# Supplementary material for: Common Genetic Aberrations Associated with Metabolic Interferences in Human Type-2 Diabetes and Acute Myeloid Leukemia: A Bioinformatics Approach
Source: Int J Mol Sci. 2021 Aug 28;22(17):9322. doi: 10.3390/ijms22179322 (PMC8431701; doi:10.3390/ijms22179322)
Supplement: Supplementary file 1 [file ijms-22-09322-s001.zip]

Archive with 5 entries (4 files):
- ijms-1302087-supplemenatary/
- ijms-1302087-supplemenatary/ijms-1302087-supp-fig.jpg
- ijms-1302087-supplemenatary/Kyriakou et al_Suppl. Table 1.xls
- ijms-1302087-supplemenatary/Kyriakou et al_Suppl. Table 2.xlsx
- ijms-1302087-supplemenatary/Kyriakou et al_Suppl. Table 3.xls
