# Supplementary material for: Common Genetic Aberrations Associated with Metabolic Interferences in Human Type-2 Diabetes and Acute Myeloid Leukemia: A Bioinformatics Approach
Source: Int J Mol Sci. 2021 Aug 28;22(17):9322. doi: 10.3390/ijms22179322 (PMC8431701; doi:10.3390/ijms22179322)
Supplement: Supplementary file 1 [file ijms-22-09322-s001.zip › ijms-1302087-supplemenatary/Kyriakou et al_Suppl. Table 1.xls]

## Sheet: AML-Specific SNPs_GWAS
Variant and risk allele	P-value	P-value annotation	RAF	OR	Beta	CI	Mapped gene	Reported trait	Trait(s)	Study accession	Location
rs6443497-<b>A</b>, rs3922740-<b>A</b>, rs6785573-<b>C</b>, rs16828637-<b>G</b>, rs9829938-<b>T</b>, rs7430456-<b>A</b>, rs4857739-<b>T</b>, rs4857741-<b>A</b>, rs16828642-<b>G</b>, rs6443502-<b>T</b>, rs13071694-<b>G</b>, rs17636221-<b>G</b>, rs9875579-<	4 x 10-8		0	'-	'-	'-	LINC00578; LINC00578; LINC00578; LINC00578 - LINC02015; LINC00578 - LINC02015; LINC00578 - LINC02015; LINC00578; LINC00578; LINC00578 - LINC02015; LINC00578; LINC00578 - LINC02015; LINC00578 - LINC02015; LINC00578	Core binding factor acute myeloid leukemia	acute myeloid leukemia	GCST008413	3:177756272|3:177766673|3:177755446|3:177777137|3:177773454|3:177768082|3:177754382|3:177766177|3:177778126|3:177763208|3:177775198|3:177775583|3:177766153
rs1561843-<b>C</b>, rs9816744-<b>T</b>, rs1561842-<b>G</b>, rs6807974-<b>G</b>, rs7629853-<b>C</b>	1 x 10-14		0	'-	'-	'-	USP13; USP13; USP13; USP13; USP13	Core binding factor acute myeloid leukemia	acute myeloid leukemia	GCST008413	3:179682307|3:179686885|3:179682593|3:179682158|3:179682557
rs1561843-<b>C</b>, rs9816744-<b>T</b>, rs1561842-<b>G</b>, rs6807974-<b>G</b>, rs7629853-<b>T</b>	2 x 10-9		0.191	'-	'-	'-	USP13; USP13; USP13; USP13; USP13	Core binding factor acute myeloid leukemia	acute myeloid leukemia	GCST008413	3:179682307|3:179686885|3:179682593|3:179682158|3:179682557
rs10937044-<b>A</b>, rs9858253-<b>G</b>, rs12497997-<b>C</b>, rs13073010-<b>A</b>, rs7617511-<b>C</b>, rs2338577-<b>T</b>, rs2338576-<b>A</b>	1 x 10-6		0.133	'-	'-	'-	CCDC39; CCDC39; AC108734.4; CCDC39; CCDC39-AS1; CCDC39; CCDC39; CCDC39-AS1; CCDC39; CCDC39-AS1; CCDC39; CCDC39-AS1	Core binding factor acute myeloid leukemia	acute myeloid leukemia	GCST008413	3:180707221|3:180711754|3:180691609|3:180706536|3:180694079|3:180687698|3:180689410
rs1401974-<b>G</b>, rs2037370-<b>G</b>, rs9838828-<b>G</b>, rs7643631-<b>A</b>, rs9838229-<b>A</b>, rs11916345-<b>C</b>, rs6782299-<b>G</b>	2 x 10-20		0.005	'-	'-	'-	CCDC39; AC108734.4; FXR1; CCDC39; AC108734.4; CCDC39; AC108734.4; CCDC39; AC108734.4; CCDC39; AC108734.4; CCDC39; AC108734.4; CCDC39; AC108734.4	Core binding factor acute myeloid leukemia	acute myeloid leukemia	GCST008413	3:180854943|3:180868697|3:180845759|3:180861041|3:180815463|3:180866783|3:180832914
rs1401974-<b>G</b>, rs2037370-<b>G</b>, rs9838828-<b>G</b>, rs7643631-<b>A</b>, rs9838229-<b>C</b>, rs11916345-<b>C</b>, rs6782299-<b>G</b>	3 x 10-15		0.265	'-	'-	'-	CCDC39; AC108734.4; FXR1; CCDC39; AC108734.4; CCDC39; AC108734.4; CCDC39; AC108734.4; CCDC39; AC108734.4; CCDC39; AC108734.4; CCDC39; AC108734.4	Core binding factor acute myeloid leukemia	acute myeloid leukemia	GCST008413	3:180854943|3:180868697|3:180845759|3:180861041|3:180815463|3:180866783|3:180832914
rs11718245-<b>G</b>, rs9815292-<b>T</b>, rs11916456-<b>G</b>, rs1490496-<b>C</b>	4 x 10-15		0.001	'-	'-	'-	HTR3E - HSP90AA5P; HSP90AA5P; HSP90AA5P - AC131235.4; HSP90AA5P	Core binding factor acute myeloid leukemia	acute myeloid leukemia	GCST008413	3:184112605|3:184116702|3:184122878|3:184117056
rs11718245-<b>A</b>, rs9815292-<b>T</b>, rs11916456-<b>G</b>, rs1490496-<b>C</b>	5 x 10-6		0.151	'-	'-	'-	HTR3E - HSP90AA5P; HSP90AA5P; HSP90AA5P - AC131235.4; HSP90AA5P	Core binding factor acute myeloid leukemia	acute myeloid leukemia	GCST008413	3:184112605|3:184116702|3:184122878|3:184117056
rs7999-<b>A</b>, rs6767451-<b>G</b>, rs11719860-<b>A</b>, rs11720187-<b>G</b>, rs3817400-<b>G</b>, rs35530899-<b>G</b>	3 x 10-25		0.008	'-	'-	'-	AC068631.1; FETUB; AC068631.1; FETUB; AC068631.1; FETUB; AC068631.1; AC068631.1; FETUB; AC068631.1; FETUB	Core binding factor acute myeloid leukemia	acute myeloid leukemia	GCST008413	3:186652561|3:186648427|3:186645310|3:186659940|3:186653018|3:186645242
rs7999-<b>A</b>, rs6767451-<b>G</b>, rs11719860-<b>A</b>, rs11720187-<b>G</b>, rs3817400-<b>A</b>, rs35530899-<b>G</b>	1 x 10-9		0.268	'-	'-	'-	AC068631.1; FETUB; AC068631.1; FETUB; AC068631.1; FETUB; AC068631.1; AC068631.1; FETUB; AC068631.1; FETUB	Core binding factor acute myeloid leukemia	acute myeloid leukemia	GCST008413	3:186652561|3:186648427|3:186645310|3:186659940|3:186653018|3:186645242
rs16865950-<b>C</b>, rs16865970-<b>T</b>, rs41430745-<b>C</b>, rs4234618-<b>A</b>, rs4234619-<b>G</b>	3 x 10-15		0	'-	'-	'-	AC092952.1 - GMNC; AC092952.1 - GMNC; AC092952.1 - GMNC; AC092952.1 - GMNC; AC092952.1 - GMNC	Core binding factor acute myeloid leukemia	acute myeloid leukemia	GCST008413	3:190832904|3:190843227|3:190832853|3:190832776|3:190832820
rs16865950-<b>C</b>, rs16865970-<b>T</b>, rs41430745-<b>C</b>, rs4234618-<b>A</b>, rs4234619-<b>A</b>	4 x 10-7		0.15	'-	'-	'-	AC092952.1 - GMNC; AC092952.1 - GMNC; AC092952.1 - GMNC; AC092952.1 - GMNC; AC092952.1 - GMNC	Core binding factor acute myeloid leukemia	acute myeloid leukemia	GCST008413	3:190832904|3:190843227|3:190832853|3:190832776|3:190832820
rs1875731-<b>T</b>, rs1875732-<b>G</b>, rs1827546-<b>A</b>, rs2654693-<b>C</b>, rs1875730-<b>G</b>, rs2708309-<b>C</b>, rs2654689-<b>G</b>, rs2134634-<b>G</b>, rs1827545-<b>A</b>, rs2174178-<b>G</b>	3 x 10-14		0	'-	'-	'-	FGF12; FGF12; FGF12; FGF12; FGF12; FGF12; FGF12; FGF12; FGF12; FGF12	Core binding factor acute myeloid leukemia	acute myeloid leukemia	GCST008413	3:192595268|3:192595246|3:192596666|3:192596196|3:192595449|3:192597278|3:192597610|3:192597670|3:192596737|3:192597376
rs1875731-<b>T</b>, rs1875732-<b>G</b>, rs1827546-<b>A</b>, rs2654693-<b>C</b>, rs1875730-<b>A</b>, rs2708309-<b>C</b>, rs2654689-<b>G</b>, rs2134634-<b>G</b>, rs1827545-<b>A</b>, rs2174178-<b>G</b>	6 x 10-7		0.16	'-	'-	'-	FGF12; FGF12; FGF12; FGF12; FGF12; FGF12; FGF12; FGF12; FGF12; FGF12	Core binding factor acute myeloid leukemia	acute myeloid leukemia	GCST008413	3:192595268|3:192595246|3:192596666|3:192596196|3:192595449|3:192597278|3:192597610|3:192597670|3:192596737|3:192597376
rs10516167-<b>C</b>, rs6829211-<b>C</b>	7 x 10-15		0.306	'-	'-	'-	STX18-AS1; STX18-AS1	Core binding factor acute myeloid leukemia	acute myeloid leukemia	GCST008413	4:4546750|4:4548905
rs10516167-<b>C</b>, rs6829211-<b>A</b>	5 x 10-13		0.481	'-	'-	'-	STX18-AS1; STX18-AS1	Core binding factor acute myeloid leukemia	acute myeloid leukemia	GCST008413	4:4546750|4:4548905
rs11946417-<b>G</b>, rs4505896-<b>G</b>, rs4689469-<b>C</b>, rs6446507-<b>G</b>, rs10937739-<b>T</b>, rs11938118-<b>G</b>, rs4689011-<b>A</b>, rs4689462-<b>T</b>, rs4076293-<b>A</b>, rs7654321-<b>G</b>, rs4234751-<b>A</b>, rs4689465-<b>C</b>	5 x 10-11		0	'-	'-	'-	PPP2R2C; PPP2R2C; PPP2R2C; PPP2R2C; PPP2R2C; PPP2R2C; PPP2R2C; PPP2R2C; PPP2R2C; PPP2R2C; PPP2R2C; PPP2R2C	Core binding factor acute myeloid leukemia	acute myeloid leukemia	GCST008413	4:6489860|4:6497389|4:6506114|4:6465592|4:6507685|4:6478742|4:6486978|4:6481517|4:6506706|4:6497310|4:6496929|4:6489062
rs11946417-<b>G</b>, rs4505896-<b>G</b>, rs4689469-<b>C</b>, rs6446507-<b>G</b>, rs10937739-<b>T</b>, rs11938118-<b>G</b>, rs4689011-<b>A</b>, rs4689462-<b>T</b>, rs4076293-<b>A</b>, rs7654321-<b>G</b>, rs4234751-<b>G</b>, rs4689465-<b>C</b>	1 x 10-7		0.152	'-	'-	'-	PPP2R2C; PPP2R2C; PPP2R2C; PPP2R2C; PPP2R2C; PPP2R2C; PPP2R2C; PPP2R2C; PPP2R2C; PPP2R2C; PPP2R2C; PPP2R2C	Core binding factor acute myeloid leukemia	acute myeloid leukemia	GCST008413	4:6489860|4:6497389|4:6506114|4:6465592|4:6507685|4:6478742|4:6486978|4:6481517|4:6506706|4:6497310|4:6496929|4:6489062
rs12643997-<b>C</b>, rs7378101-<b>G</b>, rs16835121-<b>A</b>, rs11945234-<b>A</b>	3 x 10-6		0.115	'-	'-	'-	RN7SKP36 - SORCS2; RN7SKP36; RN7SKP36 - SORCS2; RN7SKP36 - SORCS2	Core binding factor acute myeloid leukemia	acute myeloid leukemia	GCST008413	4:7119213|4:7112259|4:7116761|4:7119287
rs10002854-<b>C</b>, rs744355-<b>C</b>, rs744356-<b>T</b>, rs10470722-<b>C</b>, rs13114336-<b>G</b>	3 x 10-17		0.32	'-	'-	'-	SORCS2; SORCS2; SORCS2; SORCS2; SORCS2	Core binding factor acute myeloid leukemia	acute myeloid leukemia	GCST008413	4:7519419|4:7521637|4:7521546|4:7516784|4:7517591
rs10002854-<b>C</b>, rs744355-<b>T</b>, rs744356-<b>T</b>, rs10470722-<b>C</b>, rs13114336-<b>G</b>	1 x 10-12		0.286	'-	'-	'-	SORCS2; SORCS2; SORCS2; SORCS2; SORCS2	Core binding factor acute myeloid leukemia	acute myeloid leukemia	GCST008413	4:7519419|4:7521637|4:7521546|4:7516784|4:7517591
rs12642344-<b>C</b>, rs10937844-<b>C</b>, rs6838261-<b>C</b>, rs4689803-<b>A</b>	1 x 10-17		0.313	'-	'-	'-	SORCS2; SORCS2; SORCS2; SORCS2	Core binding factor acute myeloid leukemia	acute myeloid leukemia	GCST008413	4:7623904|4:7624252|4:7623685|4:7623930
rs16842483-<b>A</b>, rs3115401-<b>T</b>, rs13146859-<b>G</b>, rs6850810-<b>G</b>, rs17203661-<b>G</b>, rs11727986-<b>C</b>, rs3103091-<b>C</b>, rs3103080-<b>G</b>, rs3103082-<b>C</b>, rs16842486-<b>T</b>	1 x 10-26		0	'-	'-	'-	AC105345.1 - GPR78; AC105345.1 - GPR78; AC105345.1 - GPR78; AC105345.1 - GPR78; AC105345.1 - GPR78; AC105345.1 - GPR78; AC105345.1 - GPR78; AC105345.1 - GPR78; AC105345.1 - GPR78; AC105345.1 - GPR78	Core binding factor acute myeloid leukemia	acute myeloid leukemia	GCST008413	4:8533986|4:8536280|4:8526301|4:8532556|4:8525536|4:8535414|4:8537254|4:8527126|4:8534633|4:8536059
rs16842483-<b>A</b>, rs3115401-<b>T</b>, rs13146859-<b>G</b>, rs6850810-<b>G</b>, rs17203661-<b>G</b>, rs11727986-<b>C</b>, rs3103091-<b>C</b>, rs3103080-<b>G</b>, rs3103082-<b>C</b>, rs16842486-<b>C</b>	4 x 10-17		0.317	'-	'-	'-	AC105345.1 - GPR78; AC105345.1 - GPR78; AC105345.1 - GPR78; AC105345.1 - GPR78; AC105345.1 - GPR78; AC105345.1 - GPR78; AC105345.1 - GPR78; AC105345.1 - GPR78; AC105345.1 - GPR78; AC105345.1 - GPR78	Core binding factor acute myeloid leukemia	acute myeloid leukemia	GCST008413	4:8533986|4:8536280|4:8526301|4:8532556|4:8525536|4:8535414|4:8537254|4:8527126|4:8534633|4:8536059
rs9996452-<b>G</b>, rs13144428-<b>C</b>, rs16892143-<b>A</b>, rs17476670-<b>T</b>, rs17476879-<b>C</b>, rs11728037-<b>T</b>, rs16892152-<b>A</b>, rs2041673-<b>T</b>, rs11932730-<b>T</b>, rs41417147-<b>T</b>, rs6449150-<b>C</b>, rs1468735-<b>C</b>, rs16892	5 x 10-11		0	'-	'-	'-	CC2D2A; CC2D2A; CC2D2A; CC2D2A; CC2D2A; CC2D2A; CC2D2A; CC2D2A; AC116651.1; CC2D2A; CC2D2A; CC2D2A; CC2D2A; CC2D2A; CC2D2A; CC2D2A; CC2D2A; CC2D2A	Core binding factor acute myeloid leukemia	acute myeloid leukemia	GCST008413	4:15559008|4:15555819|4:15550495|4:15546688|4:15560390|4:15593275|4:15559630|4:15550800|4:15564135|4:15556563|4:15587691|4:15562415|4:15548155|4:15550575|4:15550672|4:15574641|4:15563585
rs9996452-<b>C</b>, rs13144428-<b>C</b>, rs16892143-<b>G</b>, rs17476670-<b>C</b>, rs17476879-<b>T</b>, rs11728037-<b>T</b>, rs16892152-<b>A</b>, rs2041673-<b>C</b>, rs11932730-<b>T</b>, rs41417147-<b>C</b>, rs6449150-<b>G</b>, rs1468735-<b>A</b>, rs16892	4 x 10-6		0.127	'-	'-	'-	CC2D2A; CC2D2A; CC2D2A; CC2D2A; CC2D2A; CC2D2A; CC2D2A; CC2D2A; AC116651.1; CC2D2A; CC2D2A; CC2D2A; CC2D2A; CC2D2A; CC2D2A; CC2D2A; CC2D2A; CC2D2A	Core binding factor acute myeloid leukemia	acute myeloid leukemia	GCST008413	4:15559008|4:15555819|4:15550495|4:15546688|4:15560390|4:15593275|4:15559630|4:15550800|4:15564135|4:15556563|4:15587691|4:15562415|4:15548155|4:15550575|4:15550672|4:15574641|4:15563585
rs12648232-<b>A</b>, rs4698629-<b>G</b>	2 x 10-8		0.026	'-	'-	'-	AC006160.1; AC006160.1; LAP3	Core binding factor acute myeloid leukemia	acute myeloid leukemia	GCST008413	4:17610914|4:17607261
rs1503886-<b>T</b>, rs1039539-<b>G</b>, rs7673064-<b>G</b>, rs7681205-<b>A</b>, rs11934728-<b>T</b>, rs2320289-<b>C</b>, rs1847400-<b>G</b>, rs11941617-<b>G</b>	1 x 10-9		0.206	'-	'-	'-	LCORL - AC093898.1; LCORL - AC093898.1; LCORL - AC093898.1; LCORL - AC093898.1; LCORL - AC093898.1; LCORL - AC093898.1; LCORL - AC093898.1; LCORL - AC093898.1	Core binding factor acute myeloid leukemia	acute myeloid leukemia	GCST008413	4:18168299|4:18172970|4:18161758|4:18146841|4:18145528|4:18160481|4:18168204|4:18178688
rs1503886-<b>T</b>, rs1039539-<b>G</b>, rs7673064-<b>G</b>, rs7681205-<b>A</b>, rs11934728-<b>T</b>, rs2320289-<b>A</b>, rs1847400-<b>G</b>, rs11941617-<b>G</b>	2 x 10-6		0.129	'-	'-	'-	LCORL - AC093898.1; LCORL - AC093898.1; LCORL - AC093898.1; LCORL - AC093898.1; LCORL - AC093898.1; LCORL - AC093898.1; LCORL - AC093898.1; LCORL - AC093898.1	Core binding factor acute myeloid leukemia	acute myeloid leukemia	GCST008413	4:18168299|4:18172970|4:18161758|4:18146841|4:18145528|4:18160481|4:18168204|4:18178688
rs10517032-<b>C</b>, rs10517031-<b>A</b>, rs2324237-<b>A</b>, rs16874420-<b>C</b>, rs10020457-<b>G</b>, rs10517030-<b>A</b>, rs2324241-<b>A</b>	3 x 10-13		0	'-	'-	'-	PPARGC1A - DHX15; PPARGC1A - DHX15; PPARGC1A - DHX15; PPARGC1A - DHX15; PPARGC1A - DHX15; PPARGC1A - DHX15; PPARGC1A - DHX15	Core binding factor acute myeloid leukemia	acute myeloid leukemia	GCST008413	4:23966759|4:23966672|4:23964419|4:23968416|4:23961338|4:23961283|4:23953895
rs744790-<b>T</b>, rs7680809-<b>C</b>, rs4269165-<b>T</b>	9 x 10-6		0.114	'-	'-	'-	PPARGC1A - DHX15; PPARGC1A - DHX15; PPARGC1A - DHX15	Core binding factor acute myeloid leukemia	acute myeloid leukemia	GCST008413	4:24414550|4:24412314|4:24414228
rs11721701-<b>C</b>, rs7680589-<b>T</b>, rs7656118-<b>C</b>, rs1122594-<b>C</b>, rs11943001-<b>T</b>, rs41421648-<b>T</b>	7 x 10-8		0	'-	'-	'-	CCDC149; CCDC149; CCDC149; CCDC149; CCDC149; CCDC149	Core binding factor acute myeloid leukemia	acute myeloid leukemia	GCST008413	4:24922810|4:24922875|4:24922991|4:24913606|4:24909322|4:24922542
rs11721701-<b>C</b>, rs7680589-<b>T</b>, rs7656118-<b>C</b>, rs1122594-<b>T</b>, rs11943001-<b>T</b>, rs41421648-<b>T</b>	9 x 10-7		0.14	'-	'-	'-	CCDC149; CCDC149; CCDC149; CCDC149; CCDC149; CCDC149	Core binding factor acute myeloid leukemia	acute myeloid leukemia	GCST008413	4:24922810|4:24922875|4:24922991|4:24913606|4:24909322|4:24922542
rs4129747-<b>G</b>, rs4692129-<b>C</b>, rs13108758-<b>A</b>, rs12644073-<b>T</b>, rs9998368-<b>T</b>, rs11737218-<b>T</b>, rs12641141-<b>C</b>, rs4692132-<b>G</b>, rs9654110-<b>G</b>, rs7672936-<b>T</b>, rs6833053-<b>G</b>, rs6855521-<b>C</b>	3 x 10-22		0	'-	'-	'-	STIM2; STIM2; STIM2; STIM2; STIM2; STIM2; STIM2; STIM2; STIM2; STIM2; STIM2; STIM2	Core binding factor acute myeloid leukemia	acute myeloid leukemia	GCST008413	4:26891234|4:26865089|4:26898151|4:26895436|4:26887432|4:26884151|4:26911569|4:26888810|4:26911472|4:26882786|4:26870838|4:26884584
rs4129747-<b>G</b>, rs4692129-<b>C</b>, rs13108758-<b>A</b>, rs12644073-<b>T</b>, rs9998368-<b>T</b>, rs11737218-<b>T</b>, rs12641141-<b>C</b>, rs4692132-<b>G</b>, rs9654110-<b>G</b>, rs7672936-<b>T</b>, rs6833053-<b>A</b>, rs6855521-<b>C</b>	1 x 10-8		0.204	'-	'-	'-	STIM2; STIM2; STIM2; STIM2; STIM2; STIM2; STIM2; STIM2; STIM2; STIM2; STIM2; STIM2	Core binding factor acute myeloid leukemia	acute myeloid leukemia	GCST008413	4:26891234|4:26865089|4:26898151|4:26895436|4:26887432|4:26884151|4:26911569|4:26888810|4:26911472|4:26882786|4:26870838|4:26884584
rs13145580-<b>C</b>, rs1906523-<b>T</b>, rs16879115-<b>A</b>, rs6848074-<b>A</b>, rs1488281-<b>A</b>, rs7689900-<b>A</b>	1 x 10-7		0.013	'-	'-	'-	LINC02261; LINC02261; LINC02261; LINC02261; LINC02261; LINC02261	Core binding factor acute myeloid leukemia	acute myeloid leukemia	GCST008413	4:27267900|4:27268878|4:27279976|4:27279280|4:27267786|4:27279146
rs6824412-<b>C</b>, rs1405670-<b>G</b>, rs6824459-<b>A</b>, rs6824779-<b>T</b>, rs6850823-<b>T</b>	7 x 10-13		0	'-	'-	'-	AC007106.1 - AC093791.2; AC007106.1 - AC093791.2; AC007106.1 - AC093791.2; AC007106.1 - AC093791.2; AC007106.1 - AC093791.2	Core binding factor acute myeloid leukemia	acute myeloid leukemia	GCST008413	4:28096274|4:28096929|4:28096404|4:28096463|4:28096534
rs6824412-<b>C</b>, rs1405670-<b>G</b>, rs6824459-<b>A</b>, rs6824779-<b>C</b>, rs6850823-<b>T</b>	3 x 10-8		0.204	'-	'-	'-	AC007106.1 - AC093791.2; AC007106.1 - AC093791.2; AC007106.1 - AC093791.2; AC007106.1 - AC093791.2; AC007106.1 - AC093791.2	Core binding factor acute myeloid leukemia	acute myeloid leukemia	GCST008413	4:28096274|4:28096929|4:28096404|4:28096463|4:28096534
rs16881578-<b>A</b>, rs11947802-<b>A</b>, rs16881575-<b>G</b>	4 x 10-9		0.184	'-	'-	'-	LINC02472; LINC02472; LINC02472	Core binding factor acute myeloid leukemia	acute myeloid leukemia	GCST008413	4:29273241|4:29273581|4:29272838
rs16881578-<b>A</b>, rs11947802-<b>G</b>, rs16881575-<b>G</b>	2 x 10-7		0.808	'-	'-	'-	LINC02472; LINC02472; LINC02472	Core binding factor acute myeloid leukemia	acute myeloid leukemia	GCST008413	4:29273241|4:29273581|4:29272838
rs6831107-<b>C</b>, rs10517378-<b>A</b>, rs6813082-<b>T</b>, rs13151292-<b>G</b>, rs16992398-<b>A</b>, rs16992389-<b>G</b>, rs17462284-<b>T</b>, rs2375975-<b>A</b>	3 x 10-8		0.198	'-	'-	'-	LINC02505; LINC02505; LINC02505; LINC02505; LINC02505; LINC02505; LINC02505; LINC02505	Core binding factor acute myeloid leukemia	acute myeloid leukemia	GCST008413	4:36529817|4:36530747|4:36529842|4:36530096|4:36538381|4:36534603|4:36524064|4:36534634
rs6831107-<b>C</b>, rs10517378-<b>A</b>, rs6813082-<b>T</b>, rs13151292-<b>G</b>, rs16992398-<b>A</b>, rs16992389-<b>G</b>, rs17462284-<b>C</b>, rs2375975-<b>A</b>	2 x 10-7		0.035	'-	'-	'-	LINC02505; LINC02505; LINC02505; LINC02505; LINC02505; LINC02505; LINC02505; LINC02505	Core binding factor acute myeloid leukemia	acute myeloid leukemia	GCST008413	4:36529817|4:36530747|4:36529842|4:36530096|4:36538381|4:36534603|4:36524064|4:36534634
rs2928297-<b>G</b>, rs10020323-<b>A</b>, rs11727634-<b>T</b>, rs2973226-<b>C</b>	2 x 10-10		0.182	'-	'-	'-	AC022463.1; C4orf19; NWD2; AC022463.1; C4orf19; AC022463.1; C4orf19	Core binding factor acute myeloid leukemia	acute myeloid leukemia	GCST008413	4:37455979|4:37448181|4:37462152|4:37456477
rs6833071-<b>G</b>, rs7671645-<b>C</b>, rs1364951-<b>G</b>	5 x 10-6		0.114	'-	'-	'-	TBC1D1; TBC1D1; TBC1D1	Core binding factor acute myeloid leukemia	acute myeloid leukemia	GCST008413	4:38018192|4:38017681|4:38017815
rs337634-<b>T</b>, rs6811246-<b>G</b>, rs2169541-<b>C</b>, rs12506499-<b>T</b>, rs2172134-<b>G</b>, rs2615619-<b>G</b>, rs337635-<b>C</b>, rs337638-<b>C</b>, rs4461531-<b>G</b>, rs7654288-<b>G</b>	6 x 10-19		0	'-	'-	'-	LINC02278 - KLF3-AS1; LINC02278 - KLF3-AS1; LINC02278 - KLF3-AS1; LINC02278 - KLF3-AS1; LINC02278 - KLF3-AS1; LINC02278 - KLF3-AS1; LINC02278 - KLF3-AS1; KLF3-AS1; LINC02278 - KLF3-AS1; LINC02278 - KLF3-AS1	Core binding factor acute myeloid leukemia	acute myeloid leukemia	GCST008413	4:38601324|4:38592102|4:38594744|4:38591351|4:38594792|4:38593929|4:38601651|4:38603186|4:38601955|4:38591866
rs337634-<b>A</b>, rs6811246-<b>G</b>, rs2169541-<b>C</b>, rs12506499-<b>T</b>, rs2172134-<b>G</b>, rs2615619-<b>G</b>, rs337635-<b>C</b>, rs337638-<b>T</b>, rs4461531-<b>G</b>, rs7654288-<b>A</b>	3 x 10-14		0.021	'-	'-	'-	LINC02278 - KLF3-AS1; LINC02278 - KLF3-AS1; LINC02278 - KLF3-AS1; LINC02278 - KLF3-AS1; LINC02278 - KLF3-AS1; LINC02278 - KLF3-AS1; LINC02278 - KLF3-AS1; KLF3-AS1; LINC02278 - KLF3-AS1; LINC02278 - KLF3-AS1	Core binding factor acute myeloid leukemia	acute myeloid leukemia	GCST008413	4:38601324|4:38592102|4:38594744|4:38591351|4:38594792|4:38593929|4:38601651|4:38603186|4:38601955|4:38591866
rs337634-<b>T</b>, rs6811246-<b>A</b>, rs2169541-<b>C</b>, rs12506499-<b>T</b>, rs2172134-<b>G</b>, rs2615619-<b>G</b>, rs337635-<b>C</b>, rs337638-<b>C</b>, rs4461531-<b>G</b>, rs7654288-<b>G</b>	2 x 10-13		0.238	'-	'-	'-	LINC02278 - KLF3-AS1; LINC02278 - KLF3-AS1; LINC02278 - KLF3-AS1; LINC02278 - KLF3-AS1; LINC02278 - KLF3-AS1; LINC02278 - KLF3-AS1; LINC02278 - KLF3-AS1; KLF3-AS1; LINC02278 - KLF3-AS1; LINC02278 - KLF3-AS1	Core binding factor acute myeloid leukemia	acute myeloid leukemia	GCST008413	4:38601324|4:38592102|4:38594744|4:38591351|4:38594792|4:38593929|4:38601651|4:38603186|4:38601955|4:38591866
rs337634-<b>A</b>, rs6811246-<b>G</b>, rs2169541-<b>C</b>, rs12506499-<b>C</b>, rs2172134-<b>G</b>, rs2615619-<b>G</b>, rs337635-<b>C</b>, rs337638-<b>T</b>, rs4461531-<b>G</b>, rs7654288-<b>A</b>	3 x 10-10		0.243	'-	'-	'-	LINC02278 - KLF3-AS1; LINC02278 - KLF3-AS1; LINC02278 - KLF3-AS1; LINC02278 - KLF3-AS1; LINC02278 - KLF3-AS1; LINC02278 - KLF3-AS1; LINC02278 - KLF3-AS1; KLF3-AS1; LINC02278 - KLF3-AS1; LINC02278 - KLF3-AS1	Core binding factor acute myeloid leukemia	acute myeloid leukemia	GCST008413	4:38601324|4:38592102|4:38594744|4:38591351|4:38594792|4:38593929|4:38601651|4:38603186|4:38601955|4:38591866
rs17461319-<b>T</b>, rs10024393-<b>C</b>, rs11931753-<b>A</b>, rs6447336-<b>A</b>, rs4695719-<b>A</b>, rs17653191-<b>G</b>, rs6835800-<b>A</b>, rs10938345-<b>C</b>, rs12511706-<b>G</b>, rs6812769-<b>C</b>, rs7664085-<b>A</b>	2 x 10-6		0	'-	'-	'-	KCTD8; KCTD8; KCTD8; KCTD8; KCTD8; KCTD8 - AC093852.1; KCTD8; KCTD8 - AC093852.1; KCTD8; KCTD8; KCTD8	Core binding factor acute myeloid leukemia	acute myeloid leukemia	GCST008413	4:44437423|4:44443926|4:44421479|4:44444087|4:44419207|4:44456988|4:44436996|4:44461387|4:44430180|4:44407963|4:44421248
rs6844977-<b>C</b>, rs12650358-<b>A</b>, rs7685317-<b>G</b>, rs6826933-<b>T</b>, rs4864471-<b>G</b>, rs1002824-<b>A</b>	1 x 10-8		0	'-	'-	'-	AC058822.1; LNX1; AC058822.1; LNX1; AC058822.1; LNX1; AC058822.1; LNX1; AC058822.1; LNX1; AC058822.1; LNX1	Core binding factor acute myeloid leukemia	acute myeloid leukemia	GCST008413	4:53557056|4:53575437|4:53560614|4:53579548|4:53560017|4:53579813
rs4688801-<b>A</b>, rs9875499-<b>T</b>, rs7648579-<b>G</b>, rs1566135-<b>G</b>, rs1566136-<b>G</b>	3 x 10-10		0.203	'-	'-	'-	COL6A5; COL6A5; COL6A5; COL6A5; COL6A5	Core binding factor acute myeloid leukemia	acute myeloid leukemia	GCST008413	3:130429916|3:130429666|3:130432654|3:130432989|3:130433123
rs3851353-<b>G</b>, rs1010900-<b>C</b>, rs17341291-<b>T</b>, rs1850941-<b>T</b>, rs16838814-<b>C</b>, rs3900591-<b>A</b>, rs9853646-<b>T</b>, rs16838856-<b>A</b>, rs10512856-<b>A</b>, rs12636272-<b>C</b>, rs6792708-<b>C</b>, rs11708369-<b>T</b>, rs1505811	3 x 10-21		0	'-	'-	'-	CPNE4; CPNE4; CPNE4; CPNE4; CPNE4; CPNE4; CPNE4; CPNE4; CPNE4; CPNE4; CPNE4; CPNE4; PSMC2P1; CPNE4; CPNE4; CPNE4; CPNE4; CPNE4; CPNE4; CPNE4; CPNE4	Core binding factor acute myeloid leukemia	acute myeloid leukemia	GCST008413	3:132170357|3:132173595|3:132182188|3:132170428|3:132178059|3:132160952|3:132182099|3:132180935|3:132159854|3:132162724|3:132180968|3:132176084|3:132181240|3:132170285|3:132165810|3:132160923|3:132160744|3:132162378|3:132165950|3:132181529
rs3851353-<b>G</b>, rs1010900-<b>C</b>, rs17341291-<b>T</b>, rs1850941-<b>T</b>, rs16838814-<b>C</b>, rs3900591-<b>A</b>, rs9853646-<b>T</b>, rs16838856-<b>A</b>, rs10512856-<b>A</b>, rs12636272-<b>C</b>, rs6792708-<b>C</b>, rs11708369-<b>T</b>, rs1505811	9 x 10-12		0.224	'-	'-	'-	CPNE4; CPNE4; CPNE4; CPNE4; CPNE4; CPNE4; CPNE4; CPNE4; CPNE4; CPNE4; CPNE4; CPNE4; PSMC2P1; CPNE4; CPNE4; CPNE4; CPNE4; CPNE4; CPNE4; CPNE4; CPNE4	Core binding factor acute myeloid leukemia	acute myeloid leukemia	GCST008413	3:132170357|3:132173595|3:132182188|3:132170428|3:132178059|3:132160952|3:132182099|3:132180935|3:132159854|3:132162724|3:132180968|3:132176084|3:132181240|3:132170285|3:132165810|3:132160923|3:132160744|3:132162378|3:132165950|3:132181529
rs10512879-<b>C</b>, rs4538372-<b>A</b>, rs12485766-<b>C</b>, rs17353029-<b>C</b>	1 x 10-39		0.001	'-	'-	'-	NPHP3-AS1 - AC079942.1; NPHP3-AS1 - AC079942.1; NPHP3-AS1 - AC079942.1; NPHP3-AS1 - AC079942.1	Core binding factor acute myeloid leukemia	acute myeloid leukemia	GCST008413	3:132928576|3:132927523|3:132933032|3:132933009
rs10512879-<b>C</b>, rs4538372-<b>G</b>, rs12485766-<b>C</b>, rs17353029-<b>C</b>	1 x 10-21		0.447	'-	'-	'-	NPHP3-AS1 - AC079942.1; NPHP3-AS1 - AC079942.1; NPHP3-AS1 - AC079942.1; NPHP3-AS1 - AC079942.1	Core binding factor acute myeloid leukemia	acute myeloid leukemia	GCST008413	3:132928576|3:132927523|3:132933032|3:132933009
rs8177248-<b>C</b>, rs8177277-<b>T</b>, rs1115219-<b>T</b>, rs2715632-<b>T</b>, rs1358022-<b>G</b>, rs7638018-<b>A</b>, rs2718796-<b>C</b>, rs8177253-<b>C</b>, rs1525892-<b>G</b>, rs8177262-<b>G</b>, rs1049296-<b>C</b>, rs2715627-<b>C</b>, rs8177272-<b>G<	3 x 10-16		0	'-	'-	'-	TF; AC080128.1; TF; TF; TF; TF; TF; TF; AC080128.1; TF; AC080128.1; TF; TF; AC080128.1; TF; TF; TF; TF	Core binding factor acute myeloid leukemia	acute myeloid leukemia	GCST008413	3:133760782|3:133765986|3:133776173|3:133766986|3:133768777|3:133776617|3:133760356|3:133761348|3:133765868|3:133761808|3:133775510|3:133776005|3:133764026|3:133764045
rs8177248-<b>C</b>, rs8177277-<b>T</b>, rs1115219-<b>C</b>, rs2715632-<b>T</b>, rs1358022-<b>G</b>, rs7638018-<b>A</b>, rs2718796-<b>C</b>, rs8177253-<b>C</b>, rs1525892-<b>G</b>, rs8177262-<b>G</b>, rs1049296-<b>C</b>, rs2715627-<b>C</b>, rs8177272-<b>G<	4 x 10-12		0.236	'-	'-	'-	TF; AC080128.1; TF; TF; TF; TF; TF; TF; AC080128.1; TF; AC080128.1; TF; TF; AC080128.1; TF; TF; TF; TF	Core binding factor acute myeloid leukemia	acute myeloid leukemia	GCST008413	3:133760782|3:133765986|3:133776173|3:133766986|3:133768777|3:133776617|3:133760356|3:133761348|3:133765868|3:133761808|3:133775510|3:133776005|3:133764026|3:133764045
rs2400279-<b>C</b>, rs13078237-<b>T</b>, rs1603824-<b>T</b>, rs4974495-<b>C</b>, rs2400278-<b>A</b>, rs4974494-<b>C</b>, rs4974496-<b>T</b>	5 x 10-28		0	'-	'-	'-	RPL39P5; LINC02004 - AC010207.1; LINC02004 - AC010207.1; LINC02004 - AC010207.1; RPL39P5; LINC02004 - AC010207.1; LINC02004 - AC010207.1	Core binding factor acute myeloid leukemia	acute myeloid leukemia	GCST008413	3:134353807|3:134343520|3:134343591|3:134340428|3:134354258|3:134340308|3:134344900
rs2400279-<b>C</b>, rs13078237-<b>T</b>, rs1603824-<b>T</b>, rs4974495-<b>C</b>, rs2400278-<b>A</b>, rs4974494-<b>C</b>, rs4974496-<b>C</b>	1 x 10-18		0.35	'-	'-	'-	RPL39P5; LINC02004 - AC010207.1; LINC02004 - AC010207.1; LINC02004 - AC010207.1; RPL39P5; LINC02004 - AC010207.1; LINC02004 - AC010207.1	Core binding factor acute myeloid leukemia	acute myeloid leukemia	GCST008413	3:134353807|3:134343520|3:134343591|3:134340428|3:134354258|3:134340308|3:134344900
rs6439888-<b>G</b>, rs1834498-<b>G</b>, rs6439887-<b>G</b>, rs6806737-<b>G</b>, rs11707973-<b>C</b>, rs10935363-<b>A</b>	1 x 10-10		0	'-	'-	'-	CLSTN2; CLSTN2; CLSTN2; CLSTN2; CLSTN2; CLSTN2	Core binding factor acute myeloid leukemia	acute myeloid leukemia	GCST008413	3:139970236|3:139974598|3:139970070|3:139969573|3:139970411|3:139976893
rs1372288-<b>C</b>, rs294470-<b>G</b>	7 x 10-9		0.201	'-	'-	'-	PBX2P1 - SLC9A9; PBX2P1 - SLC9A9	Core binding factor acute myeloid leukemia	acute myeloid leukemia	GCST008413	3:143182695|3:143186619
rs12637224-<b>G</b>, rs16853354-<b>G</b>, rs1501626-<b>G</b>, rs7641708-<b>G</b>, rs2197063-<b>A</b>, rs17636071-<b>T</b>, rs7617034-<b>A</b>, rs7639109-<b>C</b>, rs16853335-<b>A</b>	1 x 10-7		0.009	'-	'-	'-	SLC9A9; SLC9A9; SLC9A9; SLC9A9; SLC9A9; SLC9A9; SLC9A9; SLC9A9; SLC9A9	Core binding factor acute myeloid leukemia	acute myeloid leukemia	GCST008413	3:143278048|3:143290368|3:143275980|3:143275770|3:143286929|3:143286187|3:143275482|3:143275352|3:143284074
rs7645701-<b>G</b>, rs4330252-<b>C</b>	3 x 10-7		0.15	'-	'-	'-	SLC9A9; SLC9A9	Core binding factor acute myeloid leukemia	acute myeloid leukemia	GCST008413	3:143723932|3:143724018
rs1879169-<b>T</b>, rs16861634-<b>G</b>, rs17838831-<b>T</b>, rs7652826-<b>G</b>, rs701748-<b>G</b>	2 x 10-34		0.542	'-	'-	'-	CP; CP; CP - AC093001.2; CP; CP - AC093001.2	Core binding factor acute myeloid leukemia	acute myeloid leukemia	GCST008413	3:149220559|3:149213737|3:149222074|3:149221163|3:149223488
rs1879169-<b>T</b>, rs16861634-<b>G</b>, rs17838831-<b>T</b>, rs7652826-<b>A</b>, rs701748-<b>G</b>	3 x 10-28		0.089	'-	'-	'-	CP; CP; CP - AC093001.2; CP; CP - AC093001.2	Core binding factor acute myeloid leukemia	acute myeloid leukemia	GCST008413	3:149220559|3:149213737|3:149222074|3:149221163|3:149223488
rs4680274-<b>A</b>, rs4680276-<b>G</b>, rs9831425-<b>A</b>	6 x 10-8		0	'-	'-	'-	KCNAB1; AC091607.2; KCNAB1; AC091607.2; KCNAB1; AC091607.2	Core binding factor acute myeloid leukemia	acute myeloid leukemia	GCST008413	3:156522647|3:156526658|3:156521923
rs4279098-<b>T</b>, rs4465943-<b>C</b>, rs11923256-<b>G</b>, rs12494179-<b>A</b>, rs7429835-<b>T</b>, rs9865100-<b>G</b>, rs9846081-<b>C</b>, rs4602387-<b>A</b>, rs7431923-<b>A</b>, rs6444122-<b>A</b>, rs12487800-<b>G</b>, rs6796316-<b>A</b>, rs6776832-<b	8 x 10-7		0.154	'-	'-	'-	ZBBX; PPIAP74 - ZBBX; ZBBX; PPIAP74 - ZBBX; PPIAP74 - ZBBX; PPIAP74 - ZBBX; PPIAP74 - ZBBX; PPIAP74 - ZBBX; PPIAP74 - ZBBX; PPIAP74 - ZBBX; PPIAP74 - ZBBX; PPIAP74 - ZBBX; PPIAP74 - ZBBX	Core binding factor acute myeloid leukemia	acute myeloid leukemia	GCST008413	3:167243167|3:167232833|3:167242490|3:167226517|3:167206955|3:167202827|3:167207777|3:167199872|3:167203864|3:167201641|3:167226538|3:167237691|3:167223356
rs1918976-<b>C</b>, rs12632583-<b>A</b>, rs4955659-<b>A</b>, rs3817581-<b>C</b>	8 x 10-25		0.457	'-	'-	'-	MECOM-AS1; MECOM; MECOM-AS1; MECOM; MECOM-AS1; MECOM; MECOM-AS1; MECOM	Core binding factor acute myeloid leukemia	acute myeloid leukemia	GCST008413	3:169466635|3:169464399|3:169453830|3:169463794
rs1918976-<b>C</b>, rs12632583-<b>A</b>, rs4955659-<b>A</b>, rs3817581-<b>T</b>	1 x 10-22		0.529	'-	'-	'-	MECOM-AS1; MECOM; MECOM-AS1; MECOM; MECOM-AS1; MECOM; MECOM-AS1; MECOM	Core binding factor acute myeloid leukemia	acute myeloid leukemia	GCST008413	3:169466635|3:169464399|3:169453830|3:169463794
rs3980271-<b>T</b>, rs9883329-<b>C</b>, rs9883371-<b>A</b>, rs9845794-<b>G</b>, rs9862424-<b>G</b>, rs3902414-<b>G</b>, rs9865721-<b>T</b>, rs9845799-<b>G</b>, rs9866214-<b>G</b>, rs11712263-<b>T</b>	4 x 10-17		0.292	'-	'-	'-	NCEH1; NCEH1; NCEH1; NCEH1; NCEH1; NCEH1; NCEH1; NCEH1; NCEH1; NCEH1	Core binding factor acute myeloid leukemia	acute myeloid leukemia	GCST008413	3:172667506|3:172666800|3:172668818|3:172668566|3:172671968|3:172659358|3:172668798|3:172668581|3:172672083|3:172667903
rs3980271-<b>T</b>, rs9883329-<b>C</b>, rs9883371-<b>A</b>, rs9845794-<b>G</b>, rs9862424-<b>G</b>, rs3902414-<b>G</b>, rs9865721-<b>T</b>, rs9845799-<b>G</b>, rs9866214-<b>G</b>, rs11712263-<b>C</b>	4 x 10-14		0.014	'-	'-	'-	NCEH1; NCEH1; NCEH1; NCEH1; NCEH1; NCEH1; NCEH1; NCEH1; NCEH1; NCEH1	Core binding factor acute myeloid leukemia	acute myeloid leukemia	GCST008413	3:172667506|3:172666800|3:172668818|3:172668566|3:172671968|3:172659358|3:172668798|3:172668581|3:172672083|3:172667903
rs9809489-<b>A</b>, rs6782940-<b>T</b>, rs16829698-<b>G</b>, rs1502461-<b>C</b>, rs6776485-<b>A</b>, rs16829573-<b>G</b>	6 x 10-10		0.008	'-	'-	'-	NLGN1; NLGN1; NLGN1; NLGN1; NLGN1; NLGN1	Core binding factor acute myeloid leukemia	acute myeloid leukemia	GCST008413	3:173684990|3:173691740|3:173694939|3:173692533|3:173690380|3:173689159
rs9809489-<b>A</b>, rs6782940-<b>T</b>, rs16829698-<b>G</b>, rs1502461-<b>C</b>, rs6776485-<b>C</b>, rs16829573-<b>G</b>	2 x 10-7		0.142	'-	'-	'-	NLGN1; NLGN1; NLGN1; NLGN1; NLGN1; NLGN1	Core binding factor acute myeloid leukemia	acute myeloid leukemia	GCST008413	3:173684990|3:173691740|3:173694939|3:173692533|3:173690380|3:173689159
rs1384823-<b>G</b>, rs1483625-<b>C</b>, rs1564726-<b>C</b>	4 x 10-23		0.002	'-	'-	'-	AC117434.1 - LINC01208; AC117434.1 - LINC01208; AC117434.1 - LINC01208	Core binding factor acute myeloid leukemia	acute myeloid leukemia	GCST008413	3:176305060|3:176307382|3:176306672
rs1384823-<b>T</b>, rs1483625-<b>C</b>, rs1564726-<b>C</b>	1 x 10-14		0.287	'-	'-	'-	AC117434.1 - LINC01208; AC117434.1 - LINC01208; AC117434.1 - LINC01208	Core binding factor acute myeloid leukemia	acute myeloid leukemia	GCST008413	3:176305060|3:176307382|3:176306672
rs2292222-<b>A</b>, rs6809232-<b>A</b>, rs3773216-<b>A</b>, rs3773217-<b>A</b>, rs3773220-<b>T</b>, rs3821597-<b>G</b>	2 x 10-7		0.317	'-	'-	'-	ROBO1; ROBO1; ROBO1; ROBO1; ROBO1; ROBO1	Core binding factor acute myeloid leukemia	acute myeloid leukemia	GCST008413	3:78649927|3:78643126|3:78646902|3:78646992|3:78652653|3:78640111
rs10865570-<b>C</b>, rs7610686-<b>T</b>, rs2255164-<b>G</b>, rs2271151-<b>T</b>	8 x 10-6		0.297	'-	'-	'-	ROBO1; ROBO1; ROBO1; ROBO1	Core binding factor acute myeloid leukemia	acute myeloid leukemia	GCST008413	3:78666451|3:78656069|3:78668358|3:78668193
rs17375110-<b>A</b>, rs17016466-<b>G</b>, rs17016456-<b>T</b>, rs17375496-<b>T</b>, rs2164549-<b>T</b>, rs6788511-<b>A</b>, rs6787349-<b>T</b>, rs9875094-<b>G</b>, rs6788434-<b>A</b>, rs2043662-<b>T</b>	3 x 10-6		0.296	'-	'-	'-	ROBO1; ROBO1; ROBO1; ROBO1; ROBO1; ROBO1; ROBO1; ROBO1; ROBO1; ROBO1	Core binding factor acute myeloid leukemia	acute myeloid leukemia	GCST008413	3:78689569|3:78705328|3:78691998|3:78704965|3:78719987|3:78684810|3:78719792|3:78673228|3:78684537|3:78684132
rs9824808-<b>A</b>, rs1457659-<b>G</b>, rs3773232-<b>C</b>, rs9837496-<b>C</b>, rs3821603-<b>T</b>, rs10511125-<b>C</b>	7 x 10-7		0.299	'-	'-	'-	ROBO1; ROBO1; ROBO1; ROBO1; ROBO1; ROBO1	Core binding factor acute myeloid leukemia	acute myeloid leukemia	GCST008413	3:78736282|3:78735119|3:78725105|3:78726417|3:78735419|3:78735867
rs7622930-<b>A</b>, rs2372908-<b>C</b>, rs13082940-<b>A</b>, rs9833541-<b>A</b>, rs6790522-<b>A</b>, rs9862299-<b>T</b>, rs820274-<b>G</b>, rs6789701-<b>G</b>, rs12637192-<b>G</b>, rs843940-<b>T</b>, rs7649028-<b>T</b>, rs9821673-<b>G</b>, rs9842657-<b>T<	7 x 10-9		0	'-	'-	'-	GBE1; GBE1; GBE1; AC107302.2 - GBE1; AC107302.2 - GBE1; GBE1; GBE1; GBE1; GBE1; GBE1; GBE1; GBE1; GBE1; GBE1; GBE1; GBE1; GBE1; AC107302.2 - GBE1; GBE1	Core binding factor acute myeloid leukemia	acute myeloid leukemia	GCST008413	3:81501369|3:81541145|3:81498113|3:81480987|3:81475124|3:81494898|3:81496552|3:81517504|3:81534447|3:81497971|3:81497265|3:81545430|3:81516069|3:81503708|3:81501164|3:81511942|3:81537288|3:81489477|3:81519143
rs10490895-<b>C</b>, rs2200472-<b>T</b>, rs4301023-<b>T</b>, rs17022259-<b>G</b>, rs1248859-<b>C</b>, rs17022138-<b>G</b>, rs17022250-<b>G</b>, rs2326121-<b>T</b>, rs12714616-<b>G</b>, rs2035561-<b>C</b>, rs12485289-<b>G</b>, rs1248853-<b>G</b>, rs1742003	6 x 10-6		0.402	'-	'-	'-	CADM2; CADM2; CADM2; CADM2; CADM2; CADM2; CADM2; CADM2; CADM2; CADM2; CADM2; CADM2; CADM2; CADM2; CADM2; CADM2	Core binding factor acute myeloid leukemia	acute myeloid leukemia	GCST008413	3:85032639|3:85023433|3:85008130|3:85002688|3:84967947|3:84971301|3:85002180|3:84984920|3:84976839|3:85006917|3:84968249|3:84974500|3:85009099|3:85010468|3:85008198|3:85001699
rs3911063-<b>C</b>, rs7627287-<b>G</b>, rs3901898-<b>G</b>	3 x 10-13		0.285	'-	'-	'-	CADM2; CADM2; CADM2	Core binding factor acute myeloid leukemia	acute myeloid leukemia	GCST008413	3:85857778|3:85863363|3:85853881
rs3911063-<b>T</b>, rs7627287-<b>G</b>, rs3901898-<b>G</b>	5 x 10-11		0.099	'-	'-	'-	CADM2; CADM2; CADM2	Core binding factor acute myeloid leukemia	acute myeloid leukemia	GCST008413	3:85857778|3:85863363|3:85853881
rs967590-<b>C</b>, rs13089163-<b>G</b>, rs13100529-<b>G</b>, rs6773744-<b>A</b>, rs7650924-<b>T</b>, rs1908761-<b>T</b>, rs9829987-<b>C</b>, rs4325924-<b>C</b>, rs10865631-<b>G</b>, rs17026496-<b>T</b>	3 x 10-15		0.002	'-	'-	'-	ICE2P2; ICE2P2 - GAPDHP50; ICE2P2 - GAPDHP50; NDUFA5P5 - ICE2P2; ICE2P2 - GAPDHP50; ICE2P2 - GAPDHP50; ICE2P2 - GAPDHP50; NDUFA5P5 - ICE2P2; ICE2P2; ICE2P2 - GAPDHP50	Core binding factor acute myeloid leukemia	acute myeloid leukemia	GCST008413	3:88948682|3:88979660|3:88981172|3:88940168|3:88969716|3:88961602|3:88978506|3:88940059|3:88948462|3:88952599
rs967590-<b>C</b>, rs13089163-<b>G</b>, rs13100529-<b>G</b>, rs6773744-<b>A</b>, rs7650924-<b>T</b>, rs1908761-<b>T</b>, rs9829987-<b>C</b>, rs4325924-<b>C</b>, rs10865631-<b>G</b>, rs17026496-<b>G</b>	6 x 10-7		0.147	'-	'-	'-	ICE2P2; ICE2P2 - GAPDHP50; ICE2P2 - GAPDHP50; NDUFA5P5 - ICE2P2; ICE2P2 - GAPDHP50; ICE2P2 - GAPDHP50; ICE2P2 - GAPDHP50; NDUFA5P5 - ICE2P2; ICE2P2; ICE2P2 - GAPDHP50	Core binding factor acute myeloid leukemia	acute myeloid leukemia	GCST008413	3:88948682|3:88979660|3:88981172|3:88940168|3:88969716|3:88961602|3:88978506|3:88940059|3:88948462|3:88952599
rs1547399-<b>C</b>, rs2213254-<b>A</b>, rs4621347-<b>C</b>, rs9824190-<b>G</b>, rs2027815-<b>C</b>, rs2213253-<b>G</b>	1 x 10-6		0.086	'-	'-	'-	EPHA6; EPHA6; EPHA6; EPHA6; EPHA6; EPHA6	Core binding factor acute myeloid leukemia	acute myeloid leukemia	GCST008413	3:96991607|3:97022044|3:96962715|3:96962376|3:97001085|3:97011102
rs4928102-<b>C</b>, rs1965214-<b>T</b>, rs2595907-<b>T</b>, rs2713768-<b>A</b>, rs10936464-<b>C</b>, rs2713770-<b>T</b>, rs9811022-<b>G</b>, rs1449302-<b>C</b>, rs2595904-<b>A</b>, rs2713798-<b>A</b>, rs7611522-<b>C</b>, rs17399603-<b>A</b>, rs13060756-<b	7 x 10-14		0	'-	'-	'-	ABI3BP - ACTR3P3; ABI3BP; ABI3BP - ACTR3P3; ABI3BP - ACTR3P3; ABI3BP - ACTR3P3; ABI3BP - ACTR3P3; ABI3BP - ACTR3P3; ABI3BP - ACTR3P3; ABI3BP - ACTR3P3; ABI3BP - ACTR3P3; ABI3BP - ACTR3P3; ABI3BP - ACTR3P3; ABI3BP - ACTR3P3; ABI3BP - ACTR3P3; ABI3BP - ACTR	Core binding factor acute myeloid leukemia	acute myeloid leukemia	GCST008413	3:100996732|3:100992426|3:100998306|3:101023917|3:100997110|3:101023725|3:101026979|3:101010807|3:101013184|3:100997573|3:101038976|3:101017295|3:101017273|3:101013831|3:101011648|3:100994283|3:101040223|3:101023826|3:101011872|3:100992739|3:100994570
rs4928102-<b>C</b>, rs1965214-<b>T</b>, rs2595907-<b>T</b>, rs2713768-<b>A</b>, rs10936464-<b>C</b>, rs2713770-<b>T</b>, rs9811022-<b>G</b>, rs1449302-<b>C</b>, rs2595904-<b>A</b>, rs2713798-<b>A</b>, rs7611522-<b>C</b>, rs17399603-<b>A</b>, rs13060756-<b	9 x 10-9		0.175	'-	'-	'-	ABI3BP - ACTR3P3; ABI3BP; ABI3BP - ACTR3P3; ABI3BP - ACTR3P3; ABI3BP - ACTR3P3; ABI3BP - ACTR3P3; ABI3BP - ACTR3P3; ABI3BP - ACTR3P3; ABI3BP - ACTR3P3; ABI3BP - ACTR3P3; ABI3BP - ACTR3P3; ABI3BP - ACTR3P3; ABI3BP - ACTR3P3; ABI3BP - ACTR3P3; ABI3BP - ACTR	Core binding factor acute myeloid leukemia	acute myeloid leukemia	GCST008413	3:100996732|3:100992426|3:100998306|3:101023917|3:100997110|3:101023725|3:101026979|3:101010807|3:101013184|3:100997573|3:101038976|3:101017295|3:101017273|3:101013831|3:101011648|3:100994283|3:101040223|3:101023826|3:101011872|3:100992739|3:100994570
rs1025587-<b>T</b>, rs1435209-<b>T</b>, rs7636808-<b>T</b>, rs16844949-<b>G</b>, rs7623736-<b>C</b>, rs9862862-<b>A</b>, rs7616427-<b>T</b>, rs16844993-<b>A</b>, rs16844969-<b>C</b>, rs17353809-<b>A</b>, rs10511199-<b>T</b>, rs1479371-<b>G</b>, rs6781453-	5 x 10-6		0	'-	'-	'-	ZPLD1; ZPLD1; ZPLD1; ZPLD1; ZPLD1; ZPLD1; ZPLD1; ZPLD1; ZPLD1; ZPLD1; ZPLD1; ZPLD1; ZPLD1	Core binding factor acute myeloid leukemia	acute myeloid leukemia	GCST008413	3:102332156|3:102345740|3:102324899|3:102327038|3:102335430|3:102317431|3:102325200|3:102372044|3:102336194|3:102297360|3:102374368|3:102299090|3:102336894
rs16850684-<b>A</b>, rs1436351-<b>T</b>, rs9874718-<b>A</b>, rs2399038-<b>C</b>, rs1946725-<b>T</b>, rs7631886-<b>A</b>, rs17450051-<b>G</b>, rs7616848-<b>C</b>, rs11914438-<b>T</b>, rs4895115-<b>A</b>, rs7637880-<b>G</b>	3 x 10-6		0.114	'-	'-	'-	AC091804.1 - ALCAM; AC091804.1 - ALCAM; AC091804.1 - ALCAM; AC091804.1 - ALCAM; AC091804.1 - ALCAM; AC091804.1 - ALCAM; AC091804.1 - ALCAM; AC091804.1 - ALCAM; AC091804.1 - ALCAM; AC091804.1 - ALCAM; AC091804.1 - ALCAM	Core binding factor acute myeloid leukemia	acute myeloid leukemia	GCST008413	3:104914137|3:104899129|3:104901259|3:104914165|3:104886681|3:104910559|3:104900822|3:104902107|3:104899772|3:104914752|3:104891273
rs6799485-<b>C</b>, rs767151-<b>C</b>, rs767150-<b>A</b>, rs4894981-<b>G</b>, rs16852039-<b>T</b>, rs931081-<b>A</b>, rs1478789-<b>G</b>, rs16852060-<b>T</b>, rs7610875-<b>T</b>, rs12487823-<b>A</b>	6 x 10-7		0	'-	'-	'-	CBLB - AC131237.1; CBLB - AC131237.1; CBLB - AC131237.1; CBLB - AC131237.1; CBLB - AC131237.1; CBLB - AC131237.1; CBLB - AC131237.1; CBLB - AC131237.1; CBLB - AC131237.1; CBLB - AC131237.1	Core binding factor acute myeloid leukemia	acute myeloid leukemia	GCST008413	3:106125625|3:106089191|3:106088903|3:106122024|3:106106843|3:106114196|3:106094012|3:106122164|3:106125494|3:106080120
rs747001-<b>T</b>, rs2241994-<b>C</b>, rs6766899-<b>G</b>, rs13078855-<b>T</b>, rs729411-<b>G</b>	1 x 10-7		0.162	'-	'-	'-	ARHGAP31; ARHGAP31; ARHGAP31; ARHGAP31; ARHGAP31	Core binding factor acute myeloid leukemia	acute myeloid leukemia	GCST008413	3:119383649|3:119391159|3:119388405|3:119388430|3:119383611
rs747001-<b>T</b>, rs2241994-<b>C</b>, rs6766899-<b>G</b>, rs13078855-<b>C</b>, rs729411-<b>G</b>	1 x 10-6		0.103	'-	'-	'-	ARHGAP31; ARHGAP31; ARHGAP31; ARHGAP31; ARHGAP31	Core binding factor acute myeloid leukemia	acute myeloid leukemia	GCST008413	3:119383649|3:119391159|3:119388405|3:119388430|3:119383611
rs6438737-<b>C</b>, rs11921027-<b>T</b>, rs6769837-<b>A</b>, rs10934602-<b>G</b>, rs6810306-<b>G</b>, rs7629285-<b>C</b>, rs2270859-<b>G</b>, rs7648255-<b>T</b>, rs4485669-<b>C</b>, rs9851180-<b>T</b>, rs9809886-<b>T</b>, rs6438731-<b>C</b>, rs7645862-<b>	5 x 10-34		0.002	'-	'-	'-	KPNA1; PARP9; KPNA1; KPNA1; PARP9; PARP9; PARP9; KPNA1; AC096861.2; PARP9; KPNA1; KPNA1; KPNA1	Core binding factor acute myeloid leukemia	acute myeloid leukemia	GCST008413	3:122510127|3:122533357|3:122479137|3:122504335|3:122529863|3:122546892|3:122536861|3:122448833|3:122515768|3:122540759|3:122497443|3:122462103|3:122502292
rs6438737-<b>C</b>, rs11921027-<b>T</b>, rs6769837-<b>A</b>, rs10934602-<b>G</b>, rs6810306-<b>G</b>, rs7629285-<b>C</b>, rs2270859-<b>G</b>, rs7648255-<b>T</b>, rs4485669-<b>C</b>, rs9851180-<b>T</b>, rs9809886-<b>T</b>, rs6438731-<b>A</b>, rs7645862-<b>	1 x 10-16		0.39	'-	'-	'-	KPNA1; PARP9; KPNA1; KPNA1; PARP9; PARP9; PARP9; KPNA1; AC096861.2; PARP9; KPNA1; KPNA1; KPNA1	Core binding factor acute myeloid leukemia	acute myeloid leukemia	GCST008413	3:122510127|3:122533357|3:122479137|3:122504335|3:122529863|3:122546892|3:122536861|3:122448833|3:122515768|3:122540759|3:122497443|3:122462103|3:122502292
rs2605419-<b>C</b>, rs865358-<b>A</b>, rs820371-<b>C</b>, rs168845-<b>C</b>, rs4297993-<b>C</b>, rs820335-<b>C</b>	3 x 10-6		0.816	'-	'-	'-	MYLK; MYLK; MYLK; MYLK; MYLK; MYLK	Core binding factor acute myeloid leukemia	acute myeloid leukemia	GCST008413	3:123695582|3:123700066|3:123685864|3:123705793|3:123676908|3:123696667
rs2971306-<b>T</b>, rs2976720-<b>G</b>, rs2979322-<b>T</b>, rs2979312-<b>C</b>, rs6799729-<b>G</b>, rs2979342-<b>A</b>, rs2001665-<b>G</b>, rs17273670-<b>C</b>, rs13058844-<b>A</b>, rs6784346-<b>A</b>, rs10755079-<b>A</b>, rs11717181-<b>T</b>, rs9968159-<	2 x 10-10		0.002	'-	'-	'-	OR7E29P - OR7E93P; AF186996.2 - OR7E130P; AF186996.2 - OR7E130P; OSBPL11 - AF186996.3; OSBPL11 - AF186996.3; AF186996.2 - OR7E130P; AF186996.2 - OR7E130P; OSBPL11 - AF186996.3; OSBPL11 - AF186996.3; OSBPL11 - AF186996.3; OSBPL11 - AF186996.3; OSBPL11 - AF	Core binding factor acute myeloid leukemia	acute myeloid leukemia	GCST008413	3:125713562|3:125688096|3:125685089|3:125668029|3:125666195|3:125688845|3:125684404|3:125675562|3:125676451|3:125674131|3:125668432|3:125658138|3:125677575
rs2971306-<b>T</b>, rs2976720-<b>G</b>, rs2979322-<b>T</b>, rs2979312-<b>C</b>, rs6799729-<b>G</b>, rs2979342-<b>A</b>, rs2001665-<b>A</b>, rs17273670-<b>C</b>, rs13058844-<b>A</b>, rs6784346-<b>A</b>, rs10755079-<b>A</b>, rs11717181-<b>T</b>, rs9968159-<	2 x 10-9		0.171	'-	'-	'-	OR7E29P - OR7E93P; AF186996.2 - OR7E130P; AF186996.2 - OR7E130P; OSBPL11 - AF186996.3; OSBPL11 - AF186996.3; AF186996.2 - OR7E130P; AF186996.2 - OR7E130P; OSBPL11 - AF186996.3; OSBPL11 - AF186996.3; OSBPL11 - AF186996.3; OSBPL11 - AF186996.3; OSBPL11 - AF	Core binding factor acute myeloid leukemia	acute myeloid leukemia	GCST008413	3:125713562|3:125688096|3:125685089|3:125668029|3:125666195|3:125688845|3:125684404|3:125675562|3:125676451|3:125674131|3:125668432|3:125658138|3:125677575
rs13313873-<b>G</b>, rs16837729-<b>C</b>, rs4679286-<b>G</b>, rs951739-<b>C</b>, rs17693438-<b>G</b>, rs13061453-<b>G</b>, rs7623626-<b>T</b>, rs16837708-<b>T</b>, rs9848317-<b>C</b>, rs17693752-<b>A</b>, rs9852584-<b>G</b>, rs11706899-<b>G</b>, rs999215-	7 x 10-7		0.117	'-	'-	'-	CHCHD6; CHCHD6; CHCHD6; CHCHD6; CHCHD6; CHCHD6; CHCHD6; CHCHD6; CHCHD6; CHCHD6; CHCHD6; CHCHD6; CHCHD6	Core binding factor acute myeloid leukemia	acute myeloid leukemia	GCST008413	3:126732386|3:126750481|3:126721171|3:126706818|3:126715381|3:126720689|3:126742027|3:126711405|3:126750560|3:126754467|3:126726614|3:126733686|3:126734992
rs4688801-<b>A</b>, rs9875499-<b>C</b>, rs7648579-<b>G</b>, rs1566135-<b>G</b>, rs1566136-<b>G</b>	2 x 10-10		0.061	'-	'-	'-	COL6A5; COL6A5; COL6A5; COL6A5; COL6A5	Core binding factor acute myeloid leukemia	acute myeloid leukemia	GCST008413	3:130429916|3:130429666|3:130432654|3:130432989|3:130433123
rs12484281-<b>T</b>, rs2038326-<b>C</b>, rs16980756-<b>T</b>, rs5752212-<b>T</b>, rs4822656-<b>C</b>, rs3848860-<b>T</b>, rs4822655-<b>G</b>, rs12628523-<b>T</b>	5 x 10-18		0.004	'-	'-	'-	MYO18B; MYO18B; MYO18B; MYO18B; MYO18B; MYO18B; MYO18B; MYO18B	Core binding factor acute myeloid leukemia	acute myeloid leukemia	GCST008413	22:25787450|22:25793059|22:25798974|22:25799463|22:25790643|22:25790224|22:25790631|22:25788238
rs12484281-<b>T</b>, rs2038326-<b>T</b>, rs16980756-<b>T</b>, rs5752212-<b>T</b>, rs4822656-<b>C</b>, rs3848860-<b>T</b>, rs4822655-<b>G</b>, rs12628523-<b>T</b>	1 x 10-12		0.262	'-	'-	'-	MYO18B; MYO18B; MYO18B; MYO18B; MYO18B; MYO18B; MYO18B; MYO18B	Core binding factor acute myeloid leukemia	acute myeloid leukemia	GCST008413	22:25787450|22:25793059|22:25798974|22:25799463|22:25790643|22:25790224|22:25790631|22:25788238
rs9608464-<b>G</b>, rs2223338-<b>A</b>, rs16981470-<b>C</b>, rs1883304-<b>A</b>, rs9613122-<b>G</b>, rs2092201-<b>C</b>, rs9613119-<b>C</b>, rs134743-<b>T</b>, rs134748-<b>T</b>	2 x 10-20		0.005	'-	'-	'-	MYO18B - LINC02559; MYO18B - LINC02559; SEZ6L; LINC02559; AL022337.1; SEZ6L; SEZ6L; SEZ6L; MYO18B - LINC02559; MYO18B - LINC02559	Core binding factor acute myeloid leukemia	acute myeloid leukemia	GCST008413	22:26161384|22:26161520|22:26181380|22:26163805|22:26182290|22:26184509|22:26181600|22:26135950|22:26147321
rs9608464-<b>G</b>, rs2223338-<b>G</b>, rs16981470-<b>C</b>, rs1883304-<b>A</b>, rs9613122-<b>G</b>, rs2092201-<b>C</b>, rs9613119-<b>C</b>, rs134743-<b>T</b>, rs134748-<b>T</b>	2 x 10-11		0.235	'-	'-	'-	MYO18B - LINC02559; MYO18B - LINC02559; SEZ6L; LINC02559; AL022337.1; SEZ6L; SEZ6L; SEZ6L; MYO18B - LINC02559; MYO18B - LINC02559	Core binding factor acute myeloid leukemia	acute myeloid leukemia	GCST008413	22:26161384|22:26161520|22:26181380|22:26163805|22:26182290|22:26184509|22:26181600|22:26135950|22:26147321
rs11705386-<b>C</b>, rs84510-<b>A</b>, rs16985231-<b>G</b>, rs134009-<b>G</b>, rs16985255-<b>A</b>, rs6005539-<b>G</b>, rs9808846-<b>G</b>	3 x 10-8		0.168	'-	'-	'-	AL133456.1 - AL121885.2; AL133456.1 - AL121885.2; AL133456.1 - AL121885.2; AL133456.1 - AL121885.2; AL133456.1 - AL121885.2; AL133456.1 - AL121885.2; AL133456.1 - AL121885.2	Core binding factor acute myeloid leukemia	acute myeloid leukemia	GCST008413	22:27638385|22:27642641|22:27641723|22:27638589|22:27645916|22:27645007|22:27644929
rs4823040-<b>A</b>, rs12484045-<b>A</b>, rs2106107-<b>C</b>, rs5763241-<b>T</b>, rs5763243-<b>C</b>, rs13053817-<b>C</b>, rs174719-<b>A</b>, rs17523060-<b>G</b>, rs174709-<b>T</b>, rs28251-<b>T</b>, rs12485237-<b>A</b>, rs5752918-<b>G</b>, rs174649-<b>G</	4 x 10-6		0.505	'-	'-	'-	NEFH; AC000041.1 - RFPL4AP6; RFPL1; RFPL1S; RFPL1S; RFPL1S; RFPL1S; RFPL1S; RFPL1S; AC000041.1 - RFPL4AP6; RFPL1S; RFPL1; RFPL1S; AC000041.1 - RFPL4AP6; RFPL1S; RFPL1; RFPL1S; RFPL1S; RFPL1; RFPL1S; RFPL1S; RFPL4AP6; NEFH	Core binding factor acute myeloid leukemia	acute myeloid leukemia	GCST008413	22:29485895|22:29432762|22:29439998|22:29443179|22:29444351|22:29451733|22:29445653|22:29454970|22:29428534|22:29436786|22:29441297|22:29428854|22:29472866|22:29438777|22:29450350|22:29440937|22:29454772|22:29433344|22:29485839
rs6518698-<b>C</b>, rs5753187-<b>A</b>, rs2899151-<b>C</b>	5 x 10-11		0.248	'-	'-	'-	SEC14L6; SEC14L6; SEC14L6	Core binding factor acute myeloid leukemia	acute myeloid leukemia	GCST008413	22:30525384|22:30534093|22:30534171
rs6518698-<b>T</b>, rs5753187-<b>A</b>, rs2899151-<b>C</b>	2 x 10-8		0.499	'-	'-	'-	SEC14L6; SEC14L6; SEC14L6	Core binding factor acute myeloid leukemia	acute myeloid leukemia	GCST008413	22:30525384|22:30534093|22:30534171
rs11705329-<b>G</b>, rs131243-<b>T</b>, rs5753767-<b>A</b>, rs5749328-<b>G</b>, rs5998114-<b>G</b>, rs11705235-<b>C</b>	8 x 10-6		0	'-	'-	'-	PRR14L; PRR14L; PRR14L; PRR14L; DEPDC5; Z82190.2; PRR14L	Core binding factor acute myeloid leukemia	acute myeloid leukemia	GCST008413	22:31739826|22:31728792|22:31726047|22:31739747|22:31755228|22:31739502
rs11090677-<b>A</b>, rs9614845-<b>T</b>	3 x 10-6		0.126	'-	'-	'-	LINC00229; LINC00229	Core binding factor acute myeloid leukemia	acute myeloid leukemia	GCST008413	22:44617353|22:44618255
rs9615052-<b>C</b>, rs6007500-<b>A</b>, rs8135904-<b>G</b>, rs132881-<b>A</b>, rs9614616-<b>T</b>, rs132884-<b>G</b>, rs1058024-<b>G</b>, rs132875-<b>C</b>, rs226518-<b>T</b>, rs17548742-<b>A</b>, rs17548707-<b>C</b>, rs132873-<b>C</b>, rs7287382-<b>C</b>	1 x 10-14		0	'-	'-	'-	NUP50; NUP50 - KIAA0930; NUP50; NUP50; NUP50 - KIAA0930; NUP50; NUP50; NUP50; KIAA0930; NUP50; NUP50; NUP50; NUP50; NUP50; NUP50-DT; NUP50	Core binding factor acute myeloid leukemia	acute myeloid leukemia	GCST008413	22:45175088|22:45188054|22:45172538|22:45171699|22:45188031|22:45173105|22:45186979|22:45171031|22:45190636|22:45177569|22:45175565|22:45170821|22:45175390|22:45172630|22:45158316|22:45188017
rs9615052-<b>C</b>, rs6007500-<b>A</b>, rs8135904-<b>G</b>, rs132881-<b>A</b>, rs9614616-<b>T</b>, rs132884-<b>G</b>, rs1058024-<b>G</b>, rs132875-<b>A</b>, rs226518-<b>T</b>, rs17548742-<b>A</b>, rs17548707-<b>C</b>, rs132873-<b>T</b>, rs7287382-<b>C</b>	8 x 10-7		0.14	'-	'-	'-	NUP50; NUP50 - KIAA0930; NUP50; NUP50; NUP50 - KIAA0930; NUP50; NUP50; NUP50; KIAA0930; NUP50; NUP50; NUP50; NUP50; NUP50; NUP50-DT; NUP50	Core binding factor acute myeloid leukemia	acute myeloid leukemia	GCST008413	22:45175088|22:45188054|22:45172538|22:45171699|22:45188031|22:45173105|22:45186979|22:45171031|22:45190636|22:45177569|22:45175565|22:45170821|22:45175390|22:45172630|22:45158316|22:45188017
rs138517-<b>G</b>, rs138521-<b>A</b>	5 x 10-16		0.001	'-	'-	'-	GRAMD4; GRAMD4	Core binding factor acute myeloid leukemia	acute myeloid leukemia	GCST008413	22:46610615|22:46610350
rs138517-<b>G</b>, rs138521-<b>G</b>	1 x 10-6		0.163	'-	'-	'-	GRAMD4; GRAMD4	Core binding factor acute myeloid leukemia	acute myeloid leukemia	GCST008413	22:46610615|22:46610350
rs4239938-<b>T</b>, rs7288105-<b>C</b>, rs4315633-<b>A</b>, rs16997552-<b>T</b>, rs6008387-<b>G</b>, rs9615635-<b>G</b>, rs7284842-<b>T</b>, rs9626769-<b>G</b>, rs17616262-<b>G</b>, rs12165516-<b>A</b>, rs7292036-<b>C</b>, rs9615217-<b>C</b>	6 x 10-8		0	'-	'-	'-	AL117329.1; AL117329.1; AL117329.1; AL117329.1; AL117329.1; AL117329.1; AL117329.1; AL117329.1; AL117329.1; AL117329.1; AL117329.1; AL117329.1	Core binding factor acute myeloid leukemia	acute myeloid leukemia	GCST008413	22:47786810|22:47782524|22:47773557|22:47778907|22:47781959|22:47785871|22:47769060|22:47782878|22:47788140|22:47783584|22:47781536|22:47782386
rs11913192-<b>G</b>, rs5768636-<b>G</b>, rs3747267-<b>C</b>, rs5768638-<b>C</b>	3 x 10-9		0.012	'-	'-	'-	Z72006.1 - Z82249.1; Z82249.1 - Z84468.2; Z82249.1; Z82249.1 - Z84468.2	Core binding factor acute myeloid leukemia	acute myeloid leukemia	GCST008413	22:48447383|22:48454862|22:48449692|22:48455047
rs11913192-<b>G</b>, rs5768636-<b>T</b>, rs3747267-<b>C</b>, rs5768638-<b>C</b>	2 x 10-7		0.128	'-	'-	'-	Z72006.1 - Z82249.1; Z82249.1 - Z84468.2; Z82249.1; Z82249.1 - Z84468.2	Core binding factor acute myeloid leukemia	acute myeloid leukemia	GCST008413	22:48447383|22:48454862|22:48449692|22:48455047
rs5770690-<b>T</b>, rs9616350-<b>G</b>, rs9616743-<b>C</b>	5 x 10-6		0.911	'-	'-	'-	LINC01310 - AL078622.1; LINC01310 - AL078622.1; LINC01310 - AL078622.1	Core binding factor acute myeloid leukemia	acute myeloid leukemia	GCST008413	22:48984844|22:48984898|22:48985051
rs7290465-<b>A</b>, rs17836662-<b>G</b>, rs5771259-<b>G</b>, rs4838866-<b>A</b>, rs17836661-<b>A</b>, rs17248301-<b>T</b>, rs7364173-<b>T</b>	2 x 10-7		0.171	'-	'-	'-	TUBGCP6; TUBGCP6; TUBGCP6; HDAC10; MAPK12; TUBGCP6; TUBGCP6; TUBGCP6	Core binding factor acute myeloid leukemia	acute myeloid leukemia	GCST008413	22:50241329|22:50233725|22:50237533|22:50247079|22:50233043|22:50233668|22:50242600
rs1320119-<b>C</b>, rs17193659-<b>C</b>	5 x 10-7		0.15	'-	'-	'-	RPL23AP38 - RPL23AP39; RPL23AP38 - RPL23AP39	Core binding factor acute myeloid leukemia	acute myeloid leukemia	GCST008413	3:1668622|3:1667582
rs6768756-<b>C</b>, rs11717189-<b>G</b>	4 x 10-15		0.086	'-	'-	'-	CRBN - AC034195.1; CRBN - AC034195.1	Core binding factor acute myeloid leukemia	acute myeloid leukemia	GCST008413	3:3203825|3:3204276
rs6768756-<b>T</b>, rs11717189-<b>G</b>	1 x 10-10		0.229	'-	'-	'-	CRBN - AC034195.1; CRBN - AC034195.1	Core binding factor acute myeloid leukemia	acute myeloid leukemia	GCST008413	3:3203825|3:3204276
rs11130418-<b>T</b>, rs7641137-<b>A</b>, rs6777750-<b>G</b>, rs17042585-<b>C</b>, rs17803386-<b>T</b>, rs7639042-<b>G</b>	6 x 10-7		0.005	'-	'-	'-	AC026202.1 - AC087857.1; AC026202.1 - AC087857.1; AC026202.1 - AC087857.1; AC026202.1 - AC087857.1; AC026202.1 - AC087857.1; AC026202.1 - AC087857.1	Core binding factor acute myeloid leukemia	acute myeloid leukemia	GCST008413	3:5449022|3:5451112|3:5449656|3:5451703|3:5450530|3:5451274
rs45840-<b>C</b>, rs161447-<b>T</b>, rs9814244-<b>T</b>, rs7639517-<b>A</b>	1 x 10-7		0.147	'-	'-	'-	AC077690.1; AC077690.1; AC077690.1; AC077690.1	Core binding factor acute myeloid leukemia	acute myeloid leukemia	GCST008413	3:7780784|3:7786873|3:7788134|3:7789321
rs7614981-<b>A</b>, rs758801-<b>A</b>	7 x 10-8		0.151	'-	'-	'-	NT5DC2; STAB1	Core binding factor acute myeloid leukemia	acute myeloid leukemia	GCST008413	3:52532898|3:52502292
rs721764-<b>C</b>, rs7618672-<b>A</b>, rs9825725-<b>T</b>	2 x 10-6		0	'-	'-	'-	CACNA2D3; CACNA2D3; CACNA2D3	Core binding factor acute myeloid leukemia	acute myeloid leukemia	GCST008413	3:54133299|3:54133779|3:54134219
rs11711040-<b>A</b>, rs6805548-<b>G</b>	3 x 10-16		0.323	'-	'-	'-	CACNA2D3; CACNA2D3	Core binding factor acute myeloid leukemia	acute myeloid leukemia	GCST008413	3:54222532|3:54222621
rs11711040-<b>A</b>, rs6805548-<b>A</b>	2 x 10-15		0.605	'-	'-	'-	CACNA2D3; CACNA2D3	Core binding factor acute myeloid leukemia	acute myeloid leukemia	GCST008413	3:54222532|3:54222621
rs282524-<b>G</b>, rs12486047-<b>A</b>, rs282522-<b>A</b>	6 x 10-14		0	'-	'-	'-	CCDC66; CCDC66; CCDC66	Core binding factor acute myeloid leukemia	acute myeloid leukemia	GCST008413	3:56596441|3:56559515|3:56595650
rs8059-<b>A</b>, rs6762914-<b>C</b>, rs17058458-<b>T</b>, rs6790054-<b>G</b>, rs11720123-<b>C</b>, rs6780251-<b>A</b>, rs1452376-<b>G</b>, rs7629727-<b>T</b>, rs12638616-<b>G</b>, rs7627119-<b>G</b>, rs17058450-<b>C</b>, rs12715516-<b>T</b>	3 x 10-14		0	'-	'-	'-	DENND6A; DENND6A; DENND6A; DENND6A-DT - SLMAP; DENND6A-DT - SLMAP; DENND6A; DENND6A-DT - SLMAP; DENND6A; DENND6A; DENND6A; DENND6A; DENND6A-DT - SLMAP	Core binding factor acute myeloid leukemia	acute myeloid leukemia	GCST008413	3:57625510|3:57626896|3:57691850|3:57720284|3:57709286|3:57668284|3:57721805|3:57683413|3:57686626|3:57659647|3:57677221|3:57709474
rs8059-<b>A</b>, rs6762914-<b>C</b>, rs17058458-<b>T</b>, rs6790054-<b>G</b>, rs11720123-<b>C</b>, rs6780251-<b>A</b>, rs1452376-<b>A</b>, rs7629727-<b>T</b>, rs12638616-<b>G</b>, rs7627119-<b>G</b>, rs17058450-<b>C</b>, rs12715516-<b>T</b>	2 x 10-12		0.218	'-	'-	'-	DENND6A; DENND6A; DENND6A; DENND6A-DT - SLMAP; DENND6A-DT - SLMAP; DENND6A; DENND6A-DT - SLMAP; DENND6A; DENND6A; DENND6A; DENND6A; DENND6A-DT - SLMAP	Core binding factor acute myeloid leukemia	acute myeloid leukemia	GCST008413	3:57625510|3:57626896|3:57691850|3:57720284|3:57709286|3:57668284|3:57721805|3:57683413|3:57686626|3:57659647|3:57677221|3:57709474
rs11130665-<b>T</b>, rs753819-<b>A</b>, rs6790074-<b>G</b>, rs11130662-<b>A</b>, rs753821-<b>G</b>, rs6777469-<b>T</b>, rs9862196-<b>T</b>	1 x 10-11		0.061	'-	'-	'-	FAM3D-AS1; FAM3D; FAM3D-AS1; FAM3D-AS1; FAM3D-AS1; FAM3D-AS1; FAM3D-AS1; FAM3D-AS1	Core binding factor acute myeloid leukemia	acute myeloid leukemia	GCST008413	3:58636893|3:58628666|3:58631785|3:58633125|3:58628693|3:58631963|3:58630443
rs11130665-<b>T</b>, rs753819-<b>A</b>, rs6790074-<b>G</b>, rs11130662-<b>A</b>, rs753821-<b>G</b>, rs6777469-<b>T</b>, rs9862196-<b>C</b>	5 x 10-9		0.219	'-	'-	'-	FAM3D-AS1; FAM3D; FAM3D-AS1; FAM3D-AS1; FAM3D-AS1; FAM3D-AS1; FAM3D-AS1; FAM3D-AS1	Core binding factor acute myeloid leukemia	acute myeloid leukemia	GCST008413	3:58636893|3:58628666|3:58631785|3:58633125|3:58628693|3:58631963|3:58630443
rs9843894-<b>T</b>, rs17060624-<b>C</b>, rs9876503-<b>A</b>	1 x 10-7		0.018	'-	'-	'-	AC126121.3; AC126121.3; AC126121.3	Core binding factor acute myeloid leukemia	acute myeloid leukemia	GCST008413	3:59426578|3:59425857|3:59425844
rs9843894-<b>C</b>, rs17060624-<b>C</b>, rs9876503-<b>A</b>	3 x 10-7		0.929	'-	'-	'-	AC126121.3; AC126121.3; AC126121.3	Core binding factor acute myeloid leukemia	acute myeloid leukemia	GCST008413	3:59426578|3:59425857|3:59425844
rs1735477-<b>A</b>, rs741891-<b>T</b>, rs1735478-<b>A</b>, rs6779150-<b>G</b>, rs6779250-<b>G</b>, rs12493219-<b>A</b>, rs17031633-<b>T</b>, rs12631593-<b>A</b>, rs9990356-<b>G</b>	3 x 10-6		0.117	'-	'-	'-	FHIT; FHIT; FHIT; FHIT; FHIT; FHIT; FHIT; FHIT; FHIT	Core binding factor acute myeloid leukemia	acute myeloid leukemia	GCST008413	3:60735452|3:60738177|3:60736045|3:60738236|3:60738330|3:60739870|3:60741593|3:60741111|3:60735192
rs9850713-<b>C</b>, rs9869954-<b>C</b>, rs9855931-<b>C</b>, rs1965143-<b>T</b>, rs10222378-<b>A</b>, rs7642017-<b>C</b>, rs13061562-<b>T</b>	4 x 10-32		0	'-	'-	'-	FHIT; FHIT; FHIT; FHIT; FHIT; FHIT; FHIT	Core binding factor acute myeloid leukemia	acute myeloid leukemia	GCST008413	3:61062909|3:61062586|3:61063887|3:61062993|3:61063307|3:61061729|3:61065916
rs9850713-<b>C</b>, rs9869954-<b>T</b>, rs9855931-<b>C</b>, rs1965143-<b>T</b>, rs10222378-<b>A</b>, rs7642017-<b>C</b>, rs13061562-<b>T</b>	3 x 10-19		0.376	'-	'-	'-	FHIT; FHIT; FHIT; FHIT; FHIT; FHIT; FHIT	Core binding factor acute myeloid leukemia	acute myeloid leukemia	GCST008413	3:61062909|3:61062586|3:61063887|3:61062993|3:61063307|3:61061729|3:61065916
rs2366684-<b>A</b>, rs13082242-<b>G</b>, rs6764198-<b>G</b>	2 x 10-7		0.132	'-	'-	'-	PTPRG; PTPRG; PTPRG	Core binding factor acute myeloid leukemia	acute myeloid leukemia	GCST008413	3:62138804|3:62132816|3:62131511
rs9868005-<b>A</b>, rs11714364-<b>C</b>, rs9851598-<b>G</b>, rs4605539-<b>C</b>, rs13095235-<b>C</b>, rs4371513-<b>A</b>	3 x 10-15		0.002	'-	'-	'-	ADAMTS9; ADAMTS9; ADAMTS9; ADAMTS9; ADAMTS9; ADAMTS9	Core binding factor acute myeloid leukemia	acute myeloid leukemia	GCST008413	3:64646738|3:64650182|3:64650452|3:64649060|3:64648664|3:64648902
rs988487-<b>G</b>, rs9827817-<b>C</b>	1 x 10-13		0.276	'-	'-	'-	LINC02040 - MAGI1; LINC02040 - MAGI1	Core binding factor acute myeloid leukemia	acute myeloid leukemia	GCST008413	3:65202778|3:65221591
rs988487-<b>G</b>, rs9827817-<b>T</b>	1 x 10-9		0.401	'-	'-	'-	LINC02040 - MAGI1; LINC02040 - MAGI1	Core binding factor acute myeloid leukemia	acute myeloid leukemia	GCST008413	3:65202778|3:65221591
rs2363714-<b>C</b>, rs1490268-<b>T</b>, rs9860059-<b>C</b>, rs2885872-<b>G</b>, rs17806888-<b>C</b>, rs3952322-<b>C</b>, rs17806805-<b>G</b>, rs11923377-<b>C</b>, rs9867659-<b>C</b>, rs12634424-<b>A</b>, rs1979640-<b>C</b>, rs1490269-<b>A</b>, rs1979639-<	1 x 10-7		0.147	'-	'-	'-	SUCLG2; SUCLG2; SUCLG2; SUCLG2; SUCLG2; SUCLG2; SUCLG2; SUCLG2; SUCLG2; SUCLG2; SUCLG2; SUCLG2; SUCLG2	Core binding factor acute myeloid leukemia	acute myeloid leukemia	GCST008413	3:67371422|3:67365815|3:67366621|3:67371064|3:67365898|3:67371394|3:67365480|3:67377019|3:67376487|3:67367348|3:67371700|3:67365561|3:67371591
rs9844845-<b>G</b>, rs17653411-<b>C</b>, rs9840264-<b>A</b>	2 x 10-23		0.435	'-	'-	'-	AC097634.4; FOXP1; AC097634.4; FOXP1; AC097634.4; FOXP1	Core binding factor acute myeloid leukemia	acute myeloid leukemia	GCST008413	3:71117910|3:71115027|3:71141552
rs9844845-<b>G</b>, rs17653411-<b>T</b>, rs9840264-<b>A</b>	1 x 10-16		0.287	'-	'-	'-	AC097634.4; FOXP1; AC097634.4; FOXP1; AC097634.4; FOXP1	Core binding factor acute myeloid leukemia	acute myeloid leukemia	GCST008413	3:71117910|3:71115027|3:71141552
rs6549543-<b>A</b>, rs17703683-<b>C</b>, rs6769380-<b>T</b>, rs6784863-<b>G</b>, rs1565176-<b>G</b>, rs11709074-<b>T</b>, rs11915881-<b>T</b>, rs7651823-<b>C</b>	2 x 10-20		0.028	'-	'-	'-	PDZRN3; PDZRN3; PDZRN3; PDZRN3; PDZRN3; PDZRN3; PDZRN3; PDZRN3	Core binding factor acute myeloid leukemia	acute myeloid leukemia	GCST008413	3:73470908|3:73462179|3:73473922|3:73475923|3:73474178|3:73457952|3:73475345|3:73460762
rs6549543-<b>A</b>, rs17703683-<b>C</b>, rs6769380-<b>T</b>, rs6784863-<b>G</b>, rs1565176-<b>A</b>, rs11709074-<b>T</b>, rs11915881-<b>T</b>, rs7651823-<b>C</b>	1 x 10-18		0.321	'-	'-	'-	PDZRN3; PDZRN3; PDZRN3; PDZRN3; PDZRN3; PDZRN3; PDZRN3; PDZRN3	Core binding factor acute myeloid leukemia	acute myeloid leukemia	GCST008413	3:73470908|3:73462179|3:73473922|3:73475923|3:73474178|3:73457952|3:73475345|3:73460762
rs9872473-<b>A</b>, rs4686203-<b>A</b>, rs1157280-<b>G</b>, rs1485149-<b>A</b>, rs7624284-<b>T</b>, rs4686205-<b>T</b>, rs7624374-<b>T</b>, rs9846963-<b>C</b>	9 x 10-22		0	'-	'-	'-	LMCD1-AS1; LMCD1-AS1; LMCD1-AS1; LMCD1-AS1; LMCD1-AS1; LMCD1-AS1; LMCD1-AS1; LMCD1-AS1	Core binding factor acute myeloid leukemia	acute myeloid leukemia	GCST008413	3:7952986|3:7954649|3:7967341|3:7971765|3:7954250|3:7967006|3:7954315|3:7955165
rs9872473-<b>A</b>, rs4686203-<b>A</b>, rs1157280-<b>G</b>, rs1485149-<b>C</b>, rs7624284-<b>T</b>, rs4686205-<b>T</b>, rs7624374-<b>T</b>, rs9846963-<b>C</b>	1 x 10-13		0.321	'-	'-	'-	LMCD1-AS1; LMCD1-AS1; LMCD1-AS1; LMCD1-AS1; LMCD1-AS1; LMCD1-AS1; LMCD1-AS1; LMCD1-AS1	Core binding factor acute myeloid leukemia	acute myeloid leukemia	GCST008413	3:7952986|3:7954649|3:7967341|3:7971765|3:7954250|3:7967006|3:7954315|3:7955165
rs350662-<b>A</b>, rs7627250-<b>C</b>, rs9830378-<b>A</b>, rs13059249-<b>A</b>	3 x 10-6		0	'-	'-	'-	ATP2B2 - LINC00606; ATP2B2 - LINC00606; ATP2B2 - LINC00606; ATP2B2 - LINC00606	Core binding factor acute myeloid leukemia	acute myeloid leukemia	GCST008413	3:10737209|3:10743406|3:10743192|3:10739219
rs10865710-<b>G</b>, rs7620165-<b>A</b>, rs17793693-<b>C</b>, rs12495364-<b>C</b>, rs11128598-<b>C</b>, rs10510418-<b>A</b>, rs13061415-<b>C</b>, rs12490265-<b>G</b>, rs2960421-<b>A</b>, rs11710969-<b>A</b>, rs1801282-<b>G</b>, rs17036188-<b>T</b>, rs1248	5 x 10-11		0	'-	'-	'-	PPARG; PPARG; PPARG; PPARG; PPARG; PPARG; PPARG; PPARG; GSTM5P1 - PPARG; PPARG; PPARG; PPARG; PPARG; PPARG; PPARG; PPARG; PPARG; PPARG; PPARG; PPARG; PPARG	Core binding factor acute myeloid leukemia	acute myeloid leukemia	GCST008413	3:12311699|3:12302942|3:12304472|3:12320430|3:12311827|3:12347064|3:12308425|3:12343043|3:12281129|3:12302092|3:12351626|3:12299426|3:12309724|3:12298768|3:12322138|3:12348985|3:12295008|3:12311472|3:12294317|3:12347814|3:12303137
rs2597520-<b>C</b>, rs2597513-<b>C</b>, rs2630452-<b>C</b>	9 x 10-8		0.109	'-	'-	'-	HDAC11 - FBLN2; HDAC11 - FBLN2; HDAC11 - FBLN2	Core binding factor acute myeloid leukemia	acute myeloid leukemia	GCST008413	3:13521185|3:13514336|3:13529728
rs2597520-<b>C</b>, rs2597513-<b>T</b>, rs2630452-<b>C</b>	5 x 10-7		0.005	'-	'-	'-	HDAC11 - FBLN2; HDAC11 - FBLN2; HDAC11 - FBLN2	Core binding factor acute myeloid leukemia	acute myeloid leukemia	GCST008413	3:13521185|3:13514336|3:13529728
rs2730363-<b>A</b>, rs2603765-<b>T</b>, rs12492464-<b>T</b>, rs2603764-<b>T</b>, rs6808834-<b>T</b>, rs11128774-<b>C</b>, rs723738-<b>T</b>	6 x 10-15		0.316	'-	'-	'-	AC090946.1 - GALNT15; AC090946.1 - GALNT15; AC090946.1 - GALNT15; AC090946.1 - GALNT15; AC090946.1 - GALNT15; AC090946.1 - GALNT15; AC090946.1 - GALNT15	Core binding factor acute myeloid leukemia	acute myeloid leukemia	GCST008413	3:16051816|3:16051803|3:16065194|3:16052017|3:16066093|3:16053004|3:16066844
rs2730363-<b>A</b>, rs2603765-<b>T</b>, rs12492464-<b>T</b>, rs2603764-<b>T</b>, rs6808834-<b>T</b>, rs11128774-<b>T</b>, rs723738-<b>T</b>	2 x 10-14		0.318	'-	'-	'-	AC090946.1 - GALNT15; AC090946.1 - GALNT15; AC090946.1 - GALNT15; AC090946.1 - GALNT15; AC090946.1 - GALNT15; AC090946.1 - GALNT15; AC090946.1 - GALNT15	Core binding factor acute myeloid leukemia	acute myeloid leukemia	GCST008413	3:16051816|3:16051803|3:16065194|3:16052017|3:16066093|3:16053004|3:16066844
rs736262-<b>A</b>, rs4908990-<b>A</b>, rs13087154-<b>T</b>, rs12053996-<b>C</b>, rs10510482-<b>C</b>, rs7648933-<b>T</b>, rs12493003-<b>A</b>, rs9814647-<b>A</b>, rs12638630-<b>C</b>, rs1430891-<b>C</b>, rs1430889-<b>T</b>, rs13088161-<b>T</b>, rs1367521-	6 x 10-8		0	'-	'-	'-	TBC1D5; TBC1D5; TBC1D5; TBC1D5; TBC1D5; TBC1D5; TBC1D5; TBC1D5; TBC1D5; PDCL3P3; TBC1D5; TBC1D5; TBC1D5; TBC1D5	Core binding factor acute myeloid leukemia	acute myeloid leukemia	GCST008413	3:17905870|3:17867056|3:17867698|3:17899108|3:17897237|3:17890361|3:17908636|3:17925711|3:17877930|3:17914918|3:17906384|3:17925943|3:17931600
rs1402366-<b>T</b>, rs1471234-<b>A</b>, rs17012002-<b>G</b>, rs17395135-<b>A</b>, rs17012008-<b>C</b>, rs17012005-<b>A</b>	3 x 10-12		0	'-	'-	'-	AC092421.1 - AC114477.1; AC092421.1 - AC114477.1; AC092421.1 - AC114477.1; AC092421.1 - AC114477.1; AC092421.1 - AC114477.1; AC092421.1 - AC114477.1	Core binding factor acute myeloid leukemia	acute myeloid leukemia	GCST008413	3:22724978|3:22719654|3:22726888|3:22725906|3:22728190|3:22728020
rs1402366-<b>T</b>, rs1471234-<b>A</b>, rs17012002-<b>G</b>, rs17395135-<b>A</b>, rs17012008-<b>T</b>, rs17012005-<b>A</b>	2 x 10-7		0.143	'-	'-	'-	AC092421.1 - AC114477.1; AC092421.1 - AC114477.1; AC092421.1 - AC114477.1; AC092421.1 - AC114477.1; AC092421.1 - AC114477.1; AC092421.1 - AC114477.1	Core binding factor acute myeloid leukemia	acute myeloid leukemia	GCST008413	3:22724978|3:22719654|3:22726888|3:22725906|3:22728190|3:22728020
rs1907179-<b>G</b>, rs41332545-<b>A</b>, rs7618776-<b>C</b>, rs1599923-<b>G</b>	2 x 10-24		0.452	'-	'-	'-	LRRC3B; AC099754.1; VENTXP4 - AC099754.1; LRRC3B	Core binding factor acute myeloid leukemia	acute myeloid leukemia	GCST008413	3:26635970|3:26616297|3:26609793|3:26634823
rs1907179-<b>G</b>, rs41332545-<b>A</b>, rs7618776-<b>C</b>, rs1599923-<b>A</b>	2 x 10-21		0.513	'-	'-	'-	LRRC3B; AC099754.1; VENTXP4 - AC099754.1; LRRC3B	Core binding factor acute myeloid leukemia	acute myeloid leukemia	GCST008413	3:26635970|3:26616297|3:26609793|3:26634823
rs4399848-<b>A</b>, rs7617877-<b>A</b>, rs6549870-<b>C</b>, rs1461809-<b>C</b>	9 x 10-6		0.102	'-	'-	'-	AC098650.1; RBMS3; AC098650.1; RBMS3; AC098650.1; RBMS3; AC098650.1; RBMS3	Core binding factor acute myeloid leukemia	acute myeloid leukemia	GCST008413	3:28662972|3:28664273|3:28661873|3:28663116
rs6549877-<b>G</b>, rs1350867-<b>G</b>, rs2371341-<b>G</b>, rs6549876-<b>T</b>, rs4258916-<b>C</b>, rs1381392-<b>A</b>, rs1563981-<b>T</b>, rs6549878-<b>A</b>	3 x 10-11		0.215	'-	'-	'-	AC098650.1; RBMS3; AC098650.1; RBMS3; AC098650.1; RBMS3; AC098650.1; RBMS3; AC098650.1; RBMS3; AC098650.1; RBMS3; AC098650.1; RBMS3; AC098650.1; RBMS3	Core binding factor acute myeloid leukemia	acute myeloid leukemia	GCST008413	3:28703648|3:28707982|3:28707765|3:28703600|3:28699848|3:28707823|3:28705667|3:28703756
rs6549877-<b>G</b>, rs1350867-<b>G</b>, rs2371341-<b>G</b>, rs6549876-<b>T</b>, rs4258916-<b>C</b>, rs1381392-<b>G</b>, rs1563981-<b>T</b>, rs6549878-<b>A</b>	2 x 10-9		0.402	'-	'-	'-	AC098650.1; RBMS3; AC098650.1; RBMS3; AC098650.1; RBMS3; AC098650.1; RBMS3; AC098650.1; RBMS3; AC098650.1; RBMS3; AC098650.1; RBMS3; AC098650.1; RBMS3	Core binding factor acute myeloid leukemia	acute myeloid leukemia	GCST008413	3:28703648|3:28707982|3:28707765|3:28703600|3:28699848|3:28707823|3:28705667|3:28703756
rs9873783-<b>G</b>, rs4680834-<b>T</b>	9 x 10-6		0.013	'-	'-	'-	AC098650.1; RBMS3; AC098650.1; RBMS3	Core binding factor acute myeloid leukemia	acute myeloid leukemia	GCST008413	3:29438962|3:29433800
rs7614976-<b>T</b>, rs6787491-<b>C</b>, rs17029875-<b>C</b>, rs6805561-<b>A</b>, rs6550019-<b>A</b>, rs6770599-<b>T</b>, rs17026521-<b>T</b>, rs10433582-<b>C</b>, rs6766125-<b>G</b>, rs17026472-<b>T</b>, rs6550012-<b>A</b>, rs1381048-<b>C</b>, rs1875688-<	1 x 10-24		0	'-	'-	'-	GADL1; GADL1; GADL1; GADL1; GADL1; GADL1; GADL1; GADL1; GADL1; GADL1; GADL1; GADL1; GADL1; GADL1	Core binding factor acute myeloid leukemia	acute myeloid leukemia	GCST008413	3:30748611|3:30738615|3:30754481|3:30760221|3:30752947|3:30754935|3:30747215|3:30740541|3:30745195|3:30738467|3:30745026|3:30748662|3:30755633|3:30759128
rs7614976-<b>T</b>, rs6787491-<b>C</b>, rs17029875-<b>C</b>, rs6805561-<b>A</b>, rs6550019-<b>A</b>, rs6770599-<b>T</b>, rs17026521-<b>T</b>, rs10433582-<b>C</b>, rs6766125-<b>G</b>, rs17026472-<b>T</b>, rs6550012-<b>G</b>, rs1381048-<b>C</b>, rs1875688-<	4 x 10-11		0.255	'-	'-	'-	GADL1; GADL1; GADL1; GADL1; GADL1; GADL1; GADL1; GADL1; GADL1; GADL1; GADL1; GADL1; GADL1; GADL1	Core binding factor acute myeloid leukemia	acute myeloid leukemia	GCST008413	3:30748611|3:30738615|3:30754481|3:30760221|3:30752947|3:30754935|3:30747215|3:30740541|3:30745195|3:30738467|3:30745026|3:30748662|3:30755633|3:30759128
rs7631143-<b>T</b>, rs4389428-<b>A</b>, rs9859996-<b>T</b>, rs12495188-<b>A</b>, rs6419816-<b>T</b>, rs6550264-<b>G</b>	7 x 10-10		0	'-	'-	'-	AC123023.1; LINC01811; AC123023.1; LINC01811; AC123023.1; LINC01811; AC123023.1; LINC01811; AC123023.1; LINC01811; AC123023.1; LINC01811	Core binding factor acute myeloid leukemia	acute myeloid leukemia	GCST008413	3:34223331|3:34222454|3:34233973|3:34231859|3:34228671|3:34227176
rs4676631-<b>T</b>, rs1877564-<b>T</b>, rs2056615-<b>T</b>, rs6800630-<b>G</b>, rs6599010-<b>T</b>, rs7647885-<b>G</b>, rs1274970-<b>T</b>, rs3732377-<b>G</b>, rs784507-<b>G</b>, rs17038466-<b>A</b>	1 x 10-6		0	'-	'-	'-	GORASP1; TTC21A; TTC21A; TTC21A; TTC21A; TTC21A; TTC21A; GORASP1; TTC21A; GORASP1	Core binding factor acute myeloid leukemia	acute myeloid leukemia	GCST008413	3:39101632|3:39118908|3:39115950|3:39113888|3:39111731|3:39115090|3:39121761|3:39097349|3:39125018|3:39101997
rs3733051-<b>G</b>, rs9311311-<b>G</b>, rs2290134-<b>C</b>, rs1868523-<b>A</b>, rs1046910-<b>C</b>	1 x 10-20		0	'-	'-	'-	TRAK1; TRAK1; TRAK1; TRAK1; TRAK1	Core binding factor acute myeloid leukemia	acute myeloid leukemia	GCST008413	3:42209079|3:42210782|3:42209771|3:42208144|3:42212172
rs3733051-<b>G</b>, rs9311311-<b>A</b>, rs2290134-<b>C</b>, rs1868523-<b>A</b>, rs1046910-<b>C</b>	3 x 10-12		0.269	'-	'-	'-	TRAK1; TRAK1; TRAK1; TRAK1; TRAK1	Core binding factor acute myeloid leukemia	acute myeloid leukemia	GCST008413	3:42209079|3:42210782|3:42209771|3:42208144|3:42212172
rs7610687-<b>T</b>, rs668271-<b>A</b>, rs9842444-<b>G</b>	7 x 10-6		0.114	'-	'-	'-	GASK1A - POMGNT2; GASK1A - POMGNT2; GASK1A - POMGNT2	Core binding factor acute myeloid leukemia	acute myeloid leukemia	GCST008413	3:43071771|3:43061927|3:43061017
rs11719573-<b>C</b>, rs488069-<b>T</b>, rs12634345-<b>G</b>, rs7625703-<b>G</b>, rs503100-<b>T</b>, rs12639294-<b>C</b>, rs17470330-<b>C</b>, rs1815070-<b>G</b>, rs7619872-<b>C</b>, rs2867-<b>G</b>, rs1523126-<b>A</b>, rs493412-<b>T</b>, rs7639740-<b>C</b	2 x 10-9		0	'-	'-	'-	POMGNT2; POMGNT2; POMGNT2; POMGNT2 - SNRK; POMGNT2; POMGNT2 - SNRK; POMGNT2; POMGNT2; GASK1A - POMGNT2; POMGNT2; AC092042.4; POMGNT2; POMGNT2; POMGNT2; POMGNT2	Core binding factor acute myeloid leukemia	acute myeloid leukemia	GCST008413	3:43083698|3:43090952|3:43097822|3:43114647|3:43087416|3:43109244|3:43098498|3:43092956|3:43074678|3:43079343|3:43090125|3:43084913|3:43091527|3:43083989
rs6844977-<b>C</b>, rs12650358-<b>A</b>, rs7685317-<b>G</b>, rs6826933-<b>T</b>, rs4864471-<b>T</b>, rs1002824-<b>A</b>	4 x 10-8		0.126	'-	'-	'-	AC058822.1; LNX1; AC058822.1; LNX1; AC058822.1; LNX1; AC058822.1; LNX1; AC058822.1; LNX1; AC058822.1; LNX1	Core binding factor acute myeloid leukemia	acute myeloid leukemia	GCST008413	4:53557056|4:53575437|4:53560614|4:53579548|4:53560017|4:53579813
rs17084040-<b>G</b>, rs718454-<b>C</b>, rs12506783-<b>T</b>, rs7678144-<b>T</b>, rs890206-<b>G</b>, rs1559715-<b>G</b>	3 x 10-18		0	841.67	'-	'-	AC058822.1; AC058822.1; AC058822.1; PDGFRA; AC058822.1; AC058822.1; AC058822.1	Core binding factor acute myeloid leukemia	acute myeloid leukemia	GCST008413	4:54208201|4:54213377|4:54220230|4:54236258|4:54197191|4:54207506
rs17084040-<b>?</b>, rs718454-<b>?</b>, rs12506783-<b>?</b>, rs7678144-<b>?</b>, rs890206-<b>?</b>, rs1559715-<b>?</b>	6 x 10-8		0.205	3.52113	'-	'-	AC058822.1; AC058822.1; AC058822.1; PDGFRA; AC058822.1; AC058822.1; AC058822.1	Core binding factor acute myeloid leukemia	acute myeloid leukemia	GCST008413	4:54208201|4:54213377|4:54220230|4:54236258|4:54197191|4:54207506
rs17087693-<b>G</b>, rs13131244-<b>A</b>, rs17579638-<b>G</b>, rs2079916-<b>G</b>	8 x 10-32		0	'-	'-	'-	IGFBP7-AS1 - RPS26P24; IGFBP7-AS1; IGFBP7-AS1 - RPS26P24; IGFBP7-AS1	Core binding factor acute myeloid leukemia	acute myeloid leukemia	GCST008413	4:57210150|4:57206976|4:57208397|4:57206766
rs17087693-<b>G</b>, rs13131244-<b>A</b>, rs17579638-<b>G</b>, rs2079916-<b>A</b>	5 x 10-23		0.379	'-	'-	'-	IGFBP7-AS1 - RPS26P24; IGFBP7-AS1; IGFBP7-AS1 - RPS26P24; IGFBP7-AS1	Core binding factor acute myeloid leukemia	acute myeloid leukemia	GCST008413	4:57210150|4:57206976|4:57208397|4:57206766
rs4860350-<b>A</b>, rs1546511-<b>C</b>	3 x 10-8		0.005	'-	'-	'-	AC097655.1 - LINC02496; AC097655.1 - LINC02496	Core binding factor acute myeloid leukemia	acute myeloid leukemia	GCST008413	4:60470406|4:60461461
rs6848817-<b>A</b>, rs13151434-<b>G</b>, rs6810716-<b>C</b>, rs13105942-<b>G</b>, rs4241595-<b>G</b>, rs10050141-<b>G</b>, rs6854652-<b>C</b>	7 x 10-9		0	'-	'-	'-	SHROOM3; SHROOM3; SHROOM3; SHROOM3; SHROOM3; SHROOM3; SHROOM3	Core binding factor acute myeloid leukemia	acute myeloid leukemia	GCST008413	4:76525528|4:76527046|4:76530998|4:76527447|4:76527867|4:76530384|4:76525752
rs6848817-<b>A</b>, rs13151434-<b>G</b>, rs6810716-<b>C</b>, rs13105942-<b>G</b>, rs4241595-<b>G</b>, rs10050141-<b>A</b>, rs6854652-<b>C</b>	6 x 10-7		0.119	'-	'-	'-	SHROOM3; SHROOM3; SHROOM3; SHROOM3; SHROOM3; SHROOM3; SHROOM3	Core binding factor acute myeloid leukemia	acute myeloid leukemia	GCST008413	4:76525528|4:76527046|4:76530998|4:76527447|4:76527867|4:76530384|4:76525752
rs17004941-<b>T</b>, rs1601513-<b>T</b>, rs11935979-<b>T</b>, rs10025495-<b>G</b>, rs7678081-<b>G</b>, rs1385890-<b>G</b>, rs4346635-<b>G</b>, rs13152520-<b>C</b>, rs1486021-<b>C</b>, rs5019005-<b>A</b>	2 x 10-7		0	'-	'-	'-	CFAP299; CFAP299; CFAP299; CFAP299; CFAP299; CFAP299; CFAP299; CFAP299; CFAP299; CFAP299	Core binding factor acute myeloid leukemia	acute myeloid leukemia	GCST008413	4:80565808|4:80572969|4:80551187|4:80618935|4:80569223|4:80614239|4:80565118|4:80614162|4:80614123|4:80599131
rs12500897-<b>A</b>, rs1112035-<b>C</b>, rs4693482-<b>G</b>, rs6830953-<b>C</b>, rs993380-<b>A</b>, rs10030631-<b>C</b>	8 x 10-6		0.063	'-	'-	'-	SCD5; SCD5; SCD5; SCD5; SCD5; SCD5	Core binding factor acute myeloid leukemia	acute myeloid leukemia	GCST008413	4:82655820|4:82674461|4:82673899|4:82664509|4:82663343|4:82675592
rs710843-<b>G</b>, rs7688664-<b>G</b>, rs781429-<b>A</b>, rs4518236-<b>C</b>, rs1379974-<b>A</b>, rs2868793-<b>T</b>, rs1458640-<b>G</b>, rs1379975-<b>G</b>, rs17006925-<b>A</b>, rs17355391-<b>A</b>, rs2868795-<b>C</b>, rs6535489-<b>A</b>, rs11734158-<b>T	9 x 10-31		0	'-	'-	'-	GPAT3 - AC021192.1; GPAT3 - AC021192.1; GPAT3 - AC021192.1; GPAT3 - AC021192.1; GPAT3; GPAT3 - AC021192.1; GPAT3; GPAT3; GPAT3; GPAT3; GPAT3 - AC021192.1; GPAT3 - AC021192.1; GPAT3; GPAT3; GPAT3; GPAT3 - AC021192.1; GPAT3 - AC021192.1	Core binding factor acute myeloid leukemia	acute myeloid leukemia	GCST008413	4:83618308|4:83608104|4:83619105|4:83609315|4:83597923|4:83614075|4:83591236|4:83603439|4:83597739|4:83604055|4:83614364|4:83618023|4:83577066|4:83597405|4:83582222|4:83627631|4:83618207
rs710843-<b>G</b>, rs7688664-<b>G</b>, rs781429-<b>A</b>, rs4518236-<b>C</b>, rs1379974-<b>A</b>, rs2868793-<b>T</b>, rs1458640-<b>G</b>, rs1379975-<b>A</b>, rs17006925-<b>A</b>, rs17355391-<b>A</b>, rs2868795-<b>C</b>, rs6535489-<b>A</b>, rs11734158-<b>T	2 x 10-16		0.342	'-	'-	'-	GPAT3 - AC021192.1; GPAT3 - AC021192.1; GPAT3 - AC021192.1; GPAT3 - AC021192.1; GPAT3; GPAT3 - AC021192.1; GPAT3; GPAT3; GPAT3; GPAT3; GPAT3 - AC021192.1; GPAT3 - AC021192.1; GPAT3; GPAT3; GPAT3; GPAT3 - AC021192.1; GPAT3 - AC021192.1	Core binding factor acute myeloid leukemia	acute myeloid leukemia	GCST008413	4:83618308|4:83608104|4:83619105|4:83609315|4:83597923|4:83614075|4:83591236|4:83603439|4:83597739|4:83604055|4:83614364|4:83618023|4:83577066|4:83597405|4:83582222|4:83627631|4:83618207
rs342943-<b>A</b>, rs407430-<b>G</b>, rs433657-<b>G</b>, rs7654426-<b>C</b>, rs434193-<b>C</b>, rs425196-<b>A</b>, rs380632-<b>G</b>, rs342944-<b>A</b>, rs7677145-<b>A</b>, rs432755-<b>G</b>, rs11932123-<b>G</b>, rs416035-<b>G</b>, rs400023-<b>G</b>, rs17	2 x 10-18		0.052	'-	'-	'-	AC097488.1 - ARHGAP24; AC097488.1 - ARHGAP24; AC097488.1 - ARHGAP24; AC097488.1 - ARHGAP24; AC097488.1 - ARHGAP24; AC097488.1 - ARHGAP24; AC097488.1 - ARHGAP24; AC097488.1 - ARHGAP24; AC097488.1 - ARHGAP24; AC097488.1 - ARHGAP24; AC097488.1 - ARHGAP24; AC	Core binding factor acute myeloid leukemia	acute myeloid leukemia	GCST008413	4:85345844|4:85335203|4:85331282|4:85315781|4:85332336|4:85334144|4:85342970|4:85345374|4:85340430|4:85334246|4:85330545|4:85334213|4:85335385|4:85346689|4:85346854|4:85332841|4:85336300|4:85334549|4:85322964|4:85334692
rs342943-<b>A</b>, rs407430-<b>G</b>, rs433657-<b>G</b>, rs7654426-<b>C</b>, rs434193-<b>C</b>, rs425196-<b>A</b>, rs380632-<b>G</b>, rs342944-<b>G</b>, rs7677145-<b>A</b>, rs432755-<b>G</b>, rs11932123-<b>G</b>, rs416035-<b>G</b>, rs400023-<b>G</b>, rs17	3 x 10-13		0.272	'-	'-	'-	AC097488.1 - ARHGAP24; AC097488.1 - ARHGAP24; AC097488.1 - ARHGAP24; AC097488.1 - ARHGAP24; AC097488.1 - ARHGAP24; AC097488.1 - ARHGAP24; AC097488.1 - ARHGAP24; AC097488.1 - ARHGAP24; AC097488.1 - ARHGAP24; AC097488.1 - ARHGAP24; AC097488.1 - ARHGAP24; AC	Core binding factor acute myeloid leukemia	acute myeloid leukemia	GCST008413	4:85345844|4:85335203|4:85331282|4:85315781|4:85332336|4:85334144|4:85342970|4:85345374|4:85340430|4:85334246|4:85330545|4:85334213|4:85335385|4:85346689|4:85346854|4:85332841|4:85336300|4:85334549|4:85322964|4:85334692
rs4640633-<b>C</b>, rs6838659-<b>G</b>	2 x 10-10		0.001	'-	'-	'-	MAPK10; MAPK10	Core binding factor acute myeloid leukemia	acute myeloid leukemia	GCST008413	4:86503186|4:86496138
rs2127863-<b>C</b>, rs7682521-<b>G</b>, rs2622629-<b>T</b>, rs1481017-<b>T</b>, rs7658584-<b>A</b>, rs1481014-<b>C</b>	1 x 10-11		0	'-	'-	'-	ABCG2; ABCG2; ABCG2; ABCG2; ABCG2; ABCG2	Core binding factor acute myeloid leukemia	acute myeloid leukemia	GCST008413	4:88190316|4:88175275|4:88172912|4:88176325|4:88175489|4:88175999
rs2127863-<b>C</b>, rs7682521-<b>G</b>, rs2622629-<b>T</b>, rs1481017-<b>T</b>, rs7658584-<b>A</b>, rs1481014-<b>A</b>	4 x 10-9		0.211	'-	'-	'-	ABCG2; ABCG2; ABCG2; ABCG2; ABCG2; ABCG2	Core binding factor acute myeloid leukemia	acute myeloid leukemia	GCST008413	4:88190316|4:88175275|4:88172912|4:88176325|4:88175489|4:88175999
rs17014687-<b>A</b>, rs922026-<b>A</b>, rs2305934-<b>C</b>, rs17014677-<b>C</b>, rs17014666-<b>C</b>, rs17014672-<b>T</b>, rs9991039-<b>A</b>	5 x 10-6		0.104	'-	'-	'-	FAM13A; FAM13A; FAM13A; FAM13A; FAM13A; FAM13A; FAM13A	Core binding factor acute myeloid leukemia	acute myeloid leukemia	GCST008413	4:88845412|4:88867916|4:88823091|4:88844554|4:88843792|4:88844336|4:88844721
rs7677817-<b>T</b>, rs1436536-<b>G</b>, rs6532584-<b>T</b>, rs9684694-<b>G</b>, rs10019259-<b>C</b>, rs2043653-<b>C</b>, rs17409100-<b>C</b>, rs6814855-<b>C</b>, rs17473405-<b>T</b>, rs17024738-<b>C</b>, rs16996519-<b>A</b>, rs1436546-<b>G</b>, rs1836899-	3 x 10-21		0.003	'-	'-	'-	PDHA2 - RNU6-1059P; PDHA2 - RNU6-1059P; RPL30P6 - PDHA2; PDHA2 - RNU6-1059P; RPL30P6 - PDHA2; RPL30P6 - PDHA2; RPL30P6 - PDHA2; RPL30P6 - PDHA2; RPL30P6 - PDHA2; RPL30P6 - PDHA2; RPL30P6 - PDHA2; RPL30P6 - PDHA2; RPL30P6 - PDHA2; PDHA2 - RNU6-1059P; RPL30	Core binding factor acute myeloid leukemia	acute myeloid leukemia	GCST008413	4:95842826|4:95843634|4:95825278|4:95842961|4:95825984|4:95820635|4:95838211|4:95830741|4:95830471|4:95838145|4:95838297|4:95825916|4:95825952|4:95843452|4:95831648|4:95856986|4:95849481
rs7677817-<b>T</b>, rs1436536-<b>T</b>, rs6532584-<b>T</b>, rs9684694-<b>G</b>, rs10019259-<b>C</b>, rs2043653-<b>C</b>, rs17409100-<b>C</b>, rs6814855-<b>C</b>, rs17473405-<b>T</b>, rs17024738-<b>C</b>, rs16996519-<b>A</b>, rs1436546-<b>G</b>, rs1836899-	2 x 10-7		0.47	'-	'-	'-	PDHA2 - RNU6-1059P; PDHA2 - RNU6-1059P; RPL30P6 - PDHA2; PDHA2 - RNU6-1059P; RPL30P6 - PDHA2; RPL30P6 - PDHA2; RPL30P6 - PDHA2; RPL30P6 - PDHA2; RPL30P6 - PDHA2; RPL30P6 - PDHA2; RPL30P6 - PDHA2; RPL30P6 - PDHA2; RPL30P6 - PDHA2; PDHA2 - RNU6-1059P; RPL30	Core binding factor acute myeloid leukemia	acute myeloid leukemia	GCST008413	4:95842826|4:95843634|4:95825278|4:95842961|4:95825984|4:95820635|4:95838211|4:95830741|4:95830471|4:95838145|4:95838297|4:95825916|4:95825952|4:95843452|4:95831648|4:95856986|4:95849481
rs17026257-<b>T</b>, rs2158384-<b>A</b>, rs1012953-<b>C</b>, rs1018951-<b>A</b>, rs733322-<b>G</b>, rs17026232-<b>A</b>, rs2903086-<b>T</b>, rs10006108-<b>C</b>, rs9991263-<b>A</b>, rs17026245-<b>T</b>, rs1018950-<b>T</b>, rs981544-<b>C</b>	4 x 10-14		0.01	'-	'-	'-	COX7A2P2 - AC108515.1; COX7A2P2 - AC108515.1; COX7A2P2 - AC108515.1; COX7A2P2 - AC108515.1; COX7A2P2 - AC108515.1; COX7A2P2 - AC108515.1; COX7A2P2 - AC108515.1; COX7A2P2 - AC108515.1; COX7A2P2 - AC108515.1; COX7A2P2 - AC108515.1; COX7A2P2 - AC108515.1; CO	Core binding factor acute myeloid leukemia	acute myeloid leukemia	GCST008413	4:97013767|4:97000556|4:96999153|4:97010996|4:96997545|4:97000118|4:96999876|4:97002862|4:96985872|4:97009709|4:97010612|4:97010223
rs17026257-<b>T</b>, rs2158384-<b>A</b>, rs1012953-<b>C</b>, rs1018951-<b>A</b>, rs733322-<b>G</b>, rs17026232-<b>A</b>, rs2903086-<b>G</b>, rs10006108-<b>C</b>, rs9991263-<b>A</b>, rs17026245-<b>T</b>, rs1018950-<b>T</b>, rs981544-<b>C</b>	6 x 10-10		0.21	'-	'-	'-	COX7A2P2 - AC108515.1; COX7A2P2 - AC108515.1; COX7A2P2 - AC108515.1; COX7A2P2 - AC108515.1; COX7A2P2 - AC108515.1; COX7A2P2 - AC108515.1; COX7A2P2 - AC108515.1; COX7A2P2 - AC108515.1; COX7A2P2 - AC108515.1; COX7A2P2 - AC108515.1; COX7A2P2 - AC108515.1; CO	Core binding factor acute myeloid leukemia	acute myeloid leukemia	GCST008413	4:97013767|4:97000556|4:96999153|4:97010996|4:96997545|4:97000118|4:96999876|4:97002862|4:96985872|4:97009709|4:97010612|4:97010223
rs3828541-<b>A</b>, rs2851253-<b>T</b>, rs17817958-<b>T</b>, rs2602896-<b>A</b>, rs34936974-<b>A</b>, rs2924580-<b>C</b>, rs29001203-<b>C</b>, rs2851275-<b>A</b>, rs2602891-<b>T</b>, rs2851255-<b>C</b>, rs1042365-<b>T</b>, rs7694844-<b>T</b>, rs13110764-<	2 x 10-20		0	'-	'-	'-	AP002026.1; AP002026.1; ADH4; AP002026.1; ADH4; AP002026.1; ADH4; AP002026.1; AP002026.1; ADH4; AP002026.1; AP002026.1; AP002026.1; AP002026.1; ADH4; AP002026.1; ADH4; AP002026.1; ADH4; AP002026.1; ADH4; AP002026.1; ADH4; AP002026.1; AP002026.1; ADH4; AP0	Core binding factor acute myeloid leukemia	acute myeloid leukemia	GCST008413	4:99121111|4:99122354|4:99140094|4:99125056|4:99131233|4:99111017|4:99131940|4:99103732|4:99122133|4:99120952|4:99124349|4:99138675|4:99141315|4:99124953|4:99124823|4:99103577|4:99124940|4:99121070|4:99141279|4:99121091|4:99135808|4:99139643|4:99137733
rs3828541-<b>A</b>, rs2851253-<b>T</b>, rs17817958-<b>T</b>, rs2602896-<b>A</b>, rs34936974-<b>A</b>, rs2924580-<b>C</b>, rs29001203-<b>C</b>, rs2851275-<b>A</b>, rs2602891-<b>C</b>, rs2851255-<b>C</b>, rs1042365-<b>T</b>, rs7694844-<b>T</b>, rs13110764-<	1 x 10-18		0.29	'-	'-	'-	AP002026.1; AP002026.1; ADH4; AP002026.1; ADH4; AP002026.1; ADH4; AP002026.1; AP002026.1; ADH4; AP002026.1; AP002026.1; AP002026.1; AP002026.1; ADH4; AP002026.1; ADH4; AP002026.1; ADH4; AP002026.1; ADH4; AP002026.1; ADH4; AP002026.1; AP002026.1; ADH4; AP0	Core binding factor acute myeloid leukemia	acute myeloid leukemia	GCST008413	4:99121111|4:99122354|4:99140094|4:99125056|4:99131233|4:99111017|4:99131940|4:99103732|4:99122133|4:99120952|4:99124349|4:99138675|4:99141315|4:99124953|4:99124823|4:99103577|4:99124940|4:99121070|4:99141279|4:99121091|4:99135808|4:99139643|4:99137733
rs17033-<b>T</b>, rs13133908-<b>T</b>, rs1042026-<b>T</b>, rs1693457-<b>C</b>, rs13145277-<b>A</b>, rs4147536-<b>A</b>	9 x 10-6		0.114	'-	'-	'-	ADH1B; ADH1B; ADH1B; ADH1B; AP002026.1; ADH1B	Core binding factor acute myeloid leukemia	acute myeloid leukemia	GCST008413	4:99307788|4:99311467|4:99307309|4:99315605|4:99297278|4:99317955
rs1858483-<b>C</b>, rs11204981-<b>A</b>, rs1858481-<b>G</b>, rs3126088-<b>G</b>, rs1933063-<b>G</b>, rs3134871-<b>A</b>, rs3126087-<b>T</b>, rs1858482-<b>T</b>, rs1858480-<b>G</b>	8 x 10-8		0.153	'-	'-	'-	FLG-AS1; FLG-AS1; FLG-AS1; FLG-AS1; FLG-AS1; FLG-AS1; FLG-AS1; FLG-AS1; FLG-AS1	Core binding factor acute myeloid leukemia	acute myeloid leukemia	GCST008413	1:152337610|1:152325736|1:152329564|1:152333309|1:152328745|1:152326757|1:152333274|1:152334445|1:152329259
rs11264339-<b>T</b>, rs4971059-<b>A</b>	3 x 10-13		0.305	'-	'-	'-	HMGN2P18 - KRTCAP2; AL713999.1; TRIM46	Core binding factor acute myeloid leukemia	acute myeloid leukemia	GCST008413	1:155168172|1:155176305
rs11264339-<b>T</b>, rs4971059-<b>G</b>	6 x 10-11		0.151	'-	'-	'-	HMGN2P18 - KRTCAP2; AL713999.1; TRIM46	Core binding factor acute myeloid leukemia	acute myeloid leukemia	GCST008413	1:155168172|1:155176305
rs2241107-<b>C</b>, rs7534339-<b>T</b>, rs2241111-<b>T</b>, rs2853641-<b>G</b>, rs2253677-<b>G</b>, rs2075163-<b>T</b>, rs2842861-<b>C</b>, rs2241110-<b>C</b>, rs2842879-<b>T</b>	6 x 10-7		0.009	'-	'-	'-	SLC25A44 - PMF1-BGLAP; SEMA4A - AL135927.1; AL135927.1 - SLC25A44; SLC25A44; SLC25A44; SLC25A44; SLC25A44; SLC25A44; AL135927.1 - SLC25A44	Core binding factor acute myeloid leukemia	acute myeloid leukemia	GCST008413	1:156212919|1:156186428|1:156193927|1:156211979|1:156201505|1:156212042|1:156202708|1:156202696|1:156193904
rs12145148-<b>T</b>, rs12070820-<b>G</b>, rs12743309-<b>T</b>, rs2778010-<b>T</b>, rs12123141-<b>G</b>, rs2785664-<b>G</b>, rs2785665-<b>A</b>, rs10489676-<b>T</b>, rs2785663-<b>T</b>, rs2785662-<b>T</b>	3 x 10-33		0	'-	'-	'-	AL135929.1 - FCRL3; AL135929.1 - FCRL3; AL135929.1 - FCRL3; AL135929.1 - FCRL3; AL135929.1 - FCRL3; AL135929.1 - FCRL3; AL135929.1 - FCRL3; AL135929.1 - FCRL3; AL135929.1 - FCRL3; AL135929.1 - FCRL3	Core binding factor acute myeloid leukemia	acute myeloid leukemia	GCST008413	1:157645471|1:157658586|1:157655723|1:157651723|1:157656129|1:157651445|1:157653227|1:157650099|1:157650968|1:157650353
rs12145148-<b>T</b>, rs12070820-<b>G</b>, rs12743309-<b>T</b>, rs2778010-<b>T</b>, rs12123141-<b>G</b>, rs2785664-<b>G</b>, rs2785665-<b>C</b>, rs10489676-<b>T</b>, rs2785663-<b>T</b>, rs2785662-<b>T</b>	2 x 10-22		0.388	'-	'-	'-	AL135929.1 - FCRL3; AL135929.1 - FCRL3; AL135929.1 - FCRL3; AL135929.1 - FCRL3; AL135929.1 - FCRL3; AL135929.1 - FCRL3; AL135929.1 - FCRL3; AL135929.1 - FCRL3; AL135929.1 - FCRL3; AL135929.1 - FCRL3	Core binding factor acute myeloid leukemia	acute myeloid leukemia	GCST008413	1:157645471|1:157658586|1:157655723|1:157651723|1:157656129|1:157651445|1:157653227|1:157650099|1:157650968|1:157650353
rs6702567-<b>T</b>, rs1584252-<b>A</b>, rs10494325-<b>C</b>, rs6659792-<b>A</b>, rs10494324-<b>T</b>, rs2084257-<b>C</b>	5 x 10-6		0.002	'-	'-	'-	OR10J5 - AL606752.1; OR10J5 - AL606752.1; OR10J5 - AL606752.1; OR10J5 - AL606752.1; OR10J5 - AL606752.1; OR10J5 - AL606752.1	Core binding factor acute myeloid leukemia	acute myeloid leukemia	GCST008413	1:159548070|1:159553838|1:159547589|1:159545608|1:159545681|1:159553696
rs3753900-<b>G</b>, rs4657374-<b>A</b>, rs3767369-<b>T</b>	3 x 10-14		0	'-	'-	'-	PBX1; PBX1; PBX1	Core binding factor acute myeloid leukemia	acute myeloid leukemia	GCST008413	1:164805294|1:164791381|1:164806010
rs3753900-<b>G</b>, rs4657374-<b>A</b>, rs3767369-<b>C</b>	8 x 10-8		0.172	'-	'-	'-	PBX1; PBX1; PBX1	Core binding factor acute myeloid leukemia	acute myeloid leukemia	GCST008413	1:164805294|1:164791381|1:164806010
rs2172714-<b>A</b>, rs7552571-<b>G</b>, rs10918486-<b>C</b>, rs10800238-<b>C</b>, rs7552777-<b>C</b>, rs16857179-<b>A</b>, rs10918481-<b>T</b>	9 x 10-21		0	'-	'-	'-	LINC01675; LINC01675; LINC01675; LINC01675; LINC01675; LINC01675; FMO7P; LINC01675	Core binding factor acute myeloid leukemia	acute myeloid leukemia	GCST008413	1:166482787|1:166487239|1:166488153|1:166487150|1:166487467|1:166479726|1:166482206
rs2172714-<b>A</b>, rs7552571-<b>G</b>, rs10918486-<b>C</b>, rs10800238-<b>C</b>, rs7552777-<b>C</b>, rs16857179-<b>C</b>, rs10918481-<b>T</b>	7 x 10-11		0.243	'-	'-	'-	LINC01675; LINC01675; LINC01675; LINC01675; LINC01675; LINC01675; FMO7P; LINC01675	Core binding factor acute myeloid leukemia	acute myeloid leukemia	GCST008413	1:166482787|1:166487239|1:166488153|1:166487150|1:166487467|1:166479726|1:166482206
rs11558511-<b>T</b>, rs6672997-<b>G</b>, rs10489202-<b>G</b>, rs17485889-<b>G</b>, rs12059592-<b>G</b>, rs275147-<b>A</b>, rs12097632-<b>A</b>, rs275137-<b>C</b>, rs275154-<b>A</b>, rs10918809-<b>G</b>, rs11578006-<b>C</b>, rs399273-<b>C</b>, rs17557162-<	1 x 10-11		0.204	'-	'-	'-	DCAF6; DCAF6; MPC2; DCAF6; DCAF6; GPR161; GPR161; GPR161; GPR161; DCAF6; DCAF6; DCAF6; DCAF6; DCAF6; DCAF6; DCAF6; GPR161; DCAF6; DCAF6	Core binding factor acute myeloid leukemia	acute myeloid leukemia	GCST008413	1:168044612|1:167988457|1:167933841|1:168049602|1:167975405|1:168089033|1:168080802|1:168082028|1:168092539|1:168007127|1:167959799|1:168067497|1:168016712|1:167950725|1:168004738|1:168036551|1:168079991|1:167971667|1:167991997
rs11558511-<b>T</b>, rs6672997-<b>G</b>, rs10489202-<b>G</b>, rs17485889-<b>G</b>, rs12059592-<b>G</b>, rs275147-<b>A</b>, rs12097632-<b>C</b>, rs275137-<b>C</b>, rs275154-<b>A</b>, rs10918809-<b>G</b>, rs11578006-<b>C</b>, rs399273-<b>C</b>, rs17557162-<	4 x 10-7		0.187	'-	'-	'-	DCAF6; DCAF6; MPC2; DCAF6; DCAF6; GPR161; GPR161; GPR161; GPR161; DCAF6; DCAF6; DCAF6; DCAF6; DCAF6; DCAF6; DCAF6; GPR161; DCAF6; DCAF6	Core binding factor acute myeloid leukemia	acute myeloid leukemia	GCST008413	1:168044612|1:167988457|1:167933841|1:168049602|1:167975405|1:168089033|1:168080802|1:168082028|1:168092539|1:168007127|1:167959799|1:168067497|1:168016712|1:167950725|1:168004738|1:168036551|1:168079991|1:167971667|1:167991997
rs2268549-<b>T</b>, rs7514352-<b>G</b>, rs909638-<b>C</b>	4 x 10-6		0.793	'-	'-	'-	AL022100.1 - AL023755.1; AL022100.1 - AL023755.1; AL022100.1 - AL023755.1	Core binding factor acute myeloid leukemia	acute myeloid leukemia	GCST008413	1:168381652|1:168385983|1:168386303
rs2300565-<b>C</b>, rs2300564-<b>C</b>, rs1108157-<b>G</b>, rs2268543-<b>A</b>, rs12691501-<b>A</b>	2 x 10-9		0.18	'-	'-	'-	AL023755.1; AL023755.1; AL023755.1; AL023755.1; AL023755.1	Core binding factor acute myeloid leukemia	acute myeloid leukemia	GCST008413	1:168417547|1:168421829|1:168429535|1:168415425|1:168420679
rs2300565-<b>T</b>, rs2300564-<b>C</b>, rs1108157-<b>G</b>, rs2268543-<b>A</b>, rs12691501-<b>A</b>	2 x 10-7		0.173	'-	'-	'-	AL023755.1; AL023755.1; AL023755.1; AL023755.1; AL023755.1	Core binding factor acute myeloid leukemia	acute myeloid leukemia	GCST008413	1:168417547|1:168421829|1:168429535|1:168415425|1:168420679
rs7530207-<b>G</b>, rs911892-<b>C</b>, rs973608-<b>C</b>, rs17514217-<b>T</b>, rs6427160-<b>T</b>, rs17514245-<b>A</b>, rs10919019-<b>T</b>	1 x 10-13		0.061	'-	'-	'-	AL135926.1; LINC00970; AL135926.1; LINC00970; AL135926.1; LINC00970; AL135926.1; LINC00970; AL135926.1; LINC00970; AL135926.1; LINC00970; AL135926.1; LINC00970	Core binding factor acute myeloid leukemia	acute myeloid leukemia	GCST008413	1:168921182|1:168922386|1:168919708|1:168920169|1:168922943|1:168920319|1:168926275
rs7530207-<b>G</b>, rs911892-<b>A</b>, rs973608-<b>C</b>, rs17514217-<b>T</b>, rs6427160-<b>T</b>, rs17514245-<b>A</b>, rs10919019-<b>T</b>	8 x 10-9		0.2	'-	'-	'-	AL135926.1; LINC00970; AL135926.1; LINC00970; AL135926.1; LINC00970; AL135926.1; LINC00970; AL135926.1; LINC00970; AL135926.1; LINC00970; AL135926.1; LINC00970	Core binding factor acute myeloid leukemia	acute myeloid leukemia	GCST008413	1:168921182|1:168922386|1:168919708|1:168920169|1:168922943|1:168920319|1:168926275
rs11582103-<b>G</b>, rs6692146-<b>T</b>	1 x 10-11		0.243	'-	'-	'-	TNR; TNR	Core binding factor acute myeloid leukemia	acute myeloid leukemia	GCST008413	1:175681263|1:175681240
rs11582103-<b>A</b>, rs6692146-<b>T</b>	4 x 10-7		0.164	'-	'-	'-	TNR; TNR	Core binding factor acute myeloid leukemia	acute myeloid leukemia	GCST008413	1:175681263|1:175681240
rs2065140-<b>G</b>, rs1885645-<b>G</b>, rs3131325-<b>T</b>, rs1923640-<b>G</b>, rs2065141-<b>G</b>, rs10494504-<b>A</b>, rs1885644-<b>G</b>	3 x 10-19		0.002	'-	'-	'-	AL136114.1; AL136114.1; AL136114.1; AL136114.1; AL136114.1; AL136114.1; AL136114.1	Core binding factor acute myeloid leukemia	acute myeloid leukemia	GCST008413	1:177741460|1:177768233|1:177753954|1:177748432|1:177741679|1:177768254|1:177768168
rs2065140-<b>A</b>, rs1885645-<b>G</b>, rs3131325-<b>T</b>, rs1923640-<b>G</b>, rs2065141-<b>G</b>, rs10494504-<b>A</b>, rs1885644-<b>G</b>	1 x 10-7		0.17	'-	'-	'-	AL136114.1; AL136114.1; AL136114.1; AL136114.1; AL136114.1; AL136114.1; AL136114.1	Core binding factor acute myeloid leukemia	acute myeloid leukemia	GCST008413	1:177741460|1:177768233|1:177753954|1:177748432|1:177741679|1:177768254|1:177768168
rs12079921-<b>T</b>, rs2764447-<b>G</b>, rs12083538-<b>G</b>	1 x 10-7		0.157	'-	'-	'-	LHX4; LHX4; LHX4	Core binding factor acute myeloid leukemia	acute myeloid leukemia	GCST008413	1:180258179|1:180258088|1:180258145
rs10142332-<b>G</b>, rs12435279-<b>C</b>, rs12586651-<b>T</b>	3 x 10-7		0.155	'-	'-	'-	AL049836.2 - DIO3OS; AL049836.2 - DIO3OS; AL049836.2 - DIO3OS	Core binding factor acute myeloid leukemia	acute myeloid leukemia	GCST008413	14:101519289|14:101522626|14:101519591
rs2930590-<b>C</b>, rs2925253-<b>A</b>, rs2086907-<b>A</b>, rs2925256-<b>C</b>, rs8025092-<b>C</b>, rs11858433-<b>A</b>, rs2930593-<b>G</b>, rs952121-<b>C</b>, rs7176242-<b>A</b>	5 x 10-17		0.003	'-	'-	'-	AC023449.1 - ATP10A; AC023449.1 - ATP10A; AC023449.1 - ATP10A; AC023449.1 - ATP10A; AC023449.1 - ATP10A; AC023449.1 - ATP10A; AC023449.1 - ATP10A; AC023449.1 - ATP10A; AC023449.1 - ATP10A	Core binding factor acute myeloid leukemia	acute myeloid leukemia	GCST008413	15:25633329|15:25630857|15:25628262|15:25627862|15:25630114|15:25636283|15:25632668|15:25630251|15:25632574
rs2930590-<b>C</b>, rs2925253-<b>A</b>, rs2086907-<b>A</b>, rs2925256-<b>C</b>, rs8025092-<b>T</b>, rs11858433-<b>A</b>, rs2930593-<b>G</b>, rs952121-<b>C</b>, rs7176242-<b>A</b>	2 x 10-9		0.218	'-	'-	'-	AC023449.1 - ATP10A; AC023449.1 - ATP10A; AC023449.1 - ATP10A; AC023449.1 - ATP10A; AC023449.1 - ATP10A; AC023449.1 - ATP10A; AC023449.1 - ATP10A; AC023449.1 - ATP10A; AC023449.1 - ATP10A	Core binding factor acute myeloid leukemia	acute myeloid leukemia	GCST008413	15:25633329|15:25630857|15:25628262|15:25627862|15:25630114|15:25636283|15:25632668|15:25630251|15:25632574
rs3097459-<b>G</b>, rs4778114-<b>A</b>, rs12906316-<b>G</b>, rs1477814-<b>A</b>, rs3097464-<b>G</b>, rs3098534-<b>T</b>, rs2035184-<b>G</b>, rs7165441-<b>A</b>, rs2169636-<b>A</b>, rs3098525-<b>C</b>	1 x 10-10		0	'-	'-	'-	AC104002.3 - AC021979.1; AC104002.3 - AC021979.1; AC104002.3 - AC021979.1; AC104002.3 - AC021979.1; AC104002.3 - AC021979.1; AC104002.3 - AC021979.1; AC104002.3 - AC021979.1; AC104002.3 - AC021979.1; AC104002.3 - AC021979.1; AC104002.3 - AC021979.1	Core binding factor acute myeloid leukemia	acute myeloid leukemia	GCST008413	15:27591656|15:27580249|15:27592226|15:27592568|15:27586066|15:27586538|15:27592794|15:27583393|15:27580550|15:27595657
rs3097459-<b>G</b>, rs4778114-<b>A</b>, rs12906316-<b>G</b>, rs1477814-<b>A</b>, rs3097464-<b>G</b>, rs3098534-<b>T</b>, rs2035184-<b>T</b>, rs7165441-<b>A</b>, rs2169636-<b>A</b>, rs3098525-<b>C</b>	8 x 10-8		0.162	'-	'-	'-	AC104002.3 - AC021979.1; AC104002.3 - AC021979.1; AC104002.3 - AC021979.1; AC104002.3 - AC021979.1; AC104002.3 - AC021979.1; AC104002.3 - AC021979.1; AC104002.3 - AC021979.1; AC104002.3 - AC021979.1; AC104002.3 - AC021979.1; AC104002.3 - AC021979.1	Core binding factor acute myeloid leukemia	acute myeloid leukemia	GCST008413	15:27591656|15:27580249|15:27592226|15:27592568|15:27586066|15:27586538|15:27592794|15:27583393|15:27580550|15:27595657
rs11636810-<b>G</b>, rs11856897-<b>G</b>, rs11855355-<b>T</b>, rs7181544-<b>A</b>, rs12438672-<b>G</b>, rs8038654-<b>C</b>, rs1304396-<b>C</b>, rs12442690-<b>T</b>, rs11636101-<b>C</b>, rs17228508-<b>T</b>, rs12595152-<b>C</b>	5 x 10-7		0	'-	'-	'-	CHRNA7; CHRNA7; CHRNA7; CHRNA7; CHRNA7; CHRNA7; CHRNA7; CHRNA7; CHRNA7; CHRNA7; CHRNA7	Core binding factor acute myeloid leukemia	acute myeloid leukemia	GCST008413	15:31988023|15:32000184|15:31992916|15:32002759|15:32009123|15:31992661|15:31998287|15:32009194|15:31981954|15:31982116|15:32001084
rs11636810-<b>G</b>, rs11856897-<b>G</b>, rs11855355-<b>T</b>, rs7181544-<b>A</b>, rs12438672-<b>G</b>, rs8038654-<b>T</b>, rs1304396-<b>C</b>, rs12442690-<b>T</b>, rs11636101-<b>C</b>, rs17228508-<b>T</b>, rs12595152-<b>C</b>	3 x 10-6		0.097	'-	'-	'-	CHRNA7; CHRNA7; CHRNA7; CHRNA7; CHRNA7; CHRNA7; CHRNA7; CHRNA7; CHRNA7; CHRNA7; CHRNA7	Core binding factor acute myeloid leukemia	acute myeloid leukemia	GCST008413	15:31988023|15:32000184|15:31992916|15:32002759|15:32009123|15:31992661|15:31998287|15:32009194|15:31981954|15:31982116|15:32001084
rs1160359-<b>A</b>, rs905301-<b>T</b>, rs11854769-<b>T</b>, rs8027220-<b>G</b>, rs4923776-<b>A</b>, rs17561907-<b>T</b>	6 x 10-24		0.002	'-	'-	'-	AC087473.1; AC087473.1; AC087473.1; AC087473.1; AC087473.1; AC087473.1	Core binding factor acute myeloid leukemia	acute myeloid leukemia	GCST008413	15:38205556|15:38208152|15:38210042|15:38199200|15:38198043|15:38208728
rs1160359-<b>A</b>, rs905301-<b>T</b>, rs11854769-<b>T</b>, rs8027220-<b>G</b>, rs4923776-<b>A</b>, rs17561907-<b>C</b>	5 x 10-17		0.282	'-	'-	'-	AC087473.1; AC087473.1; AC087473.1; AC087473.1; AC087473.1; AC087473.1	Core binding factor acute myeloid leukemia	acute myeloid leukemia	GCST008413	15:38205556|15:38208152|15:38210042|15:38199200|15:38198043|15:38208728
rs4775737-<b>G</b>, rs2459391-<b>A</b>, rs7180657-<b>T</b>, rs2469596-<b>C</b>, rs2459392-<b>A</b>, rs8040016-<b>C</b>, rs2250072-<b>A</b>, rs16960559-<b>G</b>, rs2459384-<b>C</b>, rs10519163-<b>C</b>	3 x 10-6		0.941	'-	'-	'-	SLC24A5; SLC24A5; AC092078.2 - SLC24A5; MYEF2; AC092078.2 - SLC24A5; SLC24A5; AC092078.2 - SLC24A5; AC092078.2 - SLC24A5; AC092078.2 - SLC24A5; AC092078.2 - SLC24A5	Core binding factor acute myeloid leukemia	acute myeloid leukemia	GCST008413	15:48129132|15:48122871|15:48088741|15:48145143|15:48084307|15:48132550|15:48092710|15:48087922|15:48093233|15:48085316
rs11070731-<b>T</b>, rs11070728-<b>G</b>, rs7182178-<b>C</b>, rs11634538-<b>G</b>	8 x 10-29		0	'-	'-	'-	AC025040.2 - ATP8B4; AC025040.2 - ATP8B4; AC025040.2 - ATP8B4; AC025040.2 - ATP8B4	Core binding factor acute myeloid leukemia	acute myeloid leukemia	GCST008413	15:49843371|15:49839385|15:49832202|15:49832565
rs11070731-<b>T</b>, rs11070728-<b>G</b>, rs7182178-<b>T</b>, rs11634538-<b>G</b>	1 x 10-15		0.312	'-	'-	'-	AC025040.2 - ATP8B4; AC025040.2 - ATP8B4; AC025040.2 - ATP8B4; AC025040.2 - ATP8B4	Core binding factor acute myeloid leukemia	acute myeloid leukemia	GCST008413	15:49843371|15:49839385|15:49832202|15:49832565
rs12595248-<b>A</b>, rs562804-<b>G</b>, rs2175372-<b>C</b>, rs557766-<b>T</b>, rs335495-<b>G</b>, rs608531-<b>T</b>, rs580689-<b>C</b>, rs548027-<b>G</b>, rs12913415-<b>T</b>, rs335512-<b>A</b>, rs689681-<b>C</b>, rs1604277-<b>C</b>, rs690275-<b>C</b>	9 x 10-6		0.009	'-	'-	'-	EEF1A1P22 - LINC02490; EEF1A1P22 - LINC02490; EEF1A1P22 - LINC02490; EEF1A1P22 - LINC02490; EEF1A1P22 - LINC02490; EEF1A1P22 - LINC02490; EEF1A1P22 - LINC02490; EEF1A1P22 - LINC02490; EEF1A1P22 - LINC02490; EEF1A1P22 - LINC02490; EEF1A1P22 - LINC02490; EE	Core binding factor acute myeloid leukemia	acute myeloid leukemia	GCST008413	15:53105234|15:53099527|15:53103544|15:53094056|15:53091598|15:53092941|15:53103308|15:53097947|15:53097520|15:53101901|15:53105428|15:53097699|15:53107485
rs12902119-<b>T</b>, rs17190566-<b>A</b>, rs6494009-<b>G</b>, rs10518978-<b>C</b>, rs12591624-<b>C</b>, rs10518977-<b>C</b>, rs7182229-<b>G</b>, rs12900891-<b>A</b>, rs17190580-<b>C</b>	3 x 10-6		0	'-	'-	'-	LIPC; ALDH1A2; LIPC-AS1; LIPC; ALDH1A2; LIPC-AS1; LIPC; ALDH1A2; LIPC-AS1; LIPC; ALDH1A2; LIPC-AS1; LIPC; ALDH1A2; LIPC-AS1; LIPC; ALDH1A2; LIPC-AS1; LIPC; ALDH1A2; LIPC-AS1; LIPC; ALDH1A2; LIPC-AS1; LIPC; ALDH1A2; LIPC-AS1	Core binding factor acute myeloid leukemia	acute myeloid leukemia	GCST008413	15:58464355|15:58467741|15:58468083|15:58463974|15:58473698|15:58463950|15:58472984|15:58464372|15:58471479
rs2037276-<b>G</b>, rs17271591-<b>C</b>	1 x 10-12		0.489	'-	'-	'-	GOLGA2P11; AC126323.6	Core binding factor acute myeloid leukemia	acute myeloid leukemia	GCST008413	15:62269782|15:62276083
rs2037276-<b>A</b>, rs17271591-<b>C</b>	5 x 10-12		0.263	'-	'-	'-	GOLGA2P11; AC126323.6	Core binding factor acute myeloid leukemia	acute myeloid leukemia	GCST008413	15:62269782|15:62276083
rs36008057-<b>T</b>, rs12899069-<b>T</b>, rs1991088-<b>C</b>, rs1477439-<b>C</b>, rs11852677-<b>C</b>, rs11855828-<b>A</b>, rs4777305-<b>T</b>, rs2059322-<b>C</b>, rs11855915-<b>T</b>, rs7177970-<b>G</b>, rs10518921-<b>T</b>	1 x 10-9		0.001	'-	'-	'-	UACA; UACA; UACA; UACA; UACA; UACA; AC009269.2; UACA; UACA; UACA; AC009269.2; UACA; UACA	Core binding factor acute myeloid leukemia	acute myeloid leukemia	GCST008413	15:70736059|15:70724044|15:70712111|15:70742241|15:70741930|15:70741891|15:70753129|15:70712721|15:70742158|15:70752915|15:70714570
rs36008057-<b>C</b>, rs12899069-<b>T</b>, rs1991088-<b>C</b>, rs1477439-<b>C</b>, rs11852677-<b>C</b>, rs11855828-<b>A</b>, rs4777305-<b>T</b>, rs2059322-<b>C</b>, rs11855915-<b>T</b>, rs7177970-<b>G</b>, rs10518921-<b>T</b>	4 x 10-8		0.117	'-	'-	'-	UACA; UACA; UACA; UACA; UACA; UACA; AC009269.2; UACA; UACA; UACA; AC009269.2; UACA; UACA	Core binding factor acute myeloid leukemia	acute myeloid leukemia	GCST008413	15:70736059|15:70724044|15:70712111|15:70742241|15:70741930|15:70741891|15:70753129|15:70712721|15:70742158|15:70752915|15:70714570
rs2957038-<b>A</b>, rs8038526-<b>T</b>	1 x 10-18		0.364	'-	'-	'-	TMEM266; TMEM266; AC091100.1	Core binding factor acute myeloid leukemia	acute myeloid leukemia	GCST008413	15:76174238|15:76178414
rs2957038-<b>G</b>, rs8038526-<b>T</b>	1 x 10-9		0.493	'-	'-	'-	TMEM266; TMEM266; AC091100.1	Core binding factor acute myeloid leukemia	acute myeloid leukemia	GCST008413	15:76174238|15:76178414
rs4641709-<b>T</b>, rs2629032-<b>C</b>, rs11633869-<b>C</b>, rs4886506-<b>G</b>, rs12912475-<b>T</b>, rs1116535-<b>G</b>, rs3812908-<b>C</b>, rs11632765-<b>T</b>, rs10851889-<b>C</b>, rs12904417-<b>A</b>, rs280013-<b>T</b>, rs16968467-<b>G</b>, rs3102718-	3 x 10-22		0.002	'-	'-	'-	SCAPER; SCAPER; SCAPER; SCAPER - RCN2; SCAPER; SCAPER; SCAPER; SCAPER; SCAPER; SCAPER; SCAPER; SCAPER; SCAPER; SCAPER; SCAPER; SCAPER; SCAPER; SCAPER; SCAPER; SCAPER; SCAPER - RCN2; SCAPER; SCAPER; SCAPER; SCAPER; SCAPER; SCAPER	Core binding factor acute myeloid leukemia	acute myeloid leukemia	GCST008413	15:76755395|15:76743296|15:76840981|15:76914936|15:76755574|15:76717173|15:76883817|15:76681920|15:76730995|15:76671811|15:76685798|15:76765523|15:76752585|15:76697003|15:76700794|15:76792643|15:76714818|15:76686577|15:76792942|15:76732126|15:76916859|15:
rs4641709-<b>T</b>, rs2629032-<b>C</b>, rs11633869-<b>C</b>, rs4886506-<b>G</b>, rs12912475-<b>T</b>, rs1116535-<b>G</b>, rs3812908-<b>C</b>, rs11632765-<b>T</b>, rs10851889-<b>T</b>, rs12904417-<b>A</b>, rs280013-<b>T</b>, rs16968467-<b>G</b>, rs3102718-	7 x 10-10		0.246	'-	'-	'-	SCAPER; SCAPER; SCAPER; SCAPER - RCN2; SCAPER; SCAPER; SCAPER; SCAPER; SCAPER; SCAPER; SCAPER; SCAPER; SCAPER; SCAPER; SCAPER; SCAPER; SCAPER; SCAPER; SCAPER; SCAPER; SCAPER - RCN2; SCAPER; SCAPER; SCAPER; SCAPER; SCAPER; SCAPER	Core binding factor acute myeloid leukemia	acute myeloid leukemia	GCST008413	15:76755395|15:76743296|15:76840981|15:76914936|15:76755574|15:76717173|15:76883817|15:76681920|15:76730995|15:76671811|15:76685798|15:76765523|15:76752585|15:76697003|15:76700794|15:76792643|15:76714818|15:76686577|15:76792942|15:76732126|15:76916859|15:
rs11629474-<b>C</b>, rs12324894-<b>G</b>, rs7162468-<b>C</b>, rs12905542-<b>A</b>, rs12592419-<b>A</b>	5 x 10-12		0.241	'-	'-	'-	LINGO1; LINGO1; LINGO1; LINGO1; LINGO1	Core binding factor acute myeloid leukemia	acute myeloid leukemia	GCST008413	15:77771243|15:77740365|15:77756650|15:77745782|15:77772882
rs11629474-<b>A</b>, rs12324894-<b>G</b>, rs7162468-<b>C</b>, rs12905542-<b>A</b>, rs12592419-<b>A</b>	8 x 10-6		0.607	'-	'-	'-	LINGO1; LINGO1; LINGO1; LINGO1; LINGO1	Core binding factor acute myeloid leukemia	acute myeloid leukemia	GCST008413	15:77771243|15:77740365|15:77756650|15:77745782|15:77772882
rs7166224-<b>A</b>, rs1415575-<b>C</b>, rs17265891-<b>G</b>, rs10519241-<b>G</b>, rs11630241-<b>C</b>, rs1538133-<b>G</b>, rs16970976-<b>C</b>, rs7168056-<b>T</b>, rs2297773-<b>G</b>, rs2865232-<b>G</b>, rs17180765-<b>G</b>, rs1970291-<b>T</b>, rs6495407-	2 x 10-13		0	'-	'-	'-	MINAR1; MINAR1 - AC023968.2; MINAR1; MINAR1; MINAR1; MINAR1; MINAR1; MINAR1; MINAR1; MINAR1; MINAR1; MINAR1; MINAR1; MINAR1; MINAR1	Core binding factor acute myeloid leukemia	acute myeloid leukemia	GCST008413	15:79454010|15:79477502|15:79467835|15:79462945|15:79453964|15:79464434|15:79467447|15:79462598|15:79463262|15:79459291|15:79467742|15:79464386|15:79462707|15:79462220|15:79453608
rs649195-<b>G</b>, rs631029-<b>G</b>, rs675893-<b>G</b>, rs679386-<b>A</b>, rs636119-<b>C</b>, rs11208300-<b>G</b>, rs11208305-<b>C</b>, rs1390116-<b>G</b>, rs582428-<b>A</b>, rs10889450-<b>T</b>, rs619334-<b>G</b>, rs11581982-<b>C</b>	6 x 10-12		0.032	'-	'-	'-	ROR1; ROR1; ROR1; ROR1; ROR1; ROR1; ROR1; ROR1; ROR1; ROR1; ROR1; ROR1	Core binding factor acute myeloid leukemia	acute myeloid leukemia	GCST008413	1:63852664|1:63846481|1:63851509|1:63850487|1:63859880|1:63845861|1:63849808|1:63812495|1:63852411|1:63845529|1:63854770|1:63839266
rs649195-<b>G</b>, rs631029-<b>G</b>, rs675893-<b>G</b>, rs679386-<b>A</b>, rs636119-<b>C</b>, rs11208300-<b>G</b>, rs11208305-<b>C</b>, rs1390116-<b>G</b>, rs582428-<b>A</b>, rs10889450-<b>T</b>, rs619334-<b>G</b>, rs11581982-<b>T</b>	3 x 10-11		0.223	'-	'-	'-	ROR1; ROR1; ROR1; ROR1; ROR1; ROR1; ROR1; ROR1; ROR1; ROR1; ROR1; ROR1	Core binding factor acute myeloid leukemia	acute myeloid leukemia	GCST008413	1:63852664|1:63846481|1:63851509|1:63850487|1:63859880|1:63845861|1:63849808|1:63812495|1:63852411|1:63845529|1:63854770|1:63839266
rs1324359-<b>G</b>, rs6588083-<b>C</b>	1 x 10-8		0.175	'-	'-	'-	ROR1; ROR1-AS1; ROR1; ROR1-AS1	Core binding factor acute myeloid leukemia	acute myeloid leukemia	GCST008413	1:64150746|1:64148328
rs11208534-<b>A</b>, rs310202-<b>G</b>, rs3790541-<b>C</b>, rs310199-<b>G</b>, rs310201-<b>G</b>	2 x 10-12		0.003	45.8	'-	'-	JAK1; JAK1; JAK1; JAK1; JAK1	Core binding factor acute myeloid leukemia	acute myeloid leukemia	GCST008413	1:64877383|1:64883861|1:64875884|1:64884439|1:64883925
rs17128563-<b>A</b>, rs6588190-<b>C</b>, rs12031327-<b>A</b>, rs2153116-<b>T</b>, rs6588191-<b>G</b>	5 x 10-6		0.955	'-	'-	'-	PDE4B; PDE4B; PDE4B; PDE4B; PDE4B	Core binding factor acute myeloid leukemia	acute myeloid leukemia	GCST008413	1:66225622|1:66231685|1:66233060|1:66238196|1:66234859
rs4949764-<b>C</b>, rs12065122-<b>A</b>, rs6663942-<b>T</b>, rs6603933-<b>T</b>	3 x 10-8		0	'-	'-	'-	ST6GALNAC5; ST6GALNAC5; ST6GALNAC5; ST6GALNAC5	Core binding factor acute myeloid leukemia	acute myeloid leukemia	GCST008413	1:76996977|1:77007396|1:77007735|1:77006046
rs9728120-<b>A</b>, rs12062585-<b>A</b>, rs4907096-<b>C</b>, rs4907097-<b>G</b>, rs9324140-<b>G</b>	2 x 10-6		0.206	'-	'-	'-	AC104169.1 - LPAR3; AC104169.1 - LPAR3; AC104169.1 - LPAR3; AC104169.1 - LPAR3; AC104169.1 - LPAR3	Core binding factor acute myeloid leukemia	acute myeloid leukemia	GCST008413	1:84793978|1:84795013|1:84794965|1:84796242|1:84794374
rs17377758-<b>C</b>, rs9729034-<b>G</b>	7 x 10-6		0.173	'-	'-	'-	LPAR3; LPAR3	Core binding factor acute myeloid leukemia	acute myeloid leukemia	GCST008413	1:84821644|1:84824065
rs233112-<b>C</b>, rs233111-<b>C</b>, rs233118-<b>C</b>, rs1498373-<b>G</b>	2 x 10-21		0.029	'-	'-	'-	DDAH1; AL078459.1; DDAH1; AL078459.1; DDAH1; AL078459.1; DDAH1; AL078459.1	Core binding factor acute myeloid leukemia	acute myeloid leukemia	GCST008413	1:85320068|1:85319972|1:85322284|1:85324950
rs233112-<b>C</b>, rs233111-<b>C</b>, rs233118-<b>C</b>, rs1498373-<b>A</b>	2 x 10-18		0.361	'-	'-	'-	DDAH1; AL078459.1; DDAH1; AL078459.1; DDAH1; AL078459.1; DDAH1; AL078459.1	Core binding factor acute myeloid leukemia	acute myeloid leukemia	GCST008413	1:85320068|1:85319972|1:85322284|1:85324950
rs7533077-<b>A</b>, rs492164-<b>G</b>, rs4437922-<b>T</b>, rs2893200-<b>G</b>, rs10875204-<b>G</b>, rs2093879-<b>C</b>, rs563113-<b>T</b>, rs519623-<b>G</b>	5 x 10-31		0	'-	'-	'-	BTBD8; BTBD8; BTBD8; BTBD8; BTBD8; BTBD8; BTBD8; BTBD8	Core binding factor acute myeloid leukemia	acute myeloid leukemia	GCST008413	1:92118962|1:92146450|1:92116261|1:92142472|1:92114118|1:92120274|1:92143295|1:92152766
rs7533077-<b>A</b>, rs492164-<b>G</b>, rs4437922-<b>T</b>, rs2893200-<b>G</b>, rs10875204-<b>G</b>, rs2093879-<b>C</b>, rs563113-<b>G</b>, rs519623-<b>G</b>	9 x 10-19		0.318	'-	'-	'-	BTBD8; BTBD8; BTBD8; BTBD8; BTBD8; BTBD8; BTBD8; BTBD8	Core binding factor acute myeloid leukemia	acute myeloid leukemia	GCST008413	1:92118962|1:92146450|1:92116261|1:92142472|1:92114118|1:92120274|1:92143295|1:92152766
rs11164890-<b>A</b>, rs2484486-<b>A</b>, rs2783489-<b>T</b>, rs6703310-<b>T</b>, rs12118262-<b>T</b>, rs670254-<b>G</b>, rs626714-<b>T</b>, rs6701250-<b>G</b>, rs1559828-<b>T</b>, rs573056-<b>G</b>, rs6541404-<b>T</b>, rs4847409-<b>C</b>, rs2031225-<b>G</	2 x 10-8		0	'-	'-	'-	CCDC18-AS1; CCDC18; TMED5; CCDC18-AS1; CCDC18; CCDC18; CCDC18-AS1; CCDC18-AS1; DR1; CCDC18; CCDC18; CCDC18-AS1; CCDC18-AS1; CCDC18-AS1; CCDC18-AS1; CCDC18-AS1; CCDC18-AS1; CCDC18; CCDC18-AS1; CCDC18-AS1; DR1; DR1; CCDC18; CCDC18; CCDC18	Core binding factor acute myeloid leukemia	acute myeloid leukemia	GCST008413	1:93287725|1:93185943|1:93161427|1:93323183|1:93185990|1:93253459|1:93302850|1:93318238|1:93360081|1:93223262|1:93277877|1:93330375|1:93321157|1:93323591|1:93322184|1:93325880|1:93238769|1:93325088|1:93294370|1:93350843|1:93348442|1:93195181|1:93180876|1:
rs1335751-<b>C</b>, rs10875310-<b>C</b>, rs721385-<b>A</b>, rs12038174-<b>T</b>, rs11166474-<b>C</b>, rs1874779-<b>A</b>, rs4907911-<b>A</b>, rs6692794-<b>C</b>	5 x 10-10		0.001	'-	'-	'-	GPR88 - AC099670.1; GPR88 - AC099670.1; GPR88 - AC099670.1; GPR88 - AC099670.1; GPR88 - AC099670.1; GPR88 - AC099670.1; GPR88 - AC099670.1; GPR88 - AC099670.1	Core binding factor acute myeloid leukemia	acute myeloid leukemia	GCST008413	1:100561968|1:100562010|1:100564159|1:100547899|1:100549625|1:100546956|1:100562530|1:100544511
rs12142899-<b>C</b>, rs6676848-<b>T</b>, rs11164196-<b>T</b>, rs12401392-<b>A</b>, rs4287203-<b>G</b>	1 x 10-7		0	'-	'-	'-	LINC01307 - LINC01709; LINC01307 - LINC01709; LINC01307 - LINC01709; LINC01307 - LINC01709; LINC01307 - LINC01709	Core binding factor acute myeloid leukemia	acute myeloid leukemia	GCST008413	1:101408860|1:101424876|1:101430764|1:101430389|1:101431294
rs1330413-<b>T</b>, rs17358695-<b>G</b>, rs4141899-<b>C</b>, rs6586440-<b>T</b>, rs1330408-<b>T</b>, rs17474256-<b>G</b>, rs9435645-<b>A</b>, rs17016893-<b>G</b>, rs10785851-<b>G</b>	8 x 10-6		0.103	'-	'-	'-	AL136455.1 - AC092506.1; AL136455.1 - AC092506.1; AL136455.1 - AC092506.1; AL136455.1 - AC092506.1; AL136455.1 - AC092506.1; AL136455.1 - AC092506.1; AL136455.1 - AC092506.1; AL136455.1 - AC092506.1; AL136455.1 - AC092506.1	Core binding factor acute myeloid leukemia	acute myeloid leukemia	GCST008413	1:103982589|1:103981296|1:104004995|1:103991640|1:104004198|1:103982054|1:103986156|1:104003415|1:104010981
rs1856105-<b>T</b>, rs2050605-<b>C</b>, rs1856106-<b>G</b>, rs1856107-<b>C</b>, rs7522707-<b>A</b>	5 x 10-20		0.005	'-	'-	'-	CHIAP3; CHIAP3; CHIAP3; CHIAP3; CHIAP3	Core binding factor acute myeloid leukemia	acute myeloid leukemia	GCST008413	1:111360647|1:111360682|1:111360541|1:111360396|1:111358037
rs1856105-<b>T</b>, rs2050605-<b>T</b>, rs1856106-<b>G</b>, rs1856107-<b>C</b>, rs7522707-<b>A</b>	1 x 10-7		0.198	'-	'-	'-	CHIAP3; CHIAP3; CHIAP3; CHIAP3; CHIAP3	Core binding factor acute myeloid leukemia	acute myeloid leukemia	GCST008413	1:111360647|1:111360682|1:111360541|1:111360396|1:111358037
rs773564-<b>T</b>, rs12073383-<b>A</b>, rs12039095-<b>C</b>, rs1082075-<b>A</b>, rs1418604-<b>C</b>, rs12139764-<b>T</b>, rs773576-<b>G</b>, rs699670-<b>A</b>, rs12564854-<b>G</b>	4 x 10-11		0	'-	'-	'-	AL357055.2 - MAGI3; AL357055.2 - MAGI3; AL357055.2 - MAGI3; AL357055.2 - MAGI3; AL357055.2 - MAGI3; AL357055.2 - MAGI3; AL357055.2 - MAGI3; AL357055.2 - MAGI3; AL357055.2 - MAGI3	Core binding factor acute myeloid leukemia	acute myeloid leukemia	GCST008413	1:113281675|1:113297729|1:113315348|1:113313990|1:113293820|1:113318902|1:113289591|1:113291806|1:113295230
rs773564-<b>T</b>, rs12073383-<b>A</b>, rs12039095-<b>C</b>, rs1082075-<b>A</b>, rs1418604-<b>C</b>, rs12139764-<b>T</b>, rs773576-<b>G</b>, rs699670-<b>A</b>, rs12564854-<b>A</b>	4 x 10-7		0.11	'-	'-	'-	AL357055.2 - MAGI3; AL357055.2 - MAGI3; AL357055.2 - MAGI3; AL357055.2 - MAGI3; AL357055.2 - MAGI3; AL357055.2 - MAGI3; AL357055.2 - MAGI3; AL357055.2 - MAGI3; AL357055.2 - MAGI3	Core binding factor acute myeloid leukemia	acute myeloid leukemia	GCST008413	1:113281675|1:113297729|1:113315348|1:113313990|1:113293820|1:113318902|1:113289591|1:113291806|1:113295230
rs1553452-<b>C</b>, rs2938327-<b>C</b>, rs6699559-<b>T</b>, rs2938323-<b>A</b>, rs10494164-<b>A</b>, rs2938330-<b>C</b>	2 x 10-8		0.151	'-	'-	'-	OLFML3; OLFML3; OLFML3; OLFML3; OLFML3; OLFML3	Core binding factor acute myeloid leukemia	acute myeloid leukemia	GCST008413	1:114004104|1:114008759|1:114008507|1:114004182|1:114003906|1:114012496
rs1553452-<b>C</b>, rs2938327-<b>C</b>, rs6699559-<b>T</b>, rs2938323-<b>A</b>, rs10494164-<b>A</b>, rs2938330-<b>T</b>	1 x 10-6		0.1	'-	'-	'-	OLFML3; OLFML3; OLFML3; OLFML3; OLFML3; OLFML3	Core binding factor acute myeloid leukemia	acute myeloid leukemia	GCST008413	1:114004104|1:114008759|1:114008507|1:114004182|1:114003906|1:114012496
rs11577560-<b>C</b>, rs478093-<b>G</b>, rs11804606-<b>G</b>, rs10494229-<b>A</b>, rs12023426-<b>A</b>, rs636101-<b>T</b>, rs595283-<b>C</b>, rs541763-<b>A</b>	1 x 10-11		0	'-	'-	'-	PHGDH; PHGDH; PHGDH; PHGDH; PHGDH; PHGDH; PHGDH; PHGDH	Core binding factor acute myeloid leukemia	acute myeloid leukemia	GCST008413	1:119687242|1:119712503|1:119704280|1:119686494|1:119687096|1:119714090|1:119705264|1:119702784
rs6658836-<b>T</b>, rs6693109-<b>A</b>, rs17360812-<b>A</b>, rs2883320-<b>G</b>, rs12073316-<b>G</b>, rs9782976-<b>C</b>	4 x 10-6		0.263	'-	'-	'-	LINC00624; LINC00624; LINC00624; LINC00624; LINC00624; LINC00624	Core binding factor acute myeloid leukemia	acute myeloid leukemia	GCST008413	1:147349575|1:147349585|1:147355010|1:147342234|1:147344136|1:147353303
rs1858483-<b>C</b>, rs11204981-<b>A</b>, rs1858481-<b>G</b>, rs3126088-<b>A</b>, rs1933063-<b>G</b>, rs3134871-<b>A</b>, rs3126087-<b>T</b>, rs1858482-<b>T</b>, rs1858480-<b>G</b>	3 x 10-12		0	'-	'-	'-	FLG-AS1; FLG-AS1; FLG-AS1; FLG-AS1; FLG-AS1; FLG-AS1; FLG-AS1; FLG-AS1; FLG-AS1	Core binding factor acute myeloid leukemia	acute myeloid leukemia	GCST008413	1:152337610|1:152325736|1:152329564|1:152333309|1:152328745|1:152326757|1:152333274|1:152334445|1:152329259
rs3765753-<b>G</b>, rs17379833-<b>A</b>	5 x 10-13		0.334	'-	'-	'-	TP73; TP73	Core binding factor acute myeloid leukemia	acute myeloid leukemia	GCST008413	1:3705742|1:3703616
rs3765753-<b>T</b>, rs17379833-<b>A</b>	5 x 10-13		0.28	'-	'-	'-	TP73; TP73	Core binding factor acute myeloid leukemia	acute myeloid leukemia	GCST008413	1:3705742|1:3703616
rs351622-<b>T</b>, rs3912751-<b>C</b>, rs351596-<b>T</b>, rs3912752-<b>T</b>, rs12408318-<b>T</b>, rs1495237-<b>T</b>, rs351614-<b>C</b>, rs12744254-<b>A</b>, rs351615-<b>A</b>, rs351619-<b>G</b>, rs12132314-<b>C</b>	5 x 10-16		0	'-	'-	'-	EEF1DP6 - LINC01777; EEF1DP6 - LINC01777; EEF1DP6 - LINC01777; EEF1DP6 - LINC01777; EEF1DP6 - LINC01777; EEF1DP6 - LINC01777; EEF1DP6 - LINC01777; EEF1DP6 - LINC01777; EEF1DP6 - LINC01777; EEF1DP6 - LINC01777; EEF1DP6 - LINC01777	Core binding factor acute myeloid leukemia	acute myeloid leukemia	GCST008413	1:4308381|1:4316756|1:4317851|1:4316972|1:4319667|1:4311989|1:4311803|1:4318074|1:4310325|1:4308759|1:4311889
rs351622-<b>T</b>, rs3912751-<b>T</b>, rs351596-<b>T</b>, rs3912752-<b>T</b>, rs12408318-<b>T</b>, rs1495237-<b>T</b>, rs351614-<b>C</b>, rs12744254-<b>A</b>, rs351615-<b>A</b>, rs351619-<b>G</b>, rs12132314-<b>C</b>	4 x 10-10		0.201	'-	'-	'-	EEF1DP6 - LINC01777; EEF1DP6 - LINC01777; EEF1DP6 - LINC01777; EEF1DP6 - LINC01777; EEF1DP6 - LINC01777; EEF1DP6 - LINC01777; EEF1DP6 - LINC01777; EEF1DP6 - LINC01777; EEF1DP6 - LINC01777; EEF1DP6 - LINC01777; EEF1DP6 - LINC01777	Core binding factor acute myeloid leukemia	acute myeloid leukemia	GCST008413	1:4308381|1:4316756|1:4317851|1:4316972|1:4319667|1:4311989|1:4311803|1:4318074|1:4310325|1:4308759|1:4311889
rs12405615-<b>T</b>, rs12744374-<b>C</b>, rs6687814-<b>A</b>, rs2071967-<b>C</b>	4 x 10-6		0.121	'-	'-	'-	LINC01646 - AJAP1; LINC01646 - AJAP1; LINC01646 - AJAP1; LINC01646 - AJAP1	Core binding factor acute myeloid leukemia	acute myeloid leukemia	GCST008413	1:4634538|1:4636311|1:4633871|1:4636032
rs12723011-<b>A</b>, rs10915342-<b>T</b>, rs2199215-<b>T</b>, rs6680801-<b>G</b>, rs12120144-<b>G</b>, rs12405346-<b>C</b>, rs10915343-<b>T</b>, rs12121092-<b>G</b>, rs1459766-<b>G</b>, rs3101225-<b>A</b>	6 x 10-18		0.012	'-	'-	'-	LINC02782; LINC02781 - LINC02782; LINC02782 - AL139823.1; LINC02781 - LINC02782; LINC02781 - LINC02782; LINC02782 - AL139823.1; LINC02782; LINC02782 - AL139823.1; LINC02782 - AL139823.1; LINC02782 - AL139823.1	Core binding factor acute myeloid leukemia	acute myeloid leukemia	GCST008413	1:5090400|1:5086011|1:5091416|1:5085006|1:5085403|1:5097118|1:5088625|1:5092099|1:5100671|1:5096185
rs12723011-<b>A</b>, rs10915342-<b>T</b>, rs2199215-<b>T</b>, rs6680801-<b>G</b>, rs12120144-<b>G</b>, rs12405346-<b>C</b>, rs10915343-<b>T</b>, rs12121092-<b>G</b>, rs1459766-<b>T</b>, rs3101225-<b>A</b>	5 x 10-10		0.257	'-	'-	'-	LINC02782; LINC02781 - LINC02782; LINC02782 - AL139823.1; LINC02781 - LINC02782; LINC02781 - LINC02782; LINC02782 - AL139823.1; LINC02782; LINC02782 - AL139823.1; LINC02782 - AL139823.1; LINC02782 - AL139823.1	Core binding factor acute myeloid leukemia	acute myeloid leukemia	GCST008413	1:5090400|1:5086011|1:5091416|1:5085006|1:5085403|1:5097118|1:5088625|1:5092099|1:5100671|1:5096185
rs3753271-<b>T</b>, rs2157479-<b>A</b>	8 x 10-6		0	'-	'-	'-	MIR34AHG - H6PD; MIR34AHG - H6PD	Core binding factor acute myeloid leukemia	acute myeloid leukemia	GCST008413	1:9232023|1:9230977
rs10864411-<b>C</b>, rs9660866-<b>C</b>, rs11121390-<b>G</b>, rs2275458-<b>G</b>	1 x 10-22		0.423	'-	'-	'-	SPSB1; SPSB1 - BX323043.1; SPSB1; SPSB1	Core binding factor acute myeloid leukemia	acute myeloid leukemia	GCST008413	1:9365481|1:9372103|1:9367737|1:9367783
rs10864411-<b>C</b>, rs9660866-<b>C</b>, rs11121390-<b>G</b>, rs2275458-<b>A</b>	5 x 10-18		0.17	'-	'-	'-	SPSB1; SPSB1 - BX323043.1; SPSB1; SPSB1	Core binding factor acute myeloid leukemia	acute myeloid leukemia	GCST008413	1:9365481|1:9372103|1:9367737|1:9367783
rs6540948-<b>A</b>, rs11121613-<b>G</b>, rs17035686-<b>C</b>, rs205488-<b>C</b>, rs17035680-<b>T</b>	8 x 10-6		0.71	'-	'-	'-	CASZ1; CASZ1; CASZ1; CASZ1; CASZ1	Core binding factor acute myeloid leukemia	acute myeloid leukemia	GCST008413	1:10763729|1:10763717|1:10765642|1:10767078|1:10765629
rs11800478-<b>C</b>, rs6657353-<b>A</b>, rs6665721-<b>C</b>, rs12143113-<b>C</b>, rs3766309-<b>T</b>, rs1109875-<b>T</b>, rs6703771-<b>T</b>, rs12565468-<b>C</b>, rs11580813-<b>G</b>, rs2134482-<b>G</b>, rs7528550-<b>A</b>, rs7531556-<b>T</b>, rs12067869-	1 x 10-13		0.005	'-	'-	'-	ARHGEF10L; ARHGEF10L; ARHGEF10L; ARHGEF10L; ARHGEF10L; ARHGEF10L; ARHGEF10L; ARHGEF10L; ARHGEF10L; ARHGEF10L; ARHGEF10L; ARHGEF10L; ARHGEF10L; ARHGEF10L; ARHGEF10L	Core binding factor acute myeloid leukemia	acute myeloid leukemia	GCST008413	1:17640549|1:17674132|1:17677451|1:17692362|1:17650883|1:17658614|1:17650065|1:17672282|1:17655418|1:17693462|1:17678728|1:17678884|1:17663270|1:17674118|1:17672425
rs11800478-<b>C</b>, rs6657353-<b>A</b>, rs6665721-<b>C</b>, rs12143113-<b>T</b>, rs3766309-<b>T</b>, rs1109875-<b>T</b>, rs6703771-<b>T</b>, rs12565468-<b>C</b>, rs11580813-<b>G</b>, rs2134482-<b>G</b>, rs7528550-<b>A</b>, rs7531556-<b>T</b>, rs12067869-	1 x 10-7		0.155	'-	'-	'-	ARHGEF10L; ARHGEF10L; ARHGEF10L; ARHGEF10L; ARHGEF10L; ARHGEF10L; ARHGEF10L; ARHGEF10L; ARHGEF10L; ARHGEF10L; ARHGEF10L; ARHGEF10L; ARHGEF10L; ARHGEF10L; ARHGEF10L	Core binding factor acute myeloid leukemia	acute myeloid leukemia	GCST008413	1:17640549|1:17674132|1:17677451|1:17692362|1:17650883|1:17658614|1:17650065|1:17672282|1:17655418|1:17693462|1:17678728|1:17678884|1:17663270|1:17674118|1:17672425
rs11203475-<b>A</b>, rs495347-<b>C</b>	7 x 10-6		0.021	'-	'-	'-	ACTL8 - AL357509.1; ACTL8 - AL357509.1	Core binding factor acute myeloid leukemia	acute myeloid leukemia	GCST008413	1:17836417|1:17837427
rs4920453-<b>G</b>, rs12046227-<b>G</b>	8 x 10-16		0.338	'-	'-	'-	IGSF21; IGSF21	Core binding factor acute myeloid leukemia	acute myeloid leukemia	GCST008413	1:18196837|1:18195245
rs4920453-<b>T</b>, rs12046227-<b>G</b>	3 x 10-11		0.302	'-	'-	'-	IGSF21; IGSF21	Core binding factor acute myeloid leukemia	acute myeloid leukemia	GCST008413	1:18196837|1:18195245
rs4920485-<b>A</b>, rs1763903-<b>T</b>, rs2003724-<b>A</b>, rs10489573-<b>C</b>, rs4920486-<b>C</b>	8 x 10-9		0.01	'-	'-	'-	IGSF21; IGSF21; IGSF21; IGSF21; IGSF21	Core binding factor acute myeloid leukemia	acute myeloid leukemia	GCST008413	1:18362758|1:18361418|1:18361389|1:18358708|1:18363011
rs660414-<b>G</b>, rs2020887-<b>C</b>	2 x 10-8		0.18	'-	'-	'-	PLA2G5; PLA2G5	Core binding factor acute myeloid leukemia	acute myeloid leukemia	GCST008413	1:20084302|1:20084839
rs2982309-<b>C</b>, rs3014715-<b>G</b>, rs876765-<b>C</b>, rs2982313-<b>A</b>	3 x 10-6		0.002	'-	'-	'-	MAN1C1; MAN1C1; AL031280.1; MAN1C1; AL031280.1; MAN1C1	Core binding factor acute myeloid leukemia	acute myeloid leukemia	GCST008413	1:25660031|1:25653640|1:25657773|1:25673026
rs3127011-<b>G</b>, rs12094989-<b>C</b>, rs12723046-<b>G</b>, rs6685701-<b>G</b>, rs1982525-<b>C</b>, rs11576300-<b>G</b>, rs4659444-<b>C</b>, rs6670311-<b>C</b>	6 x 10-18		0.063	'-	'-	'-	DHDDS; DPPA2P2 - RPS6KA1; AL513365.1; DHDDS; RPS6KA1; HMGN2 - DPPA2P2; HMGN2 - DPPA2P2; HMGN2 - DPPA2P2; RPS6KA1	Core binding factor acute myeloid leukemia	acute myeloid leukemia	GCST008413	1:26456189|1:26521895|1:26455064|1:26542148|1:26499091|1:26477915|1:26498625|1:26538994
rs3127011-<b>G</b>, rs12094989-<b>C</b>, rs12723046-<b>G</b>, rs6685701-<b>A</b>, rs1982525-<b>C</b>, rs11576300-<b>G</b>, rs4659444-<b>C</b>, rs6670311-<b>C</b>	1 x 10-10		0.237	'-	'-	'-	DHDDS; DPPA2P2 - RPS6KA1; AL513365.1; DHDDS; RPS6KA1; HMGN2 - DPPA2P2; HMGN2 - DPPA2P2; HMGN2 - DPPA2P2; RPS6KA1	Core binding factor acute myeloid leukemia	acute myeloid leukemia	GCST008413	1:26456189|1:26521895|1:26455064|1:26542148|1:26499091|1:26477915|1:26498625|1:26538994
rs1448338-<b>T</b>, rs4949507-<b>C</b>, rs7547546-<b>G</b>, rs12037930-<b>A</b>, rs7552039-<b>G</b>, rs10798906-<b>C</b>, rs7513406-<b>T</b>, rs7538432-<b>C</b>, rs4949505-<b>A</b>, rs4949506-<b>G</b>, rs1448337-<b>C</b>, rs4949225-<b>C</b>, rs12032770-<b	1 x 10-30		0	'-	'-	'-	AL645944.2 - AL645944.1; AL645944.2 - AL645944.1; AL645944.2 - AL645944.1; AL645944.2 - AL645944.1; AL645944.2 - AL645944.1; AL645944.2 - AL645944.1; AL645944.2 - AL645944.1; AL645944.2 - AL645944.1; AL645944.2 - AL645944.1; AL645944.2 - AL645944.1; AL645	Core binding factor acute myeloid leukemia	acute myeloid leukemia	GCST008413	1:29876357|1:29865225|1:29869503|1:29874609|1:29880242|1:29874731|1:29873894|1:29860922|1:29859388|1:29864357|1:29876429|1:29864200|1:29868950
rs1448338-<b>T</b>, rs4949507-<b>A</b>, rs7547546-<b>G</b>, rs12037930-<b>A</b>, rs7552039-<b>G</b>, rs10798906-<b>C</b>, rs7513406-<b>T</b>, rs7538432-<b>C</b>, rs4949505-<b>A</b>, rs4949506-<b>G</b>, rs1448337-<b>C</b>, rs4949225-<b>C</b>, rs12032770-<b	6 x 10-20		0.354	'-	'-	'-	AL645944.2 - AL645944.1; AL645944.2 - AL645944.1; AL645944.2 - AL645944.1; AL645944.2 - AL645944.1; AL645944.2 - AL645944.1; AL645944.2 - AL645944.1; AL645944.2 - AL645944.1; AL645944.2 - AL645944.1; AL645944.2 - AL645944.1; AL645944.2 - AL645944.1; AL645	Core binding factor acute myeloid leukemia	acute myeloid leukemia	GCST008413	1:29876357|1:29865225|1:29869503|1:29874609|1:29880242|1:29874731|1:29873894|1:29860922|1:29859388|1:29864357|1:29876429|1:29864200|1:29868950
rs4949232-<b>A</b>, rs16833076-<b>T</b>, rs10798928-<b>T</b>, rs1498243-<b>G</b>, rs4245639-<b>G</b>	2 x 10-16		0.004	'-	'-	'-	AL645944.1 - LINC01648; AL645944.1 - LINC01648; AL645944.1 - LINC01648; AL645944.1 - LINC01648; AL645944.1 - LINC01648	Core binding factor acute myeloid leukemia	acute myeloid leukemia	GCST008413	1:29937655|1:29941335|1:29944713|1:29942179|1:29941204
rs4949232-<b>A</b>, rs16833076-<b>T</b>, rs10798928-<b>C</b>, rs1498243-<b>G</b>, rs4245639-<b>G</b>	6 x 10-10		0.2	'-	'-	'-	AL645944.1 - LINC01648; AL645944.1 - LINC01648; AL645944.1 - LINC01648; AL645944.1 - LINC01648; AL645944.1 - LINC01648	Core binding factor acute myeloid leukemia	acute myeloid leukemia	GCST008413	1:29937655|1:29941335|1:29944713|1:29942179|1:29941204
rs7520941-<b>T</b>, rs10913956-<b>T</b>, rs12058637-<b>T</b>	1 x 10-6		0.012	'-	'-	'-	LHX4; LHX4; LHX4	Core binding factor acute myeloid leukemia	acute myeloid leukemia	GCST008413	1:180263615|1:180262945|1:180261891
rs10797729-<b>G</b>, rs3905011-<b>A</b>, rs10910963-<b>C</b>, rs7534913-<b>G</b>, rs10494541-<b>G</b>, rs10797732-<b>T</b>	1 x 10-23		0	'-	'-	'-	CACNA1E; CACNA1E; CACNA1E; CACNA1E; CACNA1E; CACNA1E	Core binding factor acute myeloid leukemia	acute myeloid leukemia	GCST008413	1:181570611|1:181576458|1:181568576|1:181569136|1:181581329|1:181576364
rs10797729-<b>A</b>, rs3905011-<b>A</b>, rs10910963-<b>C</b>, rs7534913-<b>G</b>, rs10494541-<b>G</b>, rs10797732-<b>T</b>	2 x 10-13		0.255	'-	'-	'-	CACNA1E; CACNA1E; CACNA1E; CACNA1E; CACNA1E; CACNA1E	Core binding factor acute myeloid leukemia	acute myeloid leukemia	GCST008413	1:181570611|1:181576458|1:181568576|1:181569136|1:181581329|1:181576364
rs2211345-<b>G</b>, rs6657359-<b>A</b>, rs10494629-<b>A</b>, rs4845225-<b>A</b>, rs12566811-<b>A</b>, rs10920351-<b>T</b>, rs2418877-<b>C</b>, rs6427944-<b>T</b>, rs4845222-<b>G</b>, rs1418797-<b>A</b>, rs7418463-<b>C</b>, rs17374565-<b>T</b>, rs4442368-<	7 x 10-27		0.015	'-	'-	'-	AL359976.1 - BRINP3; AL359976.1 - BRINP3; AL359976.1 - BRINP3; AL359976.1 - BRINP3; AL359976.1 - BRINP3; AL359976.1 - BRINP3; AL359976.1 - BRINP3; AL359976.1 - BRINP3; AL359976.1 - BRINP3; AL359976.1 - BRINP3; AL359976.1 - BRINP3; AL359976.1 - BRINP3; AL3	Core binding factor acute myeloid leukemia	acute myeloid leukemia	GCST008413	1:190026424|1:190028927|1:190028800|1:190051072|1:190033554|1:190026082|1:190021937|1:190040970|1:190028609|1:190026761|1:190021970|1:190041115|1:190040623|1:190034156|1:190022937|1:190035860|1:190040571|1:190022159
rs2211345-<b>G</b>, rs6657359-<b>A</b>, rs10494629-<b>A</b>, rs4845225-<b>A</b>, rs12566811-<b>A</b>, rs10920351-<b>T</b>, rs2418877-<b>C</b>, rs6427944-<b>T</b>, rs4845222-<b>G</b>, rs1418797-<b>A</b>, rs7418463-<b>C</b>, rs17374565-<b>C</b>, rs4442368-<	4 x 10-18		0.336	'-	'-	'-	AL359976.1 - BRINP3; AL359976.1 - BRINP3; AL359976.1 - BRINP3; AL359976.1 - BRINP3; AL359976.1 - BRINP3; AL359976.1 - BRINP3; AL359976.1 - BRINP3; AL359976.1 - BRINP3; AL359976.1 - BRINP3; AL359976.1 - BRINP3; AL359976.1 - BRINP3; AL359976.1 - BRINP3; AL3	Core binding factor acute myeloid leukemia	acute myeloid leukemia	GCST008413	1:190026424|1:190028927|1:190028800|1:190051072|1:190033554|1:190026082|1:190021937|1:190040970|1:190028609|1:190026761|1:190021970|1:190041115|1:190040623|1:190034156|1:190022937|1:190035860|1:190040571|1:190022159
rs6428024-<b>T</b>, rs1590496-<b>C</b>, rs1325222-<b>A</b>, rs16832598-<b>C</b>, rs4845171-<b>G</b>, rs1325220-<b>T</b>, rs4845243-<b>A</b>, rs11801346-<b>G</b>, rs10429895-<b>C</b>, rs16832590-<b>C</b>, rs6678095-<b>C</b>	1 x 10-16		0	'-	'-	'-	LINC01720; LINC01720; LINC01720; LINC01720; LINC01720; LINC01720; LINC01720; LINC01720; LINC01720; LINC01720; LINC01720	Core binding factor acute myeloid leukemia	acute myeloid leukemia	GCST008413	1:190681319|1:190672070|1:190676423|1:190666650|1:190684481|1:190693708|1:190672005|1:190665021|1:190689509|1:190665001|1:190678185
rs6428024-<b>G</b>, rs1590496-<b>C</b>, rs1325222-<b>A</b>, rs16832598-<b>C</b>, rs4845171-<b>G</b>, rs1325220-<b>T</b>, rs4845243-<b>A</b>, rs11801346-<b>G</b>, rs10429895-<b>C</b>, rs16832590-<b>C</b>, rs6678095-<b>C</b>	4 x 10-6		0.129	'-	'-	'-	LINC01720; LINC01720; LINC01720; LINC01720; LINC01720; LINC01720; LINC01720; LINC01720; LINC01720; LINC01720; LINC01720	Core binding factor acute myeloid leukemia	acute myeloid leukemia	GCST008413	1:190681319|1:190672070|1:190676423|1:190666650|1:190684481|1:190693708|1:190672005|1:190665021|1:190689509|1:190665001|1:190678185
rs842814-<b>T</b>, rs17525308-<b>A</b>, rs842805-<b>G</b>, rs710140-<b>A</b>, rs842798-<b>T</b>, rs7512163-<b>C</b>, rs7512241-<b>A</b>, rs10921293-<b>A</b>, rs6428143-<b>G</b>, rs842806-<b>A</b>, rs16835087-<b>T</b>, rs842783-<b>T</b>	3 x 10-6		0	'-	'-	'-	AL390957.1; AL390957.1; AL390957.1; AL390957.1; AL390957.1; AL390957.1 - ZNF101P2; AL390957.1 - ZNF101P2; AL390957.1; AL390957.1 - ZNF101P2; AL390957.1; AL390957.1 - ZNF101P2; AL390957.1	Core binding factor acute myeloid leukemia	acute myeloid leukemia	GCST008413	1:192942842|1:192927304|1:192950242|1:192942978|1:192954045|1:192977637|1:192977702|1:192947185|1:192978221|1:192949915|1:192990308|1:192955815
rs10921618-<b>C</b>, rs10801339-<b>C</b>	5 x 10-6		0.79	'-	'-	'-	RNU6-983P - AL353072.1; RNU6-983P - AL353072.1	Core binding factor acute myeloid leukemia	acute myeloid leukemia	GCST008413	1:194592718|1:194586201
rs946857-<b>A</b>, rs12021648-<b>G</b>, rs2095981-<b>T</b>, rs12404969-<b>T</b>, rs10920452-<b>A</b>, rs12038816-<b>C</b>, rs10920447-<b>T</b>, rs4950866-<b>G</b>, rs4950867-<b>A</b>, rs10920451-<b>T</b>, rs7517181-<b>C</b>, rs7550433-<b>C</b>, rs12404945	9 x 10-10		0.203	'-	'-	'-	SYT2; SYT2; SYT2; SYT2; SYT2; SYT2; SYT2; SYT2; SYT2; SYT2; SYT2; SYT2; SYT2; SYT2	Core binding factor acute myeloid leukemia	acute myeloid leukemia	GCST008413	1:202649545|1:202662789|1:202677135|1:202653298|1:202672212|1:202681497|1:202665535|1:202673879|1:202674080|1:202672162|1:202660617|1:202660596|1:202653174|1:202659448
rs7538038-<b>A</b>, rs4951319-<b>T</b>, rs12097666-<b>T</b>, rs12040249-<b>G</b>, rs3924587-<b>T</b>, rs12568353-<b>A</b>, rs7524621-<b>G</b>, rs4951316-<b>T</b>	1 x 10-6		0.115	'-	'-	'-	KISS1; KISS1; KISS1; REN; KISS1; KISS1; KISS1; KISS1	Core binding factor acute myeloid leukemia	acute myeloid leukemia	GCST008413	1:204191898|1:204193102|1:204193084|1:204189100|1:204196426|1:204195563|1:204191810|1:204192362
rs2137255-<b>C</b>, rs12092943-<b>G</b>	2 x 10-6		0.002	'-	'-	'-	PIK3C2B; PIK3C2B	Core binding factor acute myeloid leukemia	acute myeloid leukemia	GCST008413	1:204457245|1:204465799
rs1193096-<b>C</b>, rs2767567-<b>C</b>, rs6659522-<b>T</b>, rs4844633-<b>G</b>, rs591752-<b>C</b>, rs6702082-<b>C</b>	3 x 10-10		0.089	'-	'-	'-	LINC02767 - PLXNA2; PLXNA2; PLXNA2; PLXNA2; PLXNA2; PLXNA2	Core binding factor acute myeloid leukemia	acute myeloid leukemia	GCST008413	1:208022171|1:208022736|1:208025755|1:208036040|1:208024440|1:208033601
rs1933553-<b>C</b>, rs17187806-<b>T</b>, rs12047788-<b>C</b>, rs12035141-<b>T</b>, rs17013655-<b>C</b>, rs12044772-<b>C</b>, rs17013631-<b>G</b>	1 x 10-9		0.204	'-	'-	'-	LINC01717 - LINC01774; LINC01717 - LINC01774; LINC01717 - LINC01774; LINC01717 - LINC01774; LINC01717 - LINC01774; LINC01717 - LINC01774; LINC01717 - LINC01774	Core binding factor acute myeloid leukemia	acute myeloid leukemia	GCST008413	1:208906275|1:208906190|1:208908917|1:208905791|1:208909673|1:208905758|1:208903069
rs11626209-<b>C</b>, rs12147030-<b>C</b>, rs10484021-<b>G</b>, rs8009377-<b>A</b>, rs12431798-<b>C</b>	1 x 10-9		0	'-	'-	'-	FOXN3; AL356805.1; FOXN3; FOXN3; AL356805.1; FOXN3; AL356805.1; FOXN3	Core binding factor acute myeloid leukemia	acute myeloid leukemia	GCST008413	14:89411353|14:89401634|14:89409553|14:89407943|14:89407509
rs17127634-<b>T</b>, rs12891605-<b>A</b>, rs11846440-<b>A</b>, rs4904817-<b>C</b>, rs11160029-<b>A</b>, rs1884841-<b>A</b>, rs12891090-<b>T</b>, rs1884840-<b>A</b>, rs2402074-<b>A</b>	1 x 10-8		0.172	'-	'-	'-	TC2N; TC2N; TC2N; TC2N; TC2N; TC2N; TC2N; TC2N; TC2N	Core binding factor acute myeloid leukemia	acute myeloid leukemia	GCST008413	14:91858850|14:91851990|14:91842742|14:91852111|14:91853435|14:91842885|14:91851828|14:91842981|14:91827174
rs745381-<b>C</b>, rs7141006-<b>G</b>, rs943665-<b>T</b>, rs12893289-<b>A</b>	9 x 10-6		0.151	'-	'-	'-	RIN3; RIN3; RIN3; RIN3	Core binding factor acute myeloid leukemia	acute myeloid leukemia	GCST008413	14:92548144|14:92551943|14:92548644|14:92551194
rs11625320-<b>A</b>, rs941582-<b>T</b>, rs2295397-<b>T</b>, rs9658644-<b>G</b>, rs2281513-<b>C</b>, rs750678-<b>A</b>, rs8013584-<b>A</b>	1 x 10-21		0	'-	'-	'-	CHGA; CHGA; CHGA; CHGA; ITPK1; CHGA; CHGA	Core binding factor acute myeloid leukemia	acute myeloid leukemia	GCST008413	14:92934516|14:92925145|14:92928699|14:92925545|14:92937521|14:92934534|14:92926955
rs11625320-<b>A</b>, rs941582-<b>C</b>, rs2295397-<b>T</b>, rs9658644-<b>G</b>, rs2281513-<b>C</b>, rs750678-<b>A</b>, rs8013584-<b>A</b>	5 x 10-17		0.287	'-	'-	'-	CHGA; CHGA; CHGA; CHGA; ITPK1; CHGA; CHGA	Core binding factor acute myeloid leukemia	acute myeloid leukemia	GCST008413	14:92934516|14:92925145|14:92928699|14:92925545|14:92937521|14:92934534|14:92926955
rs941490-<b>A</b>, rs4905125-<b>T</b>	2 x 10-23		0.459	'-	'-	'-	ASB2; ASB2	Core binding factor acute myeloid leukemia	acute myeloid leukemia	GCST008413	14:93972136|14:93976109
rs941490-<b>G</b>, rs4905125-<b>T</b>	2 x 10-20		0.32	'-	'-	'-	ASB2; ASB2	Core binding factor acute myeloid leukemia	acute myeloid leukemia	GCST008413	14:93972136|14:93976109
rs8022950-<b>C</b>, rs1077948-<b>C</b>, rs17129431-<b>T</b>, rs10131610-<b>C</b>	3 x 10-20		0.002	'-	'-	'-	OTUB2; OTUB2; OTUB2; OTUB2	Core binding factor acute myeloid leukemia	acute myeloid leukemia	GCST008413	14:94032583|14:94034734|14:94031550|14:94034903
rs8022950-<b>C</b>, rs1077948-<b>T</b>, rs17129431-<b>T</b>, rs10131610-<b>C</b>	1 x 10-8		0.189	'-	'-	'-	OTUB2; OTUB2; OTUB2; OTUB2	Core binding factor acute myeloid leukemia	acute myeloid leukemia	GCST008413	14:94032583|14:94034734|14:94031550|14:94034903
rs10142319-<b>G</b>, rs10142446-<b>G</b>, rs7157500-<b>C</b>	2 x 10-18		0.345	'-	'-	'-	RPSAP4 - GSC; RPSAP4 - GSC; RPSAP4 - GSC	Core binding factor acute myeloid leukemia	acute myeloid leukemia	GCST008413	14:94753282|14:94753490|14:94748439
rs10142319-<b>G</b>, rs10142446-<b>G</b>, rs7157500-<b>T</b>	1 x 10-15		0.16	'-	'-	'-	RPSAP4 - GSC; RPSAP4 - GSC; RPSAP4 - GSC	Core binding factor acute myeloid leukemia	acute myeloid leukemia	GCST008413	14:94753282|14:94753490|14:94748439
rs17254042-<b>C</b>, rs16953300-<b>C</b>, rs17175655-<b>C</b>, rs16953241-<b>G</b>, rs7191857-<b>A</b>, rs17254362-<b>C</b>, rs8052052-<b>T</b>, rs17175620-<b>G</b>, rs4423418-<b>G</b>	1 x 10-6		0	'-	'-	'-	AC007907.1 - LINC02169; LINC02169 - IRX3; LINC02169; AC007907.1; FTO - AC007907.1; LINC02169; AC007907.1 - LINC02169; LINC02169; LINC02169	Core binding factor acute myeloid leukemia	acute myeloid leukemia	GCST008413	16:54245491|16:54273864|16:54248448|16:54240108|16:54238462|16:54255193|16:54242331|16:54247379|16:54252179
rs8060698-<b>C</b>, rs4783880-<b>T</b>, rs1386260-<b>A</b>, rs1486741-<b>T</b>	9 x 10-12		0	'-	'-	'-	AC109136.1 - AC109462.1; AC109136.1 - AC109462.1; AC109136.1 - AC109462.1; AC109136.1 - AC109462.1	Core binding factor acute myeloid leukemia	acute myeloid leukemia	GCST008413	16:55127544|16:55122738|16:55131470|16:55125673
rs12926148-<b>G</b>, rs13333562-<b>A</b>, rs9938863-<b>T</b>, rs258097-<b>G</b>, rs2134253-<b>G</b>, rs4106010-<b>G</b>	1 x 10-19		0	'-	'-	'-	CES1P2; AC136621.1 - CES1P2; CES1P2; CES1P2; CES1P2; CES1P2	Core binding factor acute myeloid leukemia	acute myeloid leukemia	GCST008413	16:55740516|16:55725106|16:55733166|16:55731994|16:55729962|16:55733013
rs12926148-<b>G</b>, rs13333562-<b>A</b>, rs9938863-<b>T</b>, rs258097-<b>G</b>, rs2134253-<b>A</b>, rs4106010-<b>G</b>	9 x 10-9		0.192	'-	'-	'-	CES1P2; AC136621.1 - CES1P2; CES1P2; CES1P2; CES1P2; CES1P2	Core binding factor acute myeloid leukemia	acute myeloid leukemia	GCST008413	16:55740516|16:55725106|16:55733166|16:55731994|16:55729962|16:55733013
rs4784916-<b>T</b>, rs16960035-<b>C</b>, rs17241091-<b>G</b>, rs7193906-<b>G</b>, rs16960027-<b>G</b>, rs11644244-<b>A</b>, rs2288014-<b>A</b>, rs8048836-<b>A</b>, rs2288012-<b>A</b>, rs6499946-<b>G</b>, rs1820237-<b>G</b>, rs2288013-<b>C</b>	4 x 10-11		0.026	'-	'-	'-	PRSS54; CCDC113; PRSS54; CCDC113; PRSS54; CCDC113; CCDC113; PRSS54; PRSS54; PRSS54; PRSS54; PRSS54; PRSS54; PRSS54; PRSS54	Core binding factor acute myeloid leukemia	acute myeloid leukemia	GCST008413	16:58286307|16:58281727|16:58280044|16:58279338|16:58281147|16:58288947|16:58293870|16:58286940|16:58293742|16:58292706|16:58285294|16:58293838
rs4784916-<b>T</b>, rs16960035-<b>C</b>, rs17241091-<b>G</b>, rs7193906-<b>G</b>, rs16960027-<b>G</b>, rs11644244-<b>G</b>, rs2288014-<b>A</b>, rs8048836-<b>A</b>, rs2288012-<b>A</b>, rs6499946-<b>G</b>, rs1820237-<b>G</b>, rs2288013-<b>C</b>	1 x 10-9		0.21	'-	'-	'-	PRSS54; CCDC113; PRSS54; CCDC113; PRSS54; CCDC113; CCDC113; PRSS54; PRSS54; PRSS54; PRSS54; PRSS54; PRSS54; PRSS54; PRSS54	Core binding factor acute myeloid leukemia	acute myeloid leukemia	GCST008413	16:58286307|16:58281727|16:58280044|16:58279338|16:58281147|16:58288947|16:58293870|16:58286940|16:58293742|16:58292706|16:58285294|16:58293838
rs12444719-<b>G</b>, rs7195151-<b>G</b>, rs16962976-<b>C</b>, rs16962980-<b>G</b>, rs4146207-<b>C</b>, rs1500356-<b>T</b>, rs16962972-<b>T</b>, rs16962920-<b>A</b>, rs11863847-<b>C</b>, rs1812067-<b>A</b>, rs12599038-<b>A</b>, rs1500358-<b>C</b>, rs804709	2 x 10-17		0.002	'-	'-	'-	AC009169.1 - RPS27AP16; AC009169.1 - RPS27AP16; RPS27AP16 - AC092125.2; RPS27AP16 - AC092125.2; RPS27AP16 - AC092125.2; AC009169.1 - RPS27AP16; RPS27AP16 - AC092125.2; AC009169.1 - RPS27AP16; AC009169.1 - RPS27AP16; AC009169.1 - RPS27AP16; AC009169.1 - RP	Core binding factor acute myeloid leukemia	acute myeloid leukemia	GCST008413	16:61036955|16:61048467|16:61060834|16:61060898|16:61058854|16:61043131|16:61060711|16:61022916|16:61036526|16:61023175|16:61035437|16:61031703|16:61027790|16:61044483
rs12444719-<b>G</b>, rs7195151-<b>G</b>, rs16962976-<b>C</b>, rs16962980-<b>G</b>, rs4146207-<b>C</b>, rs1500356-<b>T</b>, rs16962972-<b>T</b>, rs16962920-<b>A</b>, rs11863847-<b>C</b>, rs1812067-<b>A</b>, rs12599038-<b>G</b>, rs1500358-<b>C</b>, rs804709	1 x 10-11		0.267	'-	'-	'-	AC009169.1 - RPS27AP16; AC009169.1 - RPS27AP16; RPS27AP16 - AC092125.2; RPS27AP16 - AC092125.2; RPS27AP16 - AC092125.2; AC009169.1 - RPS27AP16; RPS27AP16 - AC092125.2; AC009169.1 - RPS27AP16; AC009169.1 - RPS27AP16; AC009169.1 - RPS27AP16; AC009169.1 - RP	Core binding factor acute myeloid leukemia	acute myeloid leukemia	GCST008413	16:61036955|16:61048467|16:61060834|16:61060898|16:61058854|16:61043131|16:61060711|16:61022916|16:61036526|16:61023175|16:61035437|16:61031703|16:61027790|16:61044483
rs2917705-<b>G</b>, rs9937079-<b>G</b>, rs10500498-<b>T</b>, rs11640402-<b>A</b>, rs8052463-<b>C</b>, rs982671-<b>A</b>, rs8053282-<b>T</b>, rs9931408-<b>C</b>, rs17482646-<b>T</b>, rs9934855-<b>T</b>, rs8050002-<b>G</b>, rs9926510-<b>A</b>, rs7189597-<b>	5 x 10-14		0	'-	'-	'-	AC012322.1; AC012322.1; AC012322.1; AC012322.1; AC012322.1; AC012322.1; AC012322.1; AC012322.1; AC012322.1; AC012322.1; AC012322.1; AC012322.1; AC012322.1; AC012322.1	Core binding factor acute myeloid leukemia	acute myeloid leukemia	GCST008413	16:64305190|16:64331915|16:64300382|16:64297219|16:64306468|16:64331457|16:64343621|16:64300077|16:64328190|16:64292628|16:64333750|16:64293163|16:64291472|16:64290112
rs2917705-<b>A</b>, rs9937079-<b>G</b>, rs10500498-<b>T</b>, rs11640402-<b>A</b>, rs8052463-<b>C</b>, rs982671-<b>A</b>, rs8053282-<b>T</b>, rs9931408-<b>C</b>, rs17482646-<b>T</b>, rs9934855-<b>T</b>, rs8050002-<b>G</b>, rs9926510-<b>A</b>, rs7189597-<b>	9 x 10-8		0.159	'-	'-	'-	AC012322.1; AC012322.1; AC012322.1; AC012322.1; AC012322.1; AC012322.1; AC012322.1; AC012322.1; AC012322.1; AC012322.1; AC012322.1; AC012322.1; AC012322.1; AC012322.1	Core binding factor acute myeloid leukemia	acute myeloid leukemia	GCST008413	16:64305190|16:64331915|16:64300382|16:64297219|16:64306468|16:64331457|16:64343621|16:64300077|16:64328190|16:64292628|16:64333750|16:64293163|16:64291472|16:64290112
rs328398-<b>A</b>, rs328389-<b>G</b>, rs328317-<b>A</b>, rs328384-<b>A</b>, rs328395-<b>T</b>	5 x 10-12		0.247	'-	'-	'-	ZFHX3; AC087565.2; ZFHX3; AC087565.2; ZFHX3; ZFHX3; AC087565.2; ZFHX3; AC087565.2	Core binding factor acute myeloid leukemia	acute myeloid leukemia	GCST008413	16:73801272|16:73804268|16:73809907|16:73805897|16:73801800
rs328398-<b>A</b>, rs328389-<b>G</b>, rs328317-<b>A</b>, rs328384-<b>A</b>, rs328395-<b>C</b>	9 x 10-11		0.09	'-	'-	'-	ZFHX3; AC087565.2; ZFHX3; AC087565.2; ZFHX3; ZFHX3; AC087565.2; ZFHX3; AC087565.2	Core binding factor acute myeloid leukemia	acute myeloid leukemia	GCST008413	16:73801272|16:73804268|16:73809907|16:73805897|16:73801800
rs2134995-<b>A</b>, rs2737278-<b>C</b>, rs7194588-<b>G</b>, rs9926713-<b>C</b>	3 x 10-10		0.004	'-	'-	'-	WWOX; WWOX; WWOX; WWOX	Core binding factor acute myeloid leukemia	acute myeloid leukemia	GCST008413	16:78871606|16:78871353|16:78868427|16:78868704
rs2134995-<b>A</b>, rs2737278-<b>C</b>, rs7194588-<b>G</b>, rs9926713-<b>T</b>	3 x 10-7		0.125	'-	'-	'-	WWOX; WWOX; WWOX; WWOX	Core binding factor acute myeloid leukemia	acute myeloid leukemia	GCST008413	16:78871606|16:78871353|16:78868427|16:78868704
rs7190119-<b>G</b>, rs9938324-<b>G</b>	7 x 10-6		0.107	'-	'-	'-	AC009070.1; AC009070.1	Core binding factor acute myeloid leukemia	acute myeloid leukemia	GCST008413	16:80892969|16:80893116
rs4889293-<b>C</b>, rs6564863-<b>T</b>	6 x 10-16		0.33	'-	'-	'-	BCO1; BCO1	Core binding factor acute myeloid leukemia	acute myeloid leukemia	GCST008413	16:81259125|16:81261288
rs4889293-<b>C</b>, rs6564863-<b>C</b>	4 x 10-12		0.244	'-	'-	'-	BCO1; BCO1	Core binding factor acute myeloid leukemia	acute myeloid leukemia	GCST008413	16:81259125|16:81261288
rs6564904-<b>G</b>, rs10153053-<b>T</b>, rs4889355-<b>G</b>	8 x 10-6		0.522	'-	'-	'-	AC092135.3; CMIP; CMIP; CMIP	Core binding factor acute myeloid leukemia	acute myeloid leukemia	GCST008413	16:81631784|16:81625478|16:81628842
rs7500611-<b>G</b>, rs7189890-<b>T</b>, rs7201632-<b>C</b>, rs16955705-<b>C</b>, rs16955713-<b>G</b>	5 x 10-6		0.478	'-	'-	'-	CMIP; CMIP; CMIP; CMIP; CMIP	Core binding factor acute myeloid leukemia	acute myeloid leukemia	GCST008413	16:81649867|16:81634593|16:81643843|16:81639745|16:81644444
rs16955754-<b>C</b>, rs4889369-<b>T</b>, rs9933631-<b>A</b>, rs4888165-<b>G</b>, rs1820233-<b>A</b>, rs765414-<b>A</b>, rs3751858-<b>G</b>, rs7186510-<b>A</b>, rs765413-<b>T</b>, rs3751859-<b>G</b>	8 x 10-8		0	'-	'-	'-	CMIP; CMIP; CMIP; CMIP; CMIP; CMIP; CMIP; CMIP; CMIP; CMIP	Core binding factor acute myeloid leukemia	acute myeloid leukemia	GCST008413	16:81699303|16:81699663|16:81696776|16:81694587|16:81698903|16:81698753|16:81701272|16:81697204|16:81698651|16:81701407
rs7500286-<b>A</b>, rs7499440-<b>C</b>	3 x 10-8		0.185	'-	'-	'-	PLCG2; PLCG2	Core binding factor acute myeloid leukemia	acute myeloid leukemia	GCST008413	16:81932590|16:81932442
rs7500286-<b>A</b>, rs7499440-<b>A</b>	8 x 10-7		0.208	'-	'-	'-	PLCG2; PLCG2	Core binding factor acute myeloid leukemia	acute myeloid leukemia	GCST008413	16:81932590|16:81932442
rs4782534-<b>A</b>, rs1489313-<b>C</b>	4 x 10-26		0.488	'-	'-	'-	CDH13; CDH13	Core binding factor acute myeloid leukemia	acute myeloid leukemia	GCST008413	16:83423407|16:83423986
rs4782534-<b>A</b>, rs1489313-<b>A</b>	1 x 10-23		0.287	'-	'-	'-	CDH13; CDH13	Core binding factor acute myeloid leukemia	acute myeloid leukemia	GCST008413	16:83423407|16:83423986
rs2303852-<b>A</b>, rs4782966-<b>T</b>	9 x 10-7		0.168	'-	'-	'-	ATP2C2; ATP2C2	Core binding factor acute myeloid leukemia	acute myeloid leukemia	GCST008413	16:84441008|16:84440531
rs247825-<b>A</b>, rs4783016-<b>A</b>	5 x 10-12		0.241	'-	'-	'-	MEAK7; MEAK7	Core binding factor acute myeloid leukemia	acute myeloid leukemia	GCST008413	16:84550121|16:84550851
rs17789174-<b>C</b>, rs16975185-<b>G</b>, rs12596553-<b>G</b>, rs12446708-<b>G</b>, rs7196620-<b>T</b>, rs12932076-<b>A</b>, rs3794679-<b>T</b>	4 x 10-7		0.132	'-	'-	'-	KIAA0513; KIAA0513; KIAA0513; KIAA0513; KIAA0513; KIAA0513; KIAA0513	Core binding factor acute myeloid leukemia	acute myeloid leukemia	GCST008413	16:85070279|16:85071110|16:85071146|16:85079361|16:85080453|16:85078337|16:85070982
rs384915-<b>G</b>, rs370703-<b>T</b>, rs439390-<b>A</b>	1 x 10-35		0.009	'-	'-	'-	AC018695.7 - IRF8; AC018695.7 - IRF8; AC018695.7 - IRF8	Core binding factor acute myeloid leukemia	acute myeloid leukemia	GCST008413	16:85886006|16:85886874|16:85885600
rs384915-<b>G</b>, rs370703-<b>T</b>, rs439390-<b>G</b>	4 x 10-15		0.312	'-	'-	'-	AC018695.7 - IRF8; AC018695.7 - IRF8; AC018695.7 - IRF8	Core binding factor acute myeloid leukemia	acute myeloid leukemia	GCST008413	16:85886006|16:85886874|16:85885600
rs8060960-<b>C</b>, rs305086-<b>A</b>, rs10863202-<b>G</b>	3 x 10-7		0.144	'-	'-	'-	AC092723.5 - AC092723.4; AC092723.5 - AC092723.4; AC092723.5 - AC092723.4	Core binding factor acute myeloid leukemia	acute myeloid leukemia	GCST008413	16:85954754|16:85948915|16:85954392
rs2665336-<b>T</b>, rs1397157-<b>C</b>, rs9926735-<b>G</b>, rs7191751-<b>G</b>, rs2883250-<b>G</b>, rs717482-<b>T</b>, rs9926742-<b>G</b>, rs7205575-<b>T</b>, rs1510206-<b>T</b>	4 x 10-22		0	'-	'-	'-	LINC01081; LINC01081; LINC01081; LINC01081; LINC01081; LINC01081; LINC01081; LINC01081; LINC01081	Core binding factor acute myeloid leukemia	acute myeloid leukemia	GCST008413	16:86272491|16:86271659|16:86268426|16:86270655|16:86268525|16:86271391|16:86268466|16:86270638|16:86273096
rs2665336-<b>T</b>, rs1397157-<b>C</b>, rs9926735-<b>G</b>, rs7191751-<b>G</b>, rs2883250-<b>G</b>, rs717482-<b>C</b>, rs9926742-<b>G</b>, rs7205575-<b>T</b>, rs1510206-<b>T</b>	1 x 10-8		0.223	'-	'-	'-	LINC01081; LINC01081; LINC01081; LINC01081; LINC01081; LINC01081; LINC01081; LINC01081; LINC01081	Core binding factor acute myeloid leukemia	acute myeloid leukemia	GCST008413	16:86272491|16:86271659|16:86268426|16:86270655|16:86268525|16:86271391|16:86268466|16:86270638|16:86273096
rs1728406-<b>T</b>, rs3111604-<b>G</b>	1 x 10-9		0.19	'-	'-	'-	LINC00917 - AC092327.1; LINC00917 - AC092327.1	Core binding factor acute myeloid leukemia	acute myeloid leukemia	GCST008413	16:86388478|16:86387576
rs1728406-<b>C</b>, rs3111604-<b>G</b>	4 x 10-6		0.792	'-	'-	'-	LINC00917 - AC092327.1; LINC00917 - AC092327.1	Core binding factor acute myeloid leukemia	acute myeloid leukemia	GCST008413	16:86388478|16:86387576
rs12451788-<b>A</b>, rs7207864-<b>C</b>, rs2236375-<b>C</b>, rs9896996-<b>G</b>, rs1051322-<b>C</b>, rs7217144-<b>G</b>, rs8065878-<b>C</b>	3 x 10-18		0.008	'-	'-	'-	DPH1; RTN4RL1 - DPH1; DPH1; AC090617.5 - MIR132; DPH1; OVCA2; AC090617.3; RTN4RL1; AC099684.1; AC090617.5 - MIR132	Core binding factor acute myeloid leukemia	acute myeloid leukemia	GCST008413	17:2037754|17:2029022|17:2040594|17:2048318|17:2043209|17:2018941|17:2048785
rs12451788-<b>A</b>, rs7207864-<b>C</b>, rs2236375-<b>T</b>, rs9896996-<b>G</b>, rs1051322-<b>C</b>, rs7217144-<b>G</b>, rs8065878-<b>C</b>	2 x 10-11		0.238	'-	'-	'-	DPH1; RTN4RL1 - DPH1; DPH1; AC090617.5 - MIR132; DPH1; OVCA2; AC090617.3; RTN4RL1; AC099684.1; AC090617.5 - MIR132	Core binding factor acute myeloid leukemia	acute myeloid leukemia	GCST008413	17:2037754|17:2029022|17:2040594|17:2048318|17:2043209|17:2018941|17:2048785
rs7208076-<b>C</b>, rs7221818-<b>A</b>	3 x 10-8		0.163	'-	'-	'-	AC007846.1; AC007846.2; AC007846.1; AC007846.2	Core binding factor acute myeloid leukemia	acute myeloid leukemia	GCST008413	17:5897902|17:5898011
rs4338847-<b>C</b>, rs4130511-<b>A</b>, rs4383207-<b>A</b>, rs4287627-<b>G</b>, rs4130509-<b>C</b>	6 x 10-25		0.008	'-	'-	'-	GUCY2D - ALOX15B; GUCY2D - ALOX15B; GUCY2D - ALOX15B; GUCY2D - ALOX15B; GUCY2D - ALOX15B	Core binding factor acute myeloid leukemia	acute myeloid leukemia	GCST008413	17:8026459|17:8027481|17:8032964|17:8029470|17:8027460
rs4338847-<b>C</b>, rs4130511-<b>A</b>, rs4383207-<b>G</b>, rs4287627-<b>G</b>, rs4130509-<b>C</b>	3 x 10-18		0.331	'-	'-	'-	GUCY2D - ALOX15B; GUCY2D - ALOX15B; GUCY2D - ALOX15B; GUCY2D - ALOX15B; GUCY2D - ALOX15B	Core binding factor acute myeloid leukemia	acute myeloid leukemia	GCST008413	17:8026459|17:8027481|17:8032964|17:8029470|17:8027460
rs8082668-<b>G</b>, rs1558226-<b>A</b>	3 x 10-6		0.014	'-	'-	'-	RCVRN; RCVRN	Core binding factor acute myeloid leukemia	acute myeloid leukemia	GCST008413	17:9903632|17:9903763
rs11653055-<b>T</b>, rs9916424-<b>G</b>, rs8072737-<b>T</b>, rs11078890-<b>G</b>, rs4792113-<b>C</b>, rs11078889-<b>T</b>, rs6503364-<b>A</b>, rs9303273-<b>G</b>	7 x 10-20		0.364	'-	'-	'-	AC005548.1; SHISA6; SHISA6; SHISA6; SHISA6; SHISA6; SHISA6; SHISA6	Core binding factor acute myeloid leukemia	acute myeloid leukemia	GCST008413	17:11239318|17:11250025|17:11252879|17:11251291|17:11251122|17:11244223|17:11249553|17:11250522
rs11653055-<b>C</b>, rs9916424-<b>G</b>, rs8072737-<b>T</b>, rs11078890-<b>G</b>, rs4792113-<b>C</b>, rs11078889-<b>T</b>, rs6503364-<b>A</b>, rs9303273-<b>G</b>	6 x 10-11		0.547	'-	'-	'-	AC005548.1; SHISA6; SHISA6; SHISA6; SHISA6; SHISA6; SHISA6; SHISA6	Core binding factor acute myeloid leukemia	acute myeloid leukemia	GCST008413	17:11239318|17:11250025|17:11252879|17:11251291|17:11251122|17:11244223|17:11249553|17:11250522
rs7209008-<b>A</b>, rs2159537-<b>C</b>	5 x 10-8		0.072	'-	'-	'-	AC084167.1 - LINC00670; AC084167.1 - LINC00670	Core binding factor acute myeloid leukemia	acute myeloid leukemia	GCST008413	17:12473493|17:12472458
rs8065610-<b>A</b>, rs9901139-<b>A</b>, rs7212138-<b>C</b>, rs2006787-<b>C</b>, rs10852830-<b>T</b>	3 x 10-20		0.375	'-	'-	'-	AC005703.7; AC005703.1; AC005703.7; AC005703.1; AC005703.7; AC005703.7; AC005703.7; AC005703.2	Core binding factor acute myeloid leukemia	acute myeloid leukemia	GCST008413	17:15272253|17:15271991|17:15285428|17:15286504|17:15278209
rs8065610-<b>C</b>, rs9901139-<b>A</b>, rs7212138-<b>C</b>, rs2006787-<b>C</b>, rs10852830-<b>T</b>	1 x 10-14		0.272	'-	'-	'-	AC005703.7; AC005703.1; AC005703.7; AC005703.1; AC005703.7; AC005703.7; AC005703.7; AC005703.2	Core binding factor acute myeloid leukemia	acute myeloid leukemia	GCST008413	17:15272253|17:15271991|17:15285428|17:15286504|17:15278209
rs2456092-<b>T</b>, rs2621596-<b>G</b>, rs778672-<b>A</b>, rs3874888-<b>C</b>, rs3852823-<b>C</b>	2 x 10-7		0.123	'-	'-	'-	KRT16P2; AC098850.3; CCDC144A; USP32P1; AC098850.4; AC098850.3; KRT16P2 - KRT17P1; AC098850.4	Core binding factor acute myeloid leukemia	acute myeloid leukemia	GCST008413	17:16832218|17:16713872|17:16796518|17:16836956|17:16814911
rs11654271-<b>T</b>, rs7210647-<b>T</b>, rs4796018-<b>A</b>, rs10438809-<b>G</b>, rs9891469-<b>G</b>, rs9897417-<b>G</b>, rs4795915-<b>G</b>, rs6505439-<b>G</b>, rs12948602-<b>A</b>, rs4795911-<b>T</b>, rs7207044-<b>A</b>, rs9898422-<b>G</b>, rs9913854-<b	5 x 10-9		0.157	'-	'-	'-	AC015688.1 - AC130289.1; AC130289.2 - LGALS9DP; LGALS9DP; AC015688.1 - AC130289.1; CPDP1 - AC015688.2; AC015688.1 - AC130289.1; AC015688.1 - AC130289.1; AC130289.2 - LGALS9DP; AC130289.2 - LGALS9DP; AC015688.1 - AC130289.1; LGALS9DP; AC015688.1 - AC130289	Core binding factor acute myeloid leukemia	acute myeloid leukemia	GCST008413	17:27692342|17:27744783|17:27748044|17:27704599|17:27681026|17:27694397|17:27695529|17:27745030|17:27709503|17:27690219|17:27748498|17:27694878|17:27735336|17:27727356|17:27754003|17:27747965|17:27749600
rs12760548-<b>G</b>, rs881393-<b>C</b>, rs4951771-<b>C</b>, rs10914621-<b>T</b>	3 x 10-6		0.129	'-	'-	'-	YARS1; YARS1; KIAA1522; YARS1	Core binding factor acute myeloid leukemia	acute myeloid leukemia	GCST008413	1:32815047|1:32791044|1:32767622|1:32811479
rs1690551-<b>T</b>, rs1493995-<b>G</b>, rs16835593-<b>A</b>, rs1389561-<b>A</b>, rs5007951-<b>G</b>, rs11590251-<b>T</b>, rs6693247-<b>G</b>, rs12122667-<b>C</b>, rs2336245-<b>C</b>	3 x 10-7		0	'-	'-	'-	CSMD2; CSMD2; CSMD2; CSMD2; CSMD2; CSMD2; CSMD2; CSMD2; CSMD2	Core binding factor acute myeloid leukemia	acute myeloid leukemia	GCST008413	1:33569961|1:33562830|1:33559430|1:33564566|1:33569049|1:33569915|1:33565241|1:33561894|1:33561073
rs6687320-<b>G</b>, rs12130438-<b>T</b>, rs3767101-<b>G</b>, rs35317705-<b>C</b>, rs11263956-<b>C</b>, rs3894723-<b>A</b>, rs6656317-<b>G</b>, rs539308-<b>T</b>	2 x 10-6		0.117	'-	'-	'-	GRIK3; GRIK3; GRIK3; GRIK3; GRIK3; GRIK3; GRIK3; GRIK3	Core binding factor acute myeloid leukemia	acute myeloid leukemia	GCST008413	1:36964762|1:36981198|1:36978352|1:36972969|1:36980139|1:36965781|1:36966579|1:36982147
rs7166224-<b>A</b>, rs1415575-<b>C</b>, rs17265891-<b>G</b>, rs10519241-<b>G</b>, rs11630241-<b>T</b>, rs1538133-<b>G</b>, rs16970976-<b>C</b>, rs7168056-<b>T</b>, rs2297773-<b>G</b>, rs2865232-<b>G</b>, rs17180765-<b>G</b>, rs1970291-<b>T</b>, rs6495407-	8 x 10-8		0.156	'-	'-	'-	MINAR1; MINAR1 - AC023968.2; MINAR1; MINAR1; MINAR1; MINAR1; MINAR1; MINAR1; MINAR1; MINAR1; MINAR1; MINAR1; MINAR1; MINAR1; MINAR1	Core binding factor acute myeloid leukemia	acute myeloid leukemia	GCST008413	15:79454010|15:79477502|15:79467835|15:79462945|15:79453964|15:79464434|15:79467447|15:79462598|15:79463262|15:79459291|15:79467742|15:79464386|15:79462707|15:79462220|15:79453608
rs17279885-<b>A</b>, rs3893384-<b>T</b>	2 x 10-10		0.216	'-	'-	'-	AC023968.1 - AC026826.3; AC023968.1 - AC026826.3	Core binding factor acute myeloid leukemia	acute myeloid leukemia	GCST008413	15:79680538|15:79680713
rs17279885-<b>G</b>, rs3893384-<b>T</b>	1 x 10-6		0.2	'-	'-	'-	AC023968.1 - AC026826.3; AC023968.1 - AC026826.3	Core binding factor acute myeloid leukemia	acute myeloid leukemia	GCST008413	15:79680538|15:79680713
rs1865997-<b>C</b>, rs7180958-<b>A</b>, rs1865996-<b>G</b>, rs12593336-<b>A</b>	3 x 10-6		0.11	'-	'-	'-	CTXND1; CTXND1; CTXND1; CTXND1	Core binding factor acute myeloid leukemia	acute myeloid leukemia	GCST008413	15:80199111|15:80202902|15:80199258|15:80199444
rs2055713-<b>G</b>, rs7168261-<b>G</b>, rs12324416-<b>T</b>	5 x 10-20		0.376	'-	'-	'-	CEMIP; CEMIP; CEMIP	Core binding factor acute myeloid leukemia	acute myeloid leukemia	GCST008413	15:80817253|15:80821522|15:80820379
rs2055713-<b>A</b>, rs7168261-<b>G</b>, rs12324416-<b>T</b>	7 x 10-10		0.472	'-	'-	'-	CEMIP; CEMIP; CEMIP	Core binding factor acute myeloid leukemia	acute myeloid leukemia	GCST008413	15:80817253|15:80821522|15:80820379
rs4779064-<b>C</b>, rs17158263-<b>C</b>, rs17158267-<b>G</b>, rs12905235-<b>C</b>, rs2379994-<b>T</b>, rs1553883-<b>G</b>, rs2046071-<b>A</b>, rs17841165-<b>T</b>, rs4779068-<b>G</b>	2 x 10-9		0.005	'-	'-	'-	FSD2; WHAMM; WHAMM; WHAMM; FSD2; FSD2; HOMER2; WHAMM; WHAMM	Core binding factor acute myeloid leukemia	acute myeloid leukemia	GCST008413	15:82796479|15:82828908|15:82828837|15:82829166|15:82803755|15:82803597|15:82838299|15:82818558|15:82826149
rs4779064-<b>T</b>, rs17158263-<b>C</b>, rs17158267-<b>G</b>, rs12905235-<b>C</b>, rs2379994-<b>T</b>, rs1553883-<b>G</b>, rs2046071-<b>A</b>, rs17841165-<b>T</b>, rs4779068-<b>G</b>	5 x 10-6		0.16	'-	'-	'-	FSD2; WHAMM; WHAMM; WHAMM; FSD2; FSD2; HOMER2; WHAMM; WHAMM	Core binding factor acute myeloid leukemia	acute myeloid leukemia	GCST008413	15:82796479|15:82828908|15:82828837|15:82829166|15:82803755|15:82803597|15:82838299|15:82818558|15:82826149
rs12101946-<b>G</b>, rs2701405-<b>C</b>, rs11636069-<b>A</b>, rs8038098-<b>G</b>, rs2594330-<b>T</b>, rs6496386-<b>A</b>, rs8023616-<b>T</b>, rs2594333-<b>A</b>, rs8029706-<b>T</b>, rs1583324-<b>G</b>	3 x 10-6		0.118	'-	'-	'-	AGBL1; AGBL1; AGBL1; AGBL1; AGBL1; AGBL1; AGBL1; AGBL1; AGBL1; AGBL1	Core binding factor acute myeloid leukemia	acute myeloid leukemia	GCST008413	15:86998692|15:86996687|15:86991699|15:86996651|15:86996502|15:87018789|15:86996449|15:87009751|15:86997644|15:87018205
rs12324693-<b>A</b>, rs16941424-<b>T</b>, rs2067559-<b>A</b>, rs4887210-<b>C</b>	8 x 10-8		0.147	'-	'-	'-	NTRK3; NTRK3; NTRK3; NTRK3	Core binding factor acute myeloid leukemia	acute myeloid leukemia	GCST008413	15:88200163|15:88199729|15:88201694|15:88210486
rs1371385-<b>A</b>, rs2075833-<b>C</b>, rs8023280-<b>C</b>, rs12439587-<b>G</b>, rs2289352-<b>C</b>, rs1371386-<b>A</b>, rs2075834-<b>G</b>	2 x 10-9		0.028	'-	'-	'-	MIR9-3HG - RHCG; RHCG; RHCG; RHCG; RHCG; RHCG; RHCG	Core binding factor acute myeloid leukemia	acute myeloid leukemia	GCST008413	15:89462468|15:89473260|15:89487824|15:89488138|15:89479606|15:89479821|15:89472248
rs1371385-<b>A</b>, rs2075833-<b>C</b>, rs8023280-<b>C</b>, rs12439587-<b>G</b>, rs2289352-<b>T</b>, rs1371386-<b>A</b>, rs2075834-<b>G</b>	8 x 10-8		0.16	'-	'-	'-	MIR9-3HG - RHCG; RHCG; RHCG; RHCG; RHCG; RHCG; RHCG	Core binding factor acute myeloid leukemia	acute myeloid leukemia	GCST008413	15:89462468|15:89473260|15:89487824|15:89488138|15:89479606|15:89479821|15:89472248
rs16945485-<b>G</b>, rs17595167-<b>A</b>, rs11856372-<b>C</b>	7 x 10-8		0.17	'-	'-	'-	SV2B; SV2B; SV2B	Core binding factor acute myeloid leukemia	acute myeloid leukemia	GCST008413	15:91262031|15:91263080|15:91264121
rs8040431-<b>C</b>, rs7183734-<b>C</b>, rs17522931-<b>G</b>, rs4778008-<b>C</b>, rs17703847-<b>C</b>	7 x 10-6		0.109	'-	'-	'-	C15orf32 - LINC00930; C15orf32 - LINC00930; C15orf32 - LINC00930; C15orf32 - LINC00930; C15orf32 - LINC00930	Core binding factor acute myeloid leukemia	acute myeloid leukemia	GCST008413	15:92563276|15:92567401|15:92563187|15:92566900|15:92562749
rs12901265-<b>G</b>, rs10520778-<b>A</b>, rs8034653-<b>G</b>, rs10520779-<b>C</b>	3 x 10-17		0.008	'-	'-	'-	LINC00924; LINC00924; LINC00924; LINC00924	Core binding factor acute myeloid leukemia	acute myeloid leukemia	GCST008413	15:95397582|15:95384499|15:95381869|15:95384593
rs12901265-<b>G</b>, rs10520778-<b>A</b>, rs8034653-<b>G</b>, rs10520779-<b>T</b>	5 x 10-10		0.222	'-	'-	'-	LINC00924; LINC00924; LINC00924; LINC00924	Core binding factor acute myeloid leukemia	acute myeloid leukemia	GCST008413	15:95397582|15:95384499|15:95381869|15:95384593
rs9806369-<b>C</b>, rs12905649-<b>G</b>, rs11858490-<b>T</b>, rs12719737-<b>C</b>, rs2047219-<b>G</b>, rs2047220-<b>T</b>, rs4965873-<b>C</b>, rs903552-<b>T</b>, rs11852310-<b>G</b>, rs11858491-<b>T</b>	3 x 10-11		0.002	'-	'-	'-	PCSK6; PCSK6; PCSK6; PCSK6; PCSK6; PCSK6; PCSK6; PCSK6; PCSK6; PCSK6	Core binding factor acute myeloid leukemia	acute myeloid leukemia	GCST008413	15:101468225|15:101454427|15:101467238|15:101458921|15:101457993|15:101458059|15:101463818|15:101457786|15:101458395|15:101467251
rs9806369-<b>A</b>, rs12905649-<b>G</b>, rs11858490-<b>T</b>, rs12719737-<b>C</b>, rs2047219-<b>G</b>, rs2047220-<b>T</b>, rs4965873-<b>C</b>, rs903552-<b>T</b>, rs11852310-<b>G</b>, rs11858491-<b>T</b>	6 x 10-8		0.143	'-	'-	'-	PCSK6; PCSK6; PCSK6; PCSK6; PCSK6; PCSK6; PCSK6; PCSK6; PCSK6; PCSK6	Core binding factor acute myeloid leukemia	acute myeloid leukemia	GCST008413	15:101468225|15:101454427|15:101467238|15:101458921|15:101457993|15:101458059|15:101463818|15:101457786|15:101458395|15:101467251
rs40342-<b>T</b>, rs12599229-<b>G</b>	2 x 10-8		0.183	'-	'-	'-	RNPS1; AC009065.5	Core binding factor acute myeloid leukemia	acute myeloid leukemia	GCST008413	16:2263342|16:2273393
rs2002341-<b>G</b>, rs2717695-<b>A</b>, rs11647815-<b>T</b>, rs909406-<b>T</b>, rs224177-<b>T</b>, rs2717694-<b>C</b>	1 x 10-35		0	'-	'-	'-	ZNF213-AS1; ZNF205; ZNF213-AS1; ZNF213-AS1; ZSCAN10 - ZNF213-AS1; ZNF213-AS1; ZNF205; ZNF213-AS1	Core binding factor acute myeloid leukemia	acute myeloid leukemia	GCST008413	16:3114698|16:3100895|16:3105005|16:3099517|16:3115050|16:3101335
rs2002341-<b>G</b>, rs2717695-<b>A</b>, rs11647815-<b>T</b>, rs909406-<b>T</b>, rs224177-<b>T</b>, rs2717694-<b>T</b>	7 x 10-21		0.388	'-	'-	'-	ZNF213-AS1; ZNF205; ZNF213-AS1; ZNF213-AS1; ZSCAN10 - ZNF213-AS1; ZNF213-AS1; ZNF205; ZNF213-AS1	Core binding factor acute myeloid leukemia	acute myeloid leukemia	GCST008413	16:3114698|16:3100895|16:3105005|16:3099517|16:3115050|16:3101335
rs760117-<b>T</b>, rs2660243-<b>A</b>	2 x 10-7		0.136	'-	'-	'-	PPL; PPL	Core binding factor acute myeloid leukemia	acute myeloid leukemia	GCST008413	16:4891046|16:4891396
rs4131337-<b>A</b>, rs4508405-<b>A</b>, rs11646592-<b>C</b>, rs4347607-<b>T</b>, rs4396517-<b>C</b>, rs12596978-<b>G</b>, rs4633701-<b>A</b>, rs7205607-<b>C</b>	8 x 10-16		0.026	'-	'-	'-	AC093515.1; AC093515.1; AC093515.1; AC093515.1; AC093515.1; AC093515.1; AC093515.1; AC093515.1	Core binding factor acute myeloid leukemia	acute myeloid leukemia	GCST008413	16:7924633|16:7914816|16:7917108|16:7920598|16:7923525|16:7914356|16:7920422|16:7924503
rs4131337-<b>A</b>, rs4508405-<b>A</b>, rs11646592-<b>T</b>, rs4347607-<b>T</b>, rs4396517-<b>C</b>, rs12596978-<b>G</b>, rs4633701-<b>A</b>, rs7205607-<b>C</b>	7 x 10-15		0.26	'-	'-	'-	AC093515.1; AC093515.1; AC093515.1; AC093515.1; AC093515.1; AC093515.1; AC093515.1; AC093515.1	Core binding factor acute myeloid leukemia	acute myeloid leukemia	GCST008413	16:7924633|16:7914816|16:7917108|16:7920598|16:7923525|16:7914356|16:7920422|16:7924503
rs40388-<b>G</b>, rs40387-<b>G</b>	2 x 10-14		0.301	'-	'-	'-	AC018767.3; AC018767.3	Core binding factor acute myeloid leukemia	acute myeloid leukemia	GCST008413	16:8343360|16:8343027
rs40388-<b>G</b>, rs40387-<b>A</b>	3 x 10-9		0.4	'-	'-	'-	AC018767.3; AC018767.3	Core binding factor acute myeloid leukemia	acute myeloid leukemia	GCST008413	16:8343360|16:8343027
rs7202570-<b>A</b>, rs1428801-<b>C</b>, rs12448291-<b>T</b>, rs2192636-<b>C</b>, rs1428804-<b>T</b>, rs9933124-<b>C</b>, rs16965266-<b>T</b>, rs16965263-<b>A</b>, rs1428795-<b>C</b>, rs2304474-<b>G</b>, rs1476960-<b>G</b>, rs16965282-<b>A</b>, rs11640563-	2 x 10-7		0.037	'-	'-	'-	AC012178.1; AC012178.1; LINC01195; AC012178.1; AC012178.1; LINC01195; AC012178.1; AC012178.1; LINC01195; AC012178.1; AC012178.1; AC012178.1; LINC01177; AC012178.1; LINC01177; AC012178.1; AC012178.1; LINC01195; AC012178.1; LINC01177	Core binding factor acute myeloid leukemia	acute myeloid leukemia	GCST008413	16:9461512|16:9455102|16:9457312|16:9455007|16:9461632|16:9448451|16:9439121|16:9438450|16:9442990|16:9441661|16:9459015|16:9447860|16:9442774
rs9745621-<b>T</b>, rs11074926-<b>C</b>	8 x 10-7		0	'-	'-	'-	TVP23A; TVP23A	Core binding factor acute myeloid leukemia	acute myeloid leukemia	GCST008413	16:10802912|16:10802206
rs9932802-<b>A</b>, rs8050631-<b>G</b>, rs4545838-<b>G</b>, rs7189101-<b>A</b>	3 x 10-6		0	'-	'-	'-	AC099489.1; AC099489.1; AC099489.1; AC099489.1	Core binding factor acute myeloid leukemia	acute myeloid leukemia	GCST008413	16:11514854|16:11510016|16:11508142|16:11514388
rs215570-<b>C</b>, rs3851705-<b>A</b>, rs12923604-<b>G</b>, rs9922682-<b>C</b>, rs9933417-<b>C</b>, rs3851702-<b>T</b>, rs3851703-<b>G</b>	1 x 10-6		0.089	'-	'-	'-	MYH11; MYH11; MYH11; MYH11; MYH11; MYH11; MYH11	Core binding factor acute myeloid leukemia	acute myeloid leukemia	GCST008413	16:15851172|16:15856735|16:15837513|16:15852921|16:15854775|16:15855705|16:15855790
rs4453460-<b>C</b>, rs4583225-<b>G</b>	3 x 10-10		0.052	'-	'-	'-	XYLT1; XYLT1	Core binding factor acute myeloid leukemia	acute myeloid leukemia	GCST008413	16:17112088|16:17111687
rs4453460-<b>A</b>, rs4583225-<b>G</b>	5 x 10-9		0.231	'-	'-	'-	XYLT1; XYLT1	Core binding factor acute myeloid leukemia	acute myeloid leukemia	GCST008413	16:17112088|16:17111687
rs8046269-<b>T</b>, rs12930599-<b>A</b>, rs11642182-<b>G</b>, rs9937721-<b>C</b>, rs4383154-<b>G</b>	2 x 10-10		0.225	'-	'-	'-	GP2; GP2; GP2; GP2 - UMOD; GP2	Core binding factor acute myeloid leukemia	acute myeloid leukemia	GCST008413	16:20325269|16:20324003|16:20311117|16:20328595|16:20327288
rs8046269-<b>T</b>, rs12930599-<b>G</b>, rs11642182-<b>G</b>, rs9937721-<b>C</b>, rs4383154-<b>G</b>	7 x 10-8		0.23	'-	'-	'-	GP2; GP2; GP2; GP2 - UMOD; GP2	Core binding factor acute myeloid leukemia	acute myeloid leukemia	GCST008413	16:20325269|16:20324003|16:20311117|16:20328595|16:20327288
rs7500220-<b>G</b>, rs2355918-<b>A</b>	3 x 10-8		0.005	'-	'-	'-	AC137056.2; AC137056.2 - ACSM2B	Core binding factor acute myeloid leukemia	acute myeloid leukemia	GCST008413	16:20489224|16:20489701
rs1465423-<b>C</b>, rs2112783-<b>A</b>, rs17177078-<b>C</b>, rs11639856-<b>A</b>, rs2287786-<b>G</b>, rs3803716-<b>C</b>, rs2059134-<b>G</b>, rs8055590-<b>C</b>, rs8050047-<b>C</b>, rs13336754-<b>C</b>, rs2112784-<b>G</b>, rs12599552-<b>T</b>, rs12596320-	7 x 10-13		0	'-	'-	'-	TNRC6A; TNRC6A; TNRC6A; TNRC6A; AC008731.1; TNRC6A; TNRC6A; AC008731.1; TNRC6A; TNRC6A; TNRC6A; TNRC6A; TNRC6A; TNRC6A; AC008731.1; TNRC6A; TNRC6A	Core binding factor acute myeloid leukemia	acute myeloid leukemia	GCST008413	16:24761359|16:24801191|16:24799360|16:24777324|16:24806487|16:24791004|16:24805171|16:24801851|16:24771032|16:24790658|16:24770629|16:24794853|16:24806184|16:24775874
rs1465423-<b>C</b>, rs2112783-<b>A</b>, rs17177078-<b>C</b>, rs11639856-<b>A</b>, rs2287786-<b>G</b>, rs3803716-<b>T</b>, rs2059134-<b>G</b>, rs8055590-<b>C</b>, rs8050047-<b>C</b>, rs13336754-<b>C</b>, rs2112784-<b>G</b>, rs12599552-<b>T</b>, rs12596320-	2 x 10-6		0.154	'-	'-	'-	TNRC6A; TNRC6A; TNRC6A; TNRC6A; AC008731.1; TNRC6A; TNRC6A; AC008731.1; TNRC6A; TNRC6A; TNRC6A; TNRC6A; TNRC6A; TNRC6A; AC008731.1; TNRC6A; TNRC6A	Core binding factor acute myeloid leukemia	acute myeloid leukemia	GCST008413	16:24761359|16:24801191|16:24799360|16:24777324|16:24806487|16:24791004|16:24805171|16:24801851|16:24771032|16:24790658|16:24770629|16:24794853|16:24806184|16:24775874
rs11074740-<b>A</b>, rs7190163-<b>C</b>, rs4412975-<b>A</b>, rs7191801-<b>C</b>, rs7196247-<b>A</b>, rs11074738-<b>C</b>, rs11645216-<b>G</b>, rs11644086-<b>G</b>, rs4430747-<b>T</b>, rs7191950-<b>T</b>, rs7196918-<b>G</b>	6 x 10-9		0.003	'-	'-	'-	AC093516.1; HS3ST4; AC093516.1; HS3ST4; AC093516.1; HS3ST4; AC093516.1; HS3ST4; AC093516.1; HS3ST4; AC093516.1; HS3ST4; AC093516.1; HS3ST4; AC093516.1; HS3ST4; AC093516.1; HS3ST4; AC093516.1; HS3ST4; AC093516.1; HS3ST4	Core binding factor acute myeloid leukemia	acute myeloid leukemia	GCST008413	16:25986289|16:25989025|16:26007501|16:25989352|16:25990098|16:25986122|16:25986351|16:25993325|16:25984455|16:25989378|16:25990197
rs11074740-<b>A</b>, rs7190163-<b>C</b>, rs4412975-<b>G</b>, rs7191801-<b>C</b>, rs7196247-<b>A</b>, rs11074738-<b>C</b>, rs11645216-<b>G</b>, rs11644086-<b>G</b>, rs4430747-<b>T</b>, rs7191950-<b>T</b>, rs7196918-<b>G</b>	2 x 10-6		0.086	'-	'-	'-	AC093516.1; HS3ST4; AC093516.1; HS3ST4; AC093516.1; HS3ST4; AC093516.1; HS3ST4; AC093516.1; HS3ST4; AC093516.1; HS3ST4; AC093516.1; HS3ST4; AC093516.1; HS3ST4; AC093516.1; HS3ST4; AC093516.1; HS3ST4; AC093516.1; HS3ST4	Core binding factor acute myeloid leukemia	acute myeloid leukemia	GCST008413	16:25986289|16:25989025|16:26007501|16:25989352|16:25990098|16:25986122|16:25986351|16:25993325|16:25984455|16:25989378|16:25990197
rs7192315-<b>T</b>, rs237144-<b>A</b>, rs237142-<b>G</b>, rs12162084-<b>G</b>, rs237143-<b>C</b>	5 x 10-29		0.007	'-	'-	'-	AC002331.1 - AC009035.1; AC002331.1 - AC009035.1; AC002331.1 - AC009035.1; AC002331.1 - AC009035.1; AC002331.1 - AC009035.1	Core binding factor acute myeloid leukemia	acute myeloid leukemia	GCST008413	16:26634658|16:26635055|16:26634711|16:26638150|16:26634807
rs7192315-<b>T</b>, rs237144-<b>C</b>, rs237142-<b>G</b>, rs12162084-<b>G</b>, rs237143-<b>C</b>	2 x 10-14		0.349	'-	'-	'-	AC002331.1 - AC009035.1; AC002331.1 - AC009035.1; AC002331.1 - AC009035.1; AC002331.1 - AC009035.1; AC002331.1 - AC009035.1	Core binding factor acute myeloid leukemia	acute myeloid leukemia	GCST008413	16:26634658|16:26635055|16:26634711|16:26638150|16:26634807
rs2037175-<b>C</b>, rs7184516-<b>G</b>, rs11865815-<b>G</b>	4 x 10-28		0.464	'-	'-	'-	AC009035.1 - C16orf82; AC009035.1 - C16orf82; AC009035.1 - C16orf82	Core binding factor acute myeloid leukemia	acute myeloid leukemia	GCST008413	16:27057005|16:27061527|16:27060560
rs2037175-<b>C</b>, rs7184516-<b>G</b>, rs11865815-<b>T</b>	2 x 10-14		0.314	'-	'-	'-	AC009035.1 - C16orf82; AC009035.1 - C16orf82; AC009035.1 - C16orf82	Core binding factor acute myeloid leukemia	acute myeloid leukemia	GCST008413	16:27057005|16:27061527|16:27060560
rs4787451-<b>G</b>, rs2726034-<b>C</b>	5 x 10-13		0.263	'-	'-	'-	SBK1; SBK1 - AC138904.2	Core binding factor acute myeloid leukemia	acute myeloid leukemia	GCST008413	16:28311016|16:28325561
rs4787451-<b>G</b>, rs2726034-<b>T</b>	1 x 10-10		0.73	'-	'-	'-	SBK1; SBK1 - AC138904.2	Core binding factor acute myeloid leukemia	acute myeloid leukemia	GCST008413	16:28311016|16:28325561
rs153103-<b>C</b>, rs151181-<b>T</b>	9 x 10-6		0.473	'-	'-	'-	IL27 - NUPR1; CLN3; AC138894.1	Core binding factor acute myeloid leukemia	acute myeloid leukemia	GCST008413	16:28517302|16:28479196
rs11574637-<b>C</b>, rs11150619-<b>T</b>	8 x 10-8		0.182	'-	'-	'-	ITGAX; ITGAX	Core binding factor acute myeloid leukemia	acute myeloid leukemia	GCST008413	16:31357553|16:31365528
rs11574637-<b>T</b>, rs11150619-<b>T</b>	2 x 10-6		0.444	'-	'-	'-	ITGAX; ITGAX	Core binding factor acute myeloid leukemia	acute myeloid leukemia	GCST008413	16:31357553|16:31365528
rs13336771-<b>C</b>, rs10521168-<b>A</b>, rs11076560-<b>A</b>, rs12446160-<b>A</b>, rs9940038-<b>T</b>, rs13336625-<b>G</b>, rs16946122-<b>C</b>, rs11076561-<b>A</b>, rs11076565-<b>A</b>, rs11076564-<b>A</b>, rs9941123-<b>C</b>, rs16945972-<b>A</b>, rs805	4 x 10-6		0.111	'-	'-	'-	LONP2; ABCC11; LONP2; ABCC11; LONP2; ABCC11; ABCC11; AC023818.1; LONP2; LONP2; LONP2; LONP2; ABCC11; ABCC11; LONP2; LONP2; ABCC11; ABCC11; ABCC11; LONP2; LONP2; ABCC11; SIAH1	Core binding factor acute myeloid leukemia	acute myeloid leukemia	GCST008413	16:48284817|16:48211843|16:48246493|16:48324457|16:48243939|16:48235018|16:48343990|16:48274176|16:48346421|16:48346254|16:48221628|16:48222573|16:48350459|16:48272483|16:48224287|16:48237551|16:48219062|16:48284865|16:48318227|16:48236663|16:48390562
rs4606717-<b>G</b>, rs9925751-<b>C</b>, rs1381452-<b>T</b>, rs7194086-<b>A</b>, rs1585528-<b>T</b>, rs8061041-<b>G</b>	9 x 10-18		0.001	'-	'-	'-	RN7SKP142 - LINC01571; RN7SKP142 - LINC01571; RN7SKP142 - LINC01571; RN7SKP142 - LINC01571; RN7SKP142 - LINC01571; RN7SKP142 - LINC01571	Core binding factor acute myeloid leukemia	acute myeloid leukemia	GCST008413	16:51714324|16:51726320|16:51718340|16:51720047|16:51718140|16:51715038
rs684260-<b>G</b>, rs497705-<b>C</b>, rs11264091-<b>G</b>, rs3790623-<b>G</b>, rs658024-<b>A</b>, rs510208-<b>T</b>, rs11264087-<b>C</b>, rs661460-<b>A</b>, rs768659-<b>A</b>, rs12139097-<b>T</b>, rs12119598-<b>C</b>, rs10908369-<b>G</b>, rs589927-<b>G</b	3 x 10-20		0.019	'-	'-	'-	C1orf109; CDCA8; CDCA8 - EPHA10; CDCA8; EPHA10; RSPO1 - C1orf109; CDCA8; CDCA8; CDCA8; CDCA8; CDCA8; CDCA8; CDCA8; C1orf109; CDCA8; C1orf109	Core binding factor acute myeloid leukemia	acute myeloid leukemia	GCST008413	1:37683093|1:37697088|1:37711810|1:37703906|1:37714613|1:37681494|1:37697715|1:37700655|1:37697035|1:37703374|1:37703132|1:37697667|1:37704326|1:37691230|1:37708513|1:37689201
rs684260-<b>G</b>, rs497705-<b>C</b>, rs11264091-<b>G</b>, rs3790623-<b>A</b>, rs658024-<b>A</b>, rs510208-<b>T</b>, rs11264087-<b>C</b>, rs661460-<b>A</b>, rs768659-<b>A</b>, rs12139097-<b>T</b>, rs12119598-<b>C</b>, rs10908369-<b>G</b>, rs589927-<b>G</b	9 x 10-15		0.276	'-	'-	'-	C1orf109; CDCA8; CDCA8 - EPHA10; CDCA8; EPHA10; RSPO1 - C1orf109; CDCA8; CDCA8; CDCA8; CDCA8; CDCA8; CDCA8; CDCA8; C1orf109; CDCA8; C1orf109	Core binding factor acute myeloid leukemia	acute myeloid leukemia	GCST008413	1:37683093|1:37697088|1:37711810|1:37703906|1:37714613|1:37681494|1:37697715|1:37700655|1:37697035|1:37703374|1:37703132|1:37697667|1:37704326|1:37691230|1:37708513|1:37689201
rs2013105-<b>A</b>, rs765040-<b>T</b>, rs7535437-<b>A</b>, rs349430-<b>T</b>, rs393950-<b>G</b>	4 x 10-11		0.248	'-	'-	'-	HIVEP3; HIVEP3; HIVEP3; HIVEP3; HIVEP3	Core binding factor acute myeloid leukemia	acute myeloid leukemia	GCST008413	1:41771622|1:41774046|1:41771157|1:41776488|1:41777878
rs6666806-<b>C</b>, rs13948-<b>T</b>, rs7535347-<b>C</b>, rs2236576-<b>A</b>, rs7541207-<b>C</b>, rs7528534-<b>C</b>, rs6678726-<b>G</b>, rs6671633-<b>A</b>	7 x 10-19		0	'-	'-	'-	MRPS17P1 - HECTD3; UROD; MRPS17P1 - HECTD3; UROD; HECTD3; HECTD3; ZSWIM5; ZSWIM5	Core binding factor acute myeloid leukemia	acute myeloid leukemia	GCST008413	1:45001255|1:45015157|1:45000839|1:45012003|1:45008336|1:45004458|1:45030723|1:45034622
rs11654271-<b>T</b>, rs7210647-<b>C</b>, rs4796018-<b>A</b>, rs10438809-<b>G</b>, rs9891469-<b>G</b>, rs9897417-<b>G</b>, rs4795915-<b>G</b>, rs6505439-<b>G</b>, rs12948602-<b>A</b>, rs4795911-<b>T</b>, rs7207044-<b>A</b>, rs9898422-<b>G</b>, rs9913854-<b	8 x 10-9		0.019	'-	'-	'-	AC015688.1 - AC130289.1; AC130289.2 - LGALS9DP; LGALS9DP; AC015688.1 - AC130289.1; CPDP1 - AC015688.2; AC015688.1 - AC130289.1; AC015688.1 - AC130289.1; AC130289.2 - LGALS9DP; AC130289.2 - LGALS9DP; AC015688.1 - AC130289.1; LGALS9DP; AC015688.1 - AC130289	Core binding factor acute myeloid leukemia	acute myeloid leukemia	GCST008413	17:27692342|17:27744783|17:27748044|17:27704599|17:27681026|17:27694397|17:27695529|17:27745030|17:27709503|17:27690219|17:27748498|17:27694878|17:27735336|17:27727356|17:27754003|17:27747965|17:27749600
rs9901334-<b>T</b>, rs9910757-<b>A</b>, rs882361-<b>T</b>, rs882360-<b>T</b>	2 x 10-7		0.172	'-	'-	'-	RAB11FIP4; RAB11FIP4; RAB11FIP4; RAB11FIP4	Core binding factor acute myeloid leukemia	acute myeloid leukemia	GCST008413	17:31516237|17:31512678|17:31515452|17:31515534
rs9901334-<b>T</b>, rs9910757-<b>A</b>, rs882361-<b>T</b>, rs882360-<b>G</b>	5 x 10-7		0.106	'-	'-	'-	RAB11FIP4; RAB11FIP4; RAB11FIP4; RAB11FIP4	Core binding factor acute myeloid leukemia	acute myeloid leukemia	GCST008413	17:31516237|17:31512678|17:31515452|17:31515534
rs9903536-<b>G</b>, rs9904359-<b>A</b>	4 x 10-25		0	'-	'-	'-	MYO1D; MYO1D	Core binding factor acute myeloid leukemia	acute myeloid leukemia	GCST008413	17:32551730|17:32551787
rs9903536-<b>G</b>, rs9904359-<b>G</b>	1 x 10-12		0.285	'-	'-	'-	MYO1D; MYO1D	Core binding factor acute myeloid leukemia	acute myeloid leukemia	GCST008413	17:32551730|17:32551787
rs4072512-<b>A</b>, rs9892479-<b>G</b>, rs3925478-<b>G</b>, rs17183972-<b>A</b>, rs4795744-<b>C</b>	6 x 10-9		0	'-	'-	'-	ASIC2; ASIC2; ASIC2; ASIC2; ASIC2	Core binding factor acute myeloid leukemia	acute myeloid leukemia	GCST008413	17:33096813|17:33094883|17:33095784|17:33094588|17:33098420
rs12449696-<b>T</b>, rs7215365-<b>C</b>, rs7208415-<b>G</b>, rs9897583-<b>G</b>, rs12450937-<b>T</b>, rs2106772-<b>T</b>, rs1900101-<b>G</b>, rs17573357-<b>A</b>, rs11651239-<b>A</b>	8 x 10-11		0	'-	'-	'-	ACACA; ACACA; ACACA; ACACA; ACACA; ACACA; ACACA; ACACA; ACACA	Core binding factor acute myeloid leukemia	acute myeloid leukemia	GCST008413	17:37095363|17:37118979|17:37132758|17:37113716|17:37137586|17:37104485|17:37098342|17:37119704|17:37139167
rs12449696-<b>C</b>, rs7215365-<b>C</b>, rs7208415-<b>G</b>, rs9897583-<b>G</b>, rs12450937-<b>T</b>, rs2106772-<b>C</b>, rs1900101-<b>G</b>, rs17573357-<b>A</b>, rs11651239-<b>G</b>	2 x 10-6		0	'-	'-	'-	ACACA; ACACA; ACACA; ACACA; ACACA; ACACA; ACACA; ACACA; ACACA	Core binding factor acute myeloid leukemia	acute myeloid leukemia	GCST008413	17:37095363|17:37118979|17:37132758|17:37113716|17:37137586|17:37104485|17:37098342|17:37119704|17:37139167
rs16525-<b>T</b>, rs657672-<b>C</b>, rs17633541-<b>C</b>, rs16526-<b>A</b>	6 x 10-10		0	'-	'-	'-	ARL5C; AC004408.2; ARL5C; CACNB1; AC004408.1; ARL5C; AC004408.2	Core binding factor acute myeloid leukemia	acute myeloid leukemia	GCST008413	17:39165352|17:39162812|17:39173757|17:39165419
rs16525-<b>T</b>, rs657672-<b>T</b>, rs17633541-<b>C</b>, rs16526-<b>A</b>	3 x 10-8		0.151	'-	'-	'-	ARL5C; AC004408.2; ARL5C; CACNB1; AC004408.1; ARL5C; AC004408.2	Core binding factor acute myeloid leukemia	acute myeloid leukemia	GCST008413	17:39165352|17:39162812|17:39173757|17:39165419
rs16965748-<b>T</b>, rs16965783-<b>C</b>, rs473198-<b>T</b>, rs1009570-<b>A</b>	4 x 10-13		0.003	'-	'-	'-	TOP2A; TOP2A - RPL23AP75; TOP2A - RPL23AP75; RPL23AP75 - IGFBP4	Core binding factor acute myeloid leukemia	acute myeloid leukemia	GCST008413	17:40399305|17:40431982|17:40427354|17:40440173
rs16965748-<b>T</b>, rs16965783-<b>C</b>, rs473198-<b>C</b>, rs1009570-<b>A</b>	2 x 10-10		0.191	'-	'-	'-	TOP2A; TOP2A - RPL23AP75; TOP2A - RPL23AP75; RPL23AP75 - IGFBP4	Core binding factor acute myeloid leukemia	acute myeloid leukemia	GCST008413	17:40399305|17:40431982|17:40427354|17:40440173
rs12603053-<b>T</b>, rs1316956-<b>G</b>, rs7210301-<b>C</b>, rs9748005-<b>G</b>, rs7208294-<b>G</b>, rs11650719-<b>A</b>, rs4792997-<b>C</b>, rs7217897-<b>T</b>, rs3826413-<b>C</b>, rs12941944-<b>G</b>, rs7223638-<b>G</b>, rs1317254-<b>T</b>, rs4793000-<b	1 x 10-11		0.188	'-	'-	'-	DHX8; ETV4; DHX8; ETV4; DHX8; ETV4; DHX8; ETV4; DHX8; DHX8; ETV4; DHX8; ETV4; DHX8; ETV4; DHX8; ETV4; DHX8; ETV4; DHX8; ETV4; DHX8; ETV4; DHX8; DHX8; ETV4	Core binding factor acute myeloid leukemia	acute myeloid leukemia	GCST008413	17:43550924|17:43578591|17:43576090|17:43569798|17:43580895|17:43574517|17:43574708|17:43575510|17:43556277|17:43576072|17:43574557|17:43577832|17:43581652|17:43579424
rs12603053-<b>T</b>, rs1316956-<b>G</b>, rs7210301-<b>C</b>, rs9748005-<b>G</b>, rs7208294-<b>G</b>, rs11650719-<b>A</b>, rs4792997-<b>C</b>, rs7217897-<b>T</b>, rs3826413-<b>C</b>, rs12941944-<b>T</b>, rs7223638-<b>G</b>, rs1317254-<b>T</b>, rs4793000-<b	4 x 10-11		0	'-	'-	'-	DHX8; ETV4; DHX8; ETV4; DHX8; ETV4; DHX8; ETV4; DHX8; DHX8; ETV4; DHX8; ETV4; DHX8; ETV4; DHX8; ETV4; DHX8; ETV4; DHX8; ETV4; DHX8; ETV4; DHX8; DHX8; ETV4	Core binding factor acute myeloid leukemia	acute myeloid leukemia	GCST008413	17:43550924|17:43578591|17:43576090|17:43569798|17:43580895|17:43574517|17:43574708|17:43575510|17:43556277|17:43576072|17:43574557|17:43577832|17:43581652|17:43579424
rs708382-<b>C</b>, rs7223967-<b>C</b>	8 x 10-20		0.382	'-	'-	'-	FAM171A2 - RPL7L1P5; ITGA2B	Core binding factor acute myeloid leukemia	acute myeloid leukemia	GCST008413	17:44364976|17:44382890
rs708382-<b>T</b>, rs7223967-<b>C</b>	1 x 10-15		0.576	'-	'-	'-	FAM171A2 - RPL7L1P5; ITGA2B	Core binding factor acute myeloid leukemia	acute myeloid leukemia	GCST008413	17:44364976|17:44382890
rs16949303-<b>G</b>, rs17564787-<b>G</b>, rs9807047-<b>A</b>, rs2412340-<b>C</b>, rs11079928-<b>C</b>	8 x 10-18		0.001	'-	'-	'-	AC005921.2 - WFIKKN2; AC005921.5 - AC005921.2; AC005921.2; AC005921.5 - AC005921.2; AC005921.5	Core binding factor acute myeloid leukemia	acute myeloid leukemia	GCST008413	17:50800538|17:50793141|17:50797534|17:50794365|17:50792397
rs16949303-<b>G</b>, rs17564787-<b>G</b>, rs9807047-<b>G</b>, rs2412340-<b>C</b>, rs11079928-<b>C</b>	2 x 10-8		0.155	'-	'-	'-	AC005921.2 - WFIKKN2; AC005921.5 - AC005921.2; AC005921.2; AC005921.5 - AC005921.2; AC005921.5	Core binding factor acute myeloid leukemia	acute myeloid leukemia	GCST008413	17:50800538|17:50793141|17:50797534|17:50794365|17:50792397
rs8070051-<b>C</b>, rs744651-<b>T</b>	2 x 10-6		0.178	'-	'-	'-	TBX4 - NACA2; TBX4 - NACA2	Core binding factor acute myeloid leukemia	acute myeloid leukemia	GCST008413	17:61489321|17:61485887
rs17686634-<b>C</b>, rs8066912-<b>A</b>, rs17686669-<b>G</b>, rs17686684-<b>C</b>, rs4968746-<b>T</b>	2 x 10-6		0.442	'-	'-	'-	AC005972.3; AC005972.3; AC005972.3; AC005972.3; AC005972.3	Core binding factor acute myeloid leukemia	acute myeloid leukemia	GCST008413	17:62942684|17:62940231|17:62943364|17:62943908|17:62949402
rs8066556-<b>T</b>, rs9910104-<b>C</b>, rs12603313-<b>T</b>	8 x 10-7		0.773	'-	'-	'-	RGS9 - LINC02563; RGS9 - LINC02563; RGS9 - LINC02563	Core binding factor acute myeloid leukemia	acute myeloid leukemia	GCST008413	17:65447924|17:65445708|17:65448642
rs9911208-<b>C</b>, rs7210514-<b>C</b>	6 x 10-16		0.002	'-	'-	'-	LINC01483; LINC01483	Core binding factor acute myeloid leukemia	acute myeloid leukemia	GCST008413	17:69798388|17:69797673
rs9911208-<b>C</b>, rs7210514-<b>T</b>	2 x 10-10		0.245	'-	'-	'-	LINC01483; LINC01483	Core binding factor acute myeloid leukemia	acute myeloid leukemia	GCST008413	17:69798388|17:69797673
rs11077627-<b>T</b>, rs11077628-<b>C</b>, rs4530179-<b>G</b>, rs11658711-<b>A</b>	2 x 10-14		0.279	'-	'-	'-	SLC39A11; SLC39A11; SLC39A11; SLC39A11	Core binding factor acute myeloid leukemia	acute myeloid leukemia	GCST008413	17:72682115|17:72683672|17:72680651|17:72683236
rs11077627-<b>C</b>, rs11077628-<b>C</b>, rs4530179-<b>G</b>, rs11658711-<b>A</b>	2 x 10-6		0.314	'-	'-	'-	SLC39A11; SLC39A11; SLC39A11; SLC39A11	Core binding factor acute myeloid leukemia	acute myeloid leukemia	GCST008413	17:72682115|17:72683672|17:72680651|17:72683236
rs8079522-<b>C</b>, rs1075457-<b>T</b>, rs3744069-<b>A</b>, rs9916143-<b>G</b>, rs312907-<b>T</b>, rs11658267-<b>G</b>, rs892961-<b>A</b>, rs566569-<b>A</b>, rs11650011-<b>C</b>, rs2411110-<b>T</b>	9 x 10-10		0.005	'-	'-	'-	SEPTIN9; SEPTIN9; SEPTIN9; SEPTIN9; SEPTIN9; SEPTIN9; SEPTIN9; SEPTIN9; SEPTIN9; SEPTIN9	Core binding factor acute myeloid leukemia	acute myeloid leukemia	GCST008413	17:77424154|17:77404655|17:77429374|17:77413200|17:77435896|17:77415802|17:77404018|17:77412805|17:77416252|17:77404061
rs12944051-<b>A</b>, rs2090205-<b>A</b>, rs16971105-<b>G</b>, rs2292645-<b>T</b>, rs2292641-<b>C</b>, rs12453354-<b>G</b>, rs16971107-<b>G</b>, rs938350-<b>G</b>, rs4969178-<b>A</b>, rs2376583-<b>A</b>, rs4969186-<b>G</b>, rs4969179-<b>T</b>	4 x 10-19		0	'-	'-	'-	PGS1; PGS1; PGS1; PGS1; PGS1; PGS1; PGS1; PGS1; PGS1; PGS1; PGS1; PGS1	Core binding factor acute myeloid leukemia	acute myeloid leukemia	GCST008413	17:78399775|17:78390193|17:78397894|17:78398114|17:78399553|17:78384045|17:78397961|17:78403471|17:78392121|17:78406024|17:78402323|17:78395373
rs12944051-<b>A</b>, rs2090205-<b>A</b>, rs16971105-<b>G</b>, rs2292645-<b>C</b>, rs2292641-<b>C</b>, rs12453354-<b>G</b>, rs16971107-<b>G</b>, rs938350-<b>G</b>, rs4969178-<b>A</b>, rs2376583-<b>A</b>, rs4969186-<b>G</b>, rs4969179-<b>T</b>	1 x 10-11		0.241	'-	'-	'-	PGS1; PGS1; PGS1; PGS1; PGS1; PGS1; PGS1; PGS1; PGS1; PGS1; PGS1; PGS1	Core binding factor acute myeloid leukemia	acute myeloid leukemia	GCST008413	17:78399775|17:78390193|17:78397894|17:78398114|17:78399553|17:78384045|17:78397961|17:78403471|17:78392121|17:78406024|17:78402323|17:78395373
rs626439-<b>T</b>, rs1515022-<b>T</b>, rs9902160-<b>G</b>, rs2120661-<b>T</b>, rs2120660-<b>G</b>, rs6501225-<b>T</b>	1 x 10-8		0.042	'-	'-	'-	DNAH17; DNAH17; DNAH17; DNAH17; DNAH17; DNAH17	Core binding factor acute myeloid leukemia	acute myeloid leukemia	GCST008413	17:78507542|17:78509826|17:78508249|17:78508455|17:78508430|17:78506533
rs626439-<b>T</b>, rs1515022-<b>T</b>, rs9902160-<b>G</b>, rs2120661-<b>T</b>, rs2120660-<b>G</b>, rs6501225-<b>C</b>	8 x 10-6		0.159	'-	'-	'-	DNAH17; DNAH17; DNAH17; DNAH17; DNAH17; DNAH17	Core binding factor acute myeloid leukemia	acute myeloid leukemia	GCST008413	17:78507542|17:78509826|17:78508249|17:78508455|17:78508430|17:78506533
rs2889620-<b>C</b>, rs16972228-<b>T</b>, rs4239026-<b>C</b>, rs2377392-<b>G</b>, rs11650709-<b>T</b>	3 x 10-11		0	'-	'-	'-	RBFOX3; RBFOX3; RBFOX3; RBFOX3; RBFOX3	Core binding factor acute myeloid leukemia	acute myeloid leukemia	GCST008413	17:79272295|17:79272210|17:79270927|17:79272071|17:79271487
rs2889620-<b>C</b>, rs16972228-<b>G</b>, rs4239026-<b>G</b>, rs2377392-<b>G</b>, rs11650709-<b>T</b>	7 x 10-6		0.114	'-	'-	'-	RBFOX3; RBFOX3; RBFOX3; RBFOX3; RBFOX3	Core binding factor acute myeloid leukemia	acute myeloid leukemia	GCST008413	17:79272295|17:79272210|17:79270927|17:79272071|17:79271487
rs8065459-<b>C</b>, rs9915426-<b>G</b>, rs2333990-<b>G</b>, rs2589133-<b>A</b>, rs2138125-<b>G</b>, rs734338-<b>A</b>	4 x 10-11		0.001	'-	'-	'-	RPTOR; RPTOR; RPTOR; RPTOR; RPTOR; RPTOR	Core binding factor acute myeloid leukemia	acute myeloid leukemia	GCST008413	17:80813189|17:80810512|17:80811125|17:80819676|17:80814689|17:80808540
rs8065459-<b>C</b>, rs9915426-<b>G</b>, rs2333990-<b>A</b>, rs2589133-<b>A</b>, rs2138125-<b>G</b>, rs734338-<b>A</b>	5 x 10-8		0.176	'-	'-	'-	RPTOR; RPTOR; RPTOR; RPTOR; RPTOR; RPTOR	Core binding factor acute myeloid leukemia	acute myeloid leukemia	GCST008413	17:80813189|17:80810512|17:80811125|17:80819676|17:80814689|17:80808540
rs8085500-<b>T</b>, rs810930-<b>G</b>	2 x 10-16		0.005	'-	'-	'-	AP000829.1; AP000829.1	Core binding factor acute myeloid leukemia	acute myeloid leukemia	GCST008413	18:1028296|18:1038276
rs8085500-<b>C</b>, rs810930-<b>G</b>	2 x 10-10		0.203	'-	'-	'-	AP000829.1; AP000829.1	Core binding factor acute myeloid leukemia	acute myeloid leukemia	GCST008413	18:1028296|18:1038276
rs12959601-<b>C</b>, rs11874047-<b>T</b>	1 x 10-27		0.489	'-	'-	'-	AP005230.1; AP005230.1	Core binding factor acute myeloid leukemia	acute myeloid leukemia	GCST008413	18:2170178|18:2170567
rs12959601-<b>C</b>, rs11874047-<b>C</b>	2 x 10-23		0.487	'-	'-	'-	AP005230.1; AP005230.1	Core binding factor acute myeloid leukemia	acute myeloid leukemia	GCST008413	18:2170178|18:2170567
rs9961327-<b>G</b>, rs9958434-<b>A</b>	5 x 10-6		0.508	'-	'-	'-	MIR3976HG; MIR3976HG	Core binding factor acute myeloid leukemia	acute myeloid leukemia	GCST008413	18:5819801|18:5815471
rs634203-<b>G</b>, rs8083425-<b>A</b>, rs4798427-<b>G</b>, rs4798426-<b>A</b>, rs9955137-<b>G</b>, rs511683-<b>C</b>, rs9953663-<b>A</b>, rs17483463-<b>C</b>	2 x 10-6		0	'-	'-	'-	AP001021.3; L3MBTL4; AP001021.3; L3MBTL4; AP001021.3; L3MBTL4; AP001021.3; L3MBTL4; AP001021.3; L3MBTL4; AP001021.3; L3MBTL4; AP001021.3; L3MBTL4; AP001021.3; L3MBTL4	Core binding factor acute myeloid leukemia	acute myeloid leukemia	GCST008413	18:6000445|18:6012358|18:6008735|18:6008584|18:6015070|18:6011001|18:6007922|18:6007276
rs1583178-<b>A</b>, rs9951243-<b>A</b>, rs7230523-<b>C</b>, rs9965330-<b>C</b>, rs7233081-<b>A</b>, rs8092311-<b>A</b>, rs7242233-<b>A</b>, rs4077790-<b>C</b>, rs4486987-<b>A</b>, rs4316830-<b>C</b>, rs7233825-<b>G</b>	1 x 10-31		0	'-	'-	'-	ARHGAP28; ARHGAP28; ARHGAP28; ARHGAP28; ARHGAP28; ARHGAP28; ARHGAP28; ARHGAP28; ARHGAP28; ARHGAP28; ARHGAP28	Core binding factor acute myeloid leukemia	acute myeloid leukemia	GCST008413	18:6766274|18:6772709|18:6775028|18:6764634|18:6772594|18:6764298|18:6770071|18:6762056|18:6762371|18:6762862|18:6767058
rs1583178-<b>G</b>, rs9951243-<b>A</b>, rs7230523-<b>C</b>, rs9965330-<b>C</b>, rs7233081-<b>A</b>, rs8092311-<b>A</b>, rs7242233-<b>A</b>, rs4077790-<b>C</b>, rs4486987-<b>A</b>, rs4316830-<b>C</b>, rs7233825-<b>G</b>	4 x 10-16		0.3	'-	'-	'-	ARHGAP28; ARHGAP28; ARHGAP28; ARHGAP28; ARHGAP28; ARHGAP28; ARHGAP28; ARHGAP28; ARHGAP28; ARHGAP28; ARHGAP28	Core binding factor acute myeloid leukemia	acute myeloid leukemia	GCST008413	18:6766274|18:6772709|18:6775028|18:6764634|18:6772594|18:6764298|18:6770071|18:6762056|18:6762371|18:6762862|18:6767058
rs646774-<b>C</b>, rs625852-<b>C</b>	2 x 10-10		0.199	'-	'-	'-	COP1P1 - RN7SL50P; COP1P1 - RN7SL50P	Core binding factor acute myeloid leukemia	acute myeloid leukemia	GCST008413	18:8455902|18:8458192
rs646774-<b>A</b>, rs625852-<b>C</b>	7 x 10-7		0.112	'-	'-	'-	COP1P1 - RN7SL50P; COP1P1 - RN7SL50P	Core binding factor acute myeloid leukemia	acute myeloid leukemia	GCST008413	18:8455902|18:8458192
rs2847297-<b>G</b>, rs2542160-<b>G</b>, rs8090599-<b>G</b>	4 x 10-6		0.269	'-	'-	'-	PTPN2; PTPN2; PTPN2	Core binding factor acute myeloid leukemia	acute myeloid leukemia	GCST008413	18:12797695|18:12789247|18:12789646
rs3809910-<b>C</b>, rs3809908-<b>C</b>, rs1787004-<b>A</b>, rs578208-<b>T</b>, rs693301-<b>C</b>, rs506877-<b>C</b>, rs571002-<b>C</b>, rs547084-<b>C</b>, rs1787000-<b>T</b>, rs7236987-<b>G</b>, rs12607152-<b>G</b>, rs16940084-<b>T</b>, rs12327306-<b>C</b	3 x 10-30		0.001	'-	'-	'-	CEP192; CEP192; CEP192 - AP001357.2; CEP192; CEP192; CEP192; CEP192; CEP192; CEP192; CEP192; CEP192; CEP192; CEP192 - AP001357.2	Core binding factor acute myeloid leukemia	acute myeloid leukemia	GCST008413	18:13069222|18:13073265|18:13131396|18:13068133|18:13097208|18:13059876|18:13090668|18:13123646|18:13113198|18:13066039|18:13096404|18:13062414|18:13130682
rs3809910-<b>C</b>, rs3809908-<b>C</b>, rs1787004-<b>A</b>, rs578208-<b>T</b>, rs693301-<b>C</b>, rs506877-<b>C</b>, rs571002-<b>C</b>, rs547084-<b>C</b>, rs1787000-<b>C</b>, rs7236987-<b>G</b>, rs12607152-<b>G</b>, rs16940084-<b>T</b>, rs12327306-<b>C</b	6 x 10-18		0.354	'-	'-	'-	CEP192; CEP192; CEP192 - AP001357.2; CEP192; CEP192; CEP192; CEP192; CEP192; CEP192; CEP192; CEP192; CEP192; CEP192 - AP001357.2	Core binding factor acute myeloid leukemia	acute myeloid leukemia	GCST008413	18:13069222|18:13073265|18:13131396|18:13068133|18:13097208|18:13059876|18:13090668|18:13123646|18:13113198|18:13066039|18:13096404|18:13062414|18:13130682
rs7241766-<b>T</b>, rs6505821-<b>T</b>, rs7230189-<b>A</b>, rs8091352-<b>T</b>, rs7230276-<b>G</b>	4 x 10-21		0	'-	'-	'-	AP005131.1; LDLRAD4; LDLRAD4; AP005131.1; AP005131.1; LDLRAD4; AP005131.1; LDLRAD4; LDLRAD4; AP005131.1	Core binding factor acute myeloid leukemia	acute myeloid leukemia	GCST008413	18:13517328|18:13518547|18:13515341|18:13516803|18:13515631
rs7241766-<b>C</b>, rs6505821-<b>T</b>, rs7230189-<b>A</b>, rs8091352-<b>T</b>, rs7230276-<b>G</b>	2 x 10-17		0.299	'-	'-	'-	AP005131.1; LDLRAD4; LDLRAD4; AP005131.1; AP005131.1; LDLRAD4; AP005131.1; LDLRAD4; LDLRAD4; AP005131.1	Core binding factor acute myeloid leukemia	acute myeloid leukemia	GCST008413	18:13517328|18:13518547|18:13515341|18:13516803|18:13515631
rs2187004-<b>T</b>, rs17204304-<b>C</b>, rs16941126-<b>A</b>, rs17798772-<b>A</b>, rs10502463-<b>G</b>, rs4496242-<b>A</b>, rs17798760-<b>T</b>, rs17188256-<b>T</b>	8 x 10-8		0	'-	'-	'-	AC018697.1; LINC01894; AC018697.1; LINC01894; AC018697.1; LINC01894; AC018697.1; LINC01894; AC018697.1; LINC01894; AC018697.1; LINC01894; AC018697.1; LINC01894; AC018697.1; LINC01894	Core binding factor acute myeloid leukemia	acute myeloid leukemia	GCST008413	18:24978357|18:24984047|18:24976475|18:24981700|18:24981789|18:24980444|18:24979684|18:24975135
rs10502466-<b>G</b>, rs2155853-<b>A</b>, rs9960691-<b>C</b>, rs4800613-<b>G</b>	2 x 10-24		0.003	'-	'-	'-	WBP2P1 - AC104961.1; WBP2P1; WBP2P1 - AC104961.1; WBP2P1 - AC104961.1	Core binding factor acute myeloid leukemia	acute myeloid leukemia	GCST008413	18:25019730|18:25017135|18:25018984|18:25027759
rs10502466-<b>G</b>, rs2155853-<b>G</b>, rs9960691-<b>C</b>, rs4800613-<b>G</b>	1 x 10-11		0.298	'-	'-	'-	WBP2P1 - AC104961.1; WBP2P1; WBP2P1 - AC104961.1; WBP2P1 - AC104961.1	Core binding factor acute myeloid leukemia	acute myeloid leukemia	GCST008413	18:25019730|18:25017135|18:25018984|18:25027759
rs1039555-<b>C</b>, rs1539821-<b>C</b>, rs7230370-<b>A</b>, rs1394194-<b>T</b>, rs16945055-<b>C</b>, rs1039557-<b>A</b>, rs8088679-<b>T</b>	7 x 10-6		0.61	'-	'-	'-	CDH2 - AC090365.1; CDH2 - AC090365.1; CDH2 - AC090365.1; CDH2 - AC090365.1; CDH2 - AC090365.1; CDH2 - AC090365.1; CDH2 - AC090365.1	Core binding factor acute myeloid leukemia	acute myeloid leukemia	GCST008413	18:28615803|18:28616166|18:28616887|18:28633449|18:28616148|18:28616031|18:28607586
rs1039555-<b>C</b>, rs1539821-<b>C</b>, rs1394194-<b>T</b>, rs16945055-<b>C</b>, rs1039557-<b>A</b>, rs7230370-<b>A</b>	7 x 10-6		0.61	'-	'-	'-	CDH2 - AC090365.1; CDH2 - AC090365.1; CDH2 - AC090365.1; CDH2 - AC090365.1; CDH2 - AC090365.1; CDH2 - AC090365.1	Core binding factor acute myeloid leukemia	acute myeloid leukemia	GCST008413	18:28615803|18:28616166|18:28633449|18:28616148|18:28616031|18:28616887
rs2655360-<b>T</b>, rs2847399-<b>G</b>, rs1504109-<b>C</b>, rs2655364-<b>T</b>, rs987124-<b>G</b>, rs6508558-<b>A</b>, rs1504108-<b>A</b>	4 x 10-6		0.617	'-	'-	'-	AC090365.1; AC090365.1; AC090365.1; AC090365.1; CDH2 - AC090365.1; AC090365.1; AC090365.1	Core binding factor acute myeloid leukemia	acute myeloid leukemia	GCST008413	18:28651426|18:28644629|18:28641733|18:28649375|18:28637387|18:28648523|18:28645001
rs11083386-<b>G</b>, rs17740582-<b>T</b>, rs2419027-<b>A</b>, rs2960023-<b>C</b>, rs2949536-<b>G</b>, rs7229599-<b>T</b>, rs2949528-<b>G</b>	6 x 10-6		0.128	'-	'-	'-	AC117569.2 - AC115100.1; AC117569.2 - AC115100.1; AC117569.2 - AC115100.1; AC117569.2 - AC115100.1; AC117569.2 - AC115100.1; AC117569.2 - AC115100.1; AC117569.2 - AC115100.1	Core binding factor acute myeloid leukemia	acute myeloid leukemia	GCST008413	18:30180633|18:30216042|18:30205751|18:30202050|18:30210240|18:30205205|18:30207298
rs1986320-<b>T</b>, rs675566-<b>A</b>	9 x 10-6		0.1	'-	'-	'-	AC068688.1 - AC079052.1; AC068688.1 - AC079052.1	Core binding factor acute myeloid leukemia	acute myeloid leukemia	GCST008413	18:40994456|18:40999812
rs2849463-<b>G</b>, rs1942965-<b>T</b>, rs677514-<b>A</b>, rs121317-<b>T</b>, rs1153631-<b>C</b>, rs2074321-<b>G</b>, rs12964666-<b>C</b>, rs221861-<b>T</b>, rs1153633-<b>C</b>, rs496544-<b>C</b>, rs1153629-<b>T</b>, rs1634449-<b>T</b>	6 x 10-9		0.001	'-	'-	'-	ST8SIA3 - AC090340.1; ST8SIA3; ST8SIA3; ST8SIA3 - AC090340.1; ST8SIA3; ST8SIA3; ST8SIA3; ST8SIA3 - AC090340.1; ST8SIA3; ST8SIA3; ST8SIA3; RNU6-737P - ST8SIA3	Core binding factor acute myeloid leukemia	acute myeloid leukemia	GCST008413	18:57387435|18:57365255|18:57356868|18:57388250|18:57358246|18:57364368|18:57369371|18:57380291|18:57356157|18:57363249|18:57358456|18:57351389
rs17063802-<b>A</b>, rs10503015-<b>T</b>, rs8089950-<b>T</b>	8 x 10-7		0.164	'-	'-	'-	ONECUT2 - FECH; ONECUT2 - FECH; ONECUT2 - FECH	Core binding factor acute myeloid leukemia	acute myeloid leukemia	GCST008413	18:57509248|18:57507911|18:57511910
rs1893673-<b>T</b>, rs17832328-<b>G</b>, rs7226404-<b>A</b>, rs17759233-<b>G</b>, rs17686020-<b>G</b>, rs17832346-<b>G</b>, rs17832364-<b>C</b>	1 x 10-6		0.145	'-	'-	'-	ATP8B1; AC027097.1; AC027097.2; ATP8B1; AC027097.1; AC027097.2; ATP8B1; AC027097.1; AC027097.2; ATP8B1; AC027097.1; AC027097.2; ATP8B1; AC027097.1; AC027097.2; ATP8B1; AC027097.1; AC027097.2; ATP8B1; AC027097.1; AC027097.2	Core binding factor acute myeloid leukemia	acute myeloid leukemia	GCST008413	18:57660068|18:57657967|18:57652240|18:57652212|18:57659569|18:57659538|18:57659616
rs1942564-<b>G</b>, rs13380982-<b>T</b>, rs5005280-<b>A</b>, rs4375742-<b>C</b>, rs1942562-<b>T</b>, rs1573390-<b>T</b>, rs1942565-<b>T</b>, rs10439056-<b>T</b>, rs4461163-<b>G</b>, rs6566931-<b>G</b>, rs12955136-<b>A</b>	2 x 10-7		0	'-	'-	'-	NEDD4L; NEDD4L; NEDD4L; NEDD4L; NEDD4L; NEDD4L; NEDD4L; NEDD4L; NEDD4L; NEDD4L; NEDD4L	Core binding factor acute myeloid leukemia	acute myeloid leukemia	GCST008413	18:58058873|18:58062270|18:58058588|18:58058957|18:58058626|18:58061220|18:58058920|18:58057732|18:58058855|18:58058551|18:58066278
rs10163820-<b>T</b>, rs9954260-<b>A</b>, rs2333624-<b>T</b>, rs7504707-<b>C</b>, rs9962096-<b>T</b>, rs1489299-<b>T</b>, rs7231206-<b>A</b>, rs12457394-<b>T</b>, rs9954646-<b>C</b>, rs7230770-<b>C</b>, rs7505845-<b>G</b>	2 x 10-17		0.001	'-	'-	'-	CDH19 - RNU6-1037P; CDH19 - RNU6-1037P; CDH19 - RNU6-1037P; CDH19 - RNU6-1037P; CDH19 - RNU6-1037P; CDH19 - RNU6-1037P; CDH19 - RNU6-1037P; CDH19 - RNU6-1037P; CDH19 - RNU6-1037P; CDH19 - RNU6-1037P; CDH19 - RNU6-1037P	Core binding factor acute myeloid leukemia	acute myeloid leukemia	GCST008413	18:66819953|18:66820346|18:66806937|18:66821410|18:66824094|18:66783741|18:66823810|18:66818517|18:66820667|18:66823661|18:66819247
rs10163820-<b>T</b>, rs9954260-<b>A</b>, rs2333624-<b>T</b>, rs7504707-<b>C</b>, rs9962096-<b>T</b>, rs1489299-<b>T</b>, rs7231206-<b>A</b>, rs12457394-<b>T</b>, rs9954646-<b>C</b>, rs7230770-<b>C</b>, rs7505845-<b>A</b>	6 x 10-13		0.23	'-	'-	'-	CDH19 - RNU6-1037P; CDH19 - RNU6-1037P; CDH19 - RNU6-1037P; CDH19 - RNU6-1037P; CDH19 - RNU6-1037P; CDH19 - RNU6-1037P; CDH19 - RNU6-1037P; CDH19 - RNU6-1037P; CDH19 - RNU6-1037P; CDH19 - RNU6-1037P; CDH19 - RNU6-1037P	Core binding factor acute myeloid leukemia	acute myeloid leukemia	GCST008413	18:66819953|18:66820346|18:66806937|18:66821410|18:66824094|18:66783741|18:66823810|18:66818517|18:66820667|18:66823661|18:66819247
rs9956886-<b>C</b>, rs11874479-<b>T</b>	8 x 10-14		0.278	'-	'-	'-	MIR5011 - RPL31P9; MIR5011 - RPL31P9	Core binding factor acute myeloid leukemia	acute myeloid leukemia	GCST008413	18:67097358|18:67096304
rs9956886-<b>C</b>, rs11874479-<b>C</b>	2 x 10-7		0.446	'-	'-	'-	MIR5011 - RPL31P9; MIR5011 - RPL31P9	Core binding factor acute myeloid leukemia	acute myeloid leukemia	GCST008413	18:67097358|18:67096304
rs8096687-<b>T</b>, rs640940-<b>A</b>	8 x 10-10		0.747	'-	'-	'-	AC068112.1 - AC005909.2; AC068112.1 - AC005909.2	Core binding factor acute myeloid leukemia	acute myeloid leukemia	GCST008413	18:68166518|18:68164156
rs8096687-<b>C</b>, rs640940-<b>A</b>	5 x 10-9		0.19	'-	'-	'-	AC068112.1 - AC005909.2; AC068112.1 - AC005909.2	Core binding factor acute myeloid leukemia	acute myeloid leukemia	GCST008413	18:68166518|18:68164156
rs7238698-<b>G</b>, rs10514013-<b>A</b>, rs12327280-<b>T</b>, rs630340-<b>A</b>, rs17084606-<b>A</b>, rs17084552-<b>A</b>, rs649809-<b>T</b>, rs616181-<b>G</b>	1 x 10-17		0	'-	'-	'-	AC091691.2 - LINC01541; AC091691.2 - LINC01541; AC091691.2 - LINC01541; AC091691.2 - LINC01541; AC091691.2 - LINC01541; AC091691.2 - LINC01541; AC091691.2 - LINC01541; AC091691.2 - LINC01541	Core binding factor acute myeloid leukemia	acute myeloid leukemia	GCST008413	18:71491622|18:71487494|18:71496455|18:71505850|18:71503673|18:71491834|18:71493068|18:71505299
rs7238698-<b>G</b>, rs10514013-<b>A</b>, rs12327280-<b>T</b>, rs630340-<b>A</b>, rs17084606-<b>G</b>, rs17084552-<b>A</b>, rs649809-<b>T</b>, rs616181-<b>G</b>	1 x 10-6		0.163	'-	'-	'-	AC091691.2 - LINC01541; AC091691.2 - LINC01541; AC091691.2 - LINC01541; AC091691.2 - LINC01541; AC091691.2 - LINC01541; AC091691.2 - LINC01541; AC091691.2 - LINC01541; AC091691.2 - LINC01541	Core binding factor acute myeloid leukemia	acute myeloid leukemia	GCST008413	18:71491622|18:71487494|18:71496455|18:71505850|18:71503673|18:71491834|18:71493068|18:71505299
rs17816304-<b>G</b>, rs1035760-<b>A</b>, rs3794957-<b>C</b>, rs17089361-<b>G</b>, rs3829640-<b>A</b>	3 x 10-7		0.148	'-	'-	'-	CNDP2; CNDP2; CNDP2; CNDP2; CNDP2	Core binding factor acute myeloid leukemia	acute myeloid leukemia	GCST008413	18:74513306|18:74517002|18:74507366|18:74514802|18:74507745
rs17816304-<b>G</b>, rs1035760-<b>G</b>, rs3794957-<b>C</b>, rs17089361-<b>G</b>, rs3829640-<b>A</b>	4 x 10-7		0.025	'-	'-	'-	CNDP2; CNDP2; CNDP2; CNDP2; CNDP2	Core binding factor acute myeloid leukemia	acute myeloid leukemia	GCST008413	18:74513306|18:74517002|18:74507366|18:74514802|18:74507745
rs897775-<b>T</b>, rs12710303-<b>G</b>, rs681059-<b>C</b>	5 x 10-23		0.002	'-	'-	'-	CIB3; CIB3; HSH2D - CIB3	Core binding factor acute myeloid leukemia	acute myeloid leukemia	GCST008413	19:16171706|19:16171320|19:16158696
rs897775-<b>T</b>, rs12710303-<b>A</b>, rs681059-<b>C</b>	2 x 10-16		0.309	'-	'-	'-	CIB3; CIB3; HSH2D - CIB3	Core binding factor acute myeloid leukemia	acute myeloid leukemia	GCST008413	19:16171706|19:16171320|19:16158696
rs7251815-<b>T</b>, rs3761055-<b>T</b>	2 x 10-16		0	'-	'-	'-	MAP1S; AC008761.1; MAP1S	Core binding factor acute myeloid leukemia	acute myeloid leukemia	GCST008413	19:17734133|19:17725022
rs7251815-<b>T</b>, rs3761055-<b>G</b>	2 x 10-8		0.231	'-	'-	'-	MAP1S; AC008761.1; MAP1S	Core binding factor acute myeloid leukemia	acute myeloid leukemia	GCST008413	19:17734133|19:17725022
rs11666868-<b>T</b>, rs3746192-<b>C</b>, rs2290640-<b>A</b>, rs11666940-<b>A</b>, rs4808728-<b>A</b>	1 x 10-11		0	'-	'-	'-	KCNN1; KCNN1; KCNN1; KCNN1; KCNN1	Core binding factor acute myeloid leukemia	acute myeloid leukemia	GCST008413	19:17964188|19:17974619|19:17993346|19:17972400|19:17975788
rs11666868-<b>T</b>, rs3746192-<b>C</b>, rs2290640-<b>A</b>, rs11666940-<b>C</b>, rs4808728-<b>A</b>	4 x 10-8		0.142	'-	'-	'-	KCNN1; KCNN1; KCNN1; KCNN1; KCNN1	Core binding factor acute myeloid leukemia	acute myeloid leukemia	GCST008413	19:17964188|19:17974619|19:17993346|19:17972400|19:17975788
rs2023878-<b>C</b>, rs17757406-<b>T</b>, rs6510997-<b>T</b>, rs12462498-<b>C</b>, rs6510999-<b>T</b>, rs2240887-<b>G</b>, rs7256986-<b>A</b>	2 x 10-15		0.009	'-	'-	'-	CRTC1; CRTC1; CRTC1; CRTC1; CRTC1; CRTC1; CRTC1	Core binding factor acute myeloid leukemia	acute myeloid leukemia	GCST008413	19:18723314|19:18756751|19:18736798|19:18722140|19:18737022|19:18750109|19:18718923
rs2023878-<b>C</b>, rs17757406-<b>T</b>, rs6510997-<b>T</b>, rs12462498-<b>C</b>, rs6510999-<b>T</b>, rs2240887-<b>A</b>, rs7256986-<b>A</b>	3 x 10-9		0.168	'-	'-	'-	CRTC1; CRTC1; CRTC1; CRTC1; CRTC1; CRTC1; CRTC1	Core binding factor acute myeloid leukemia	acute myeloid leukemia	GCST008413	19:18723314|19:18756751|19:18736798|19:18722140|19:18737022|19:18750109|19:18718923
rs10407807-<b>C</b>, rs10411195-<b>T</b>, rs4809014-<b>G</b>, rs2335367-<b>C</b>, rs12610295-<b>C</b>, rs11786-<b>T</b>, rs7250793-<b>C</b>	6 x 10-8		0.015	'-	'-	'-	ZNF93; ZNF93; ZNF93; ZNF93; ZNF93; ZNF93; ZNF93	Core binding factor acute myeloid leukemia	acute myeloid leukemia	GCST008413	19:19935293|19:19925367|19:19944193|19:19913057|19:19928158|19:19935409|19:19925055
rs2246914-<b>T</b>, rs2650808-<b>C</b>, rs2562479-<b>G</b>, rs2650793-<b>C</b>, rs2562456-<b>T</b>, rs2133820-<b>G</b>, rs2562487-<b>G</b>, rs2562490-<b>C</b>, rs2650781-<b>T</b>	8 x 10-14		0	'-	'-	'-	LINC00664; AC010615.4; AC010615.4; LINC00664; AC010615.4; LINC00664; AC010615.4; LINC00664; AC010615.4; AC010615.4; AC010615.4	Core binding factor acute myeloid leukemia	acute myeloid leukemia	GCST008413	19:21492160|19:21478235|19:21465861|19:21493313|19:21483408|19:21491080|19:21468580|19:21471148|19:21482835
rs2246914-<b>T</b>, rs2650808-<b>C</b>, rs2562479-<b>G</b>, rs2650793-<b>C</b>, rs2562456-<b>T</b>, rs2133820-<b>G</b>, rs2562487-<b>G</b>, rs2562490-<b>C</b>, rs2650781-<b>C</b>	2 x 10-11		0.229	'-	'-	'-	LINC00664; AC010615.4; AC010615.4; LINC00664; AC010615.4; LINC00664; AC010615.4; LINC00664; AC010615.4; AC010615.4; AC010615.4	Core binding factor acute myeloid leukemia	acute myeloid leukemia	GCST008413	19:21492160|19:21478235|19:21465861|19:21493313|19:21483408|19:21491080|19:21468580|19:21471148|19:21482835
rs771362-<b>C</b>, rs6511404-<b>A</b>, rs11672966-<b>G</b>, rs7507433-<b>A</b>, rs1693286-<b>T</b>, rs2035172-<b>T</b>, rs2169589-<b>G</b>, rs771351-<b>A</b>, rs771359-<b>T</b>, rs2219721-<b>C</b>, rs16999774-<b>G</b>, rs1473419-<b>C</b>, rs1693294-<b>A</	5 x 10-9		0	'-	'-	'-	ZNF730; AC074135.1; ZNF730; ZNF730; AC074135.1; ZNF730; ZNF730; AC074135.1; ZNF730; ZNF730; AC074135.2 - AC074135.1; ZNF730; AC074135.1; ZNF730; LINC01858; ZNF730; ZNF730; AC074135.1	Core binding factor acute myeloid leukemia	acute myeloid leukemia	GCST008413	19:23076823|19:23105059|19:23095699|19:23121779|19:23096201|19:23121702|19:23124334|19:23072705|19:23078423|19:23118339|19:23063598|19:23101548|19:23094893
rs8111471-<b>T</b>, rs11880417-<b>A</b>, rs2024294-<b>A</b>, rs7253872-<b>G</b>, rs4804956-<b>C</b>, rs4805645-<b>A</b>, rs8108751-<b>A</b>, rs10405183-<b>G</b>, rs7258458-<b>C</b>, rs2867090-<b>C</b>, rs10424648-<b>A</b>, rs12610542-<b>A</b>	2 x 10-17		0.002	'-	'-	'-	AC006504.5; AC006504.5; AC006504.5; AC006504.5; AC006504.5; AC006504.5; AC006504.5; AC006504.5; AC006504.5; AC006504.5; AC006504.5; AC006504.5	Core binding factor acute myeloid leukemia	acute myeloid leukemia	GCST008413	19:27830523|19:27840000|19:27839631|19:27836164|19:27836676|19:27830762|19:27831740|19:27849386|19:27829014|19:27838503|19:27837845|19:27845337
rs8111471-<b>T</b>, rs11880417-<b>A</b>, rs2024294-<b>A</b>, rs7253872-<b>G</b>, rs4804956-<b>C</b>, rs4805645-<b>A</b>, rs8108751-<b>A</b>, rs10405183-<b>G</b>, rs7258458-<b>C</b>, rs2867090-<b>C</b>, rs10424648-<b>G</b>, rs12610542-<b>A</b>	2 x 10-9		0.183	'-	'-	'-	AC006504.5; AC006504.5; AC006504.5; AC006504.5; AC006504.5; AC006504.5; AC006504.5; AC006504.5; AC006504.5; AC006504.5; AC006504.5; AC006504.5	Core binding factor acute myeloid leukemia	acute myeloid leukemia	GCST008413	19:27830523|19:27840000|19:27839631|19:27836164|19:27836676|19:27830762|19:27831740|19:27849386|19:27829014|19:27838503|19:27837845|19:27845337
rs12975753-<b>C</b>, rs11665724-<b>C</b>, rs17716170-<b>G</b>, rs892176-<b>G</b>	2 x 10-15		0.298	'-	'-	'-	LINC01532; LINC00906 - RNA5SP470; LINC00906 - RNA5SP470; LINC01532	Core binding factor acute myeloid leukemia	acute myeloid leukemia	GCST008413	19:29010633|19:28998704|19:28998936|19:29005456
rs12975753-<b>C</b>, rs11665724-<b>C</b>, rs17716170-<b>A</b>, rs892176-<b>G</b>	3 x 10-15		0.098	'-	'-	'-	LINC01532; LINC00906 - RNA5SP470; LINC00906 - RNA5SP470; LINC01532	Core binding factor acute myeloid leukemia	acute myeloid leukemia	GCST008413	19:29010633|19:28998704|19:28998936|19:29005456
rs10402386-<b>T</b>, rs2017404-<b>C</b>, rs2017628-<b>T</b>, rs1960436-<b>T</b>, rs11084622-<b>G</b>	4 x 10-6		0.058	'-	'-	'-	LINC01533 - LINC01782; LINC01533 - LINC01782; LINC01533 - LINC01782; LINC01533 - LINC01782; LINC01533 - LINC01782	Core binding factor acute myeloid leukemia	acute myeloid leukemia	GCST008413	19:32098796|19:32092970|19:32093684|19:32099965|19:32097798
rs17272155-<b>G</b>, rs10853922-<b>T</b>, rs10404371-<b>A</b>	3 x 10-17		0.359	'-	'-	'-	TDRD12; TDRD12; TDRD12	Core binding factor acute myeloid leukemia	acute myeloid leukemia	GCST008413	19:32812529|19:32777519|19:32803176
rs17272155-<b>G</b>, rs10853922-<b>T</b>, rs10404371-<b>G</b>	3 x 10-16		0.416	'-	'-	'-	TDRD12; TDRD12; TDRD12	Core binding factor acute myeloid leukemia	acute myeloid leukemia	GCST008413	19:32812529|19:32777519|19:32803176
rs4806131-<b>C</b>, rs11881816-<b>A</b>, rs417030-<b>T</b>, rs17272288-<b>G</b>, rs10422744-<b>C</b>	9 x 10-13		0.257	'-	'-	'-	CD22 - FFAR1; FFAR3 - GPR42; FFAR1 - FFAR3; FFAR1 - FFAR3; FFAR1 - FFAR3	Core binding factor acute myeloid leukemia	acute myeloid leukemia	GCST008413	19:35349139|19:35370793|19:35356173|19:35358159|19:35356251
rs4806131-<b>C</b>, rs11881816-<b>A</b>, rs417030-<b>C</b>, rs17272288-<b>G</b>, rs10422744-<b>C</b>	5 x 10-6		0.369	'-	'-	'-	CD22 - FFAR1; FFAR3 - GPR42; FFAR1 - FFAR3; FFAR1 - FFAR3; FFAR1 - FFAR3	Core binding factor acute myeloid leukemia	acute myeloid leukemia	GCST008413	19:35349139|19:35370793|19:35356173|19:35358159|19:35356251
rs1657508-<b>A</b>, rs1234256-<b>G</b>, rs320891-<b>T</b>	2 x 10-10		0.175	'-	'-	'-	ZNF383; AC016590.1; ZNF383; ZNF585B	Core binding factor acute myeloid leukemia	acute myeloid leukemia	GCST008413	19:37243986|19:37226455|19:37214443
rs1657508-<b>C</b>, rs1234256-<b>G</b>, rs320891-<b>T</b>	6 x 10-6		0.037	'-	'-	'-	ZNF383; AC016590.1; ZNF383; ZNF585B	Core binding factor acute myeloid leukemia	acute myeloid leukemia	GCST008413	19:37243986|19:37226455|19:37214443
rs1972537-<b>A</b>, rs3810389-<b>G</b>	1 x 10-7		0.157	'-	'-	'-	CLC - LEUTX; CLC - LEUTX	Core binding factor acute myeloid leukemia	acute myeloid leukemia	GCST008413	19:39765688|19:39766476
rs11880261-<b>C</b>, rs7247515-<b>C</b>, rs7250897-<b>C</b>, rs4479364-<b>C</b>, rs16974157-<b>A</b>, rs10418932-<b>T</b>, rs6508937-<b>A</b>, rs969531-<b>C</b>, rs7248861-<b>C</b>, rs4273150-<b>T</b>	8 x 10-12		0	'-	'-	'-	AKT2; AKT2; AKT2; RNU6-945P - C19orf47; AKT2; AKT2 - RNU6-945P; C19orf47; AKT2; C19orf47; RNU6-945P - C19orf47	Core binding factor acute myeloid leukemia	acute myeloid leukemia	GCST008413	19:40282734|19:40250008|19:40277326|19:40318381|19:40267017|19:40294381|19:40337220|19:40272959|19:40329791|19:40308106
rs8088980-<b>C</b>, rs574481-<b>A</b>, rs948615-<b>A</b>, rs17817969-<b>C</b>, rs17055278-<b>T</b>, rs3794941-<b>T</b>, rs520719-<b>T</b>, rs17055357-<b>G</b>, rs488199-<b>C</b>, rs12458417-<b>T</b>, rs11151102-<b>T</b>, rs10221304-<b>C</b>	6 x 10-16		0	'-	'-	'-	ZNF407; ZNF407; ZNF407; ZNF407; ZNF407; ZNF407; ZNF407; ZNF407; ZNF407; ZNF407; ZNF407; ZNF407	Core binding factor acute myeloid leukemia	acute myeloid leukemia	GCST008413	18:74666435|18:74675179|18:74633934|18:74632282|18:74637673|18:74632267|18:74648959|18:74669112|18:74668190|18:74668931|18:74661615|18:74669985
rs8088980-<b>C</b>, rs574481-<b>A</b>, rs948615-<b>A</b>, rs17817969-<b>C</b>, rs17055278-<b>T</b>, rs3794941-<b>T</b>, rs520719-<b>T</b>, rs17055357-<b>A</b>, rs488199-<b>C</b>, rs12458417-<b>T</b>, rs11151102-<b>T</b>, rs10221304-<b>C</b>	2 x 10-7		0.134	'-	'-	'-	ZNF407; ZNF407; ZNF407; ZNF407; ZNF407; ZNF407; ZNF407; ZNF407; ZNF407; ZNF407; ZNF407; ZNF407	Core binding factor acute myeloid leukemia	acute myeloid leukemia	GCST008413	18:74666435|18:74675179|18:74633934|18:74632282|18:74637673|18:74632267|18:74648959|18:74669112|18:74668190|18:74668931|18:74661615|18:74669985
rs9947138-<b>G</b>, rs628119-<b>G</b>, rs592226-<b>A</b>, rs12604147-<b>T</b>, rs626675-<b>A</b>	8 x 10-8		0	'-	'-	'-	AC107892.1 - AC087399.1; AC107892.1 - AC087399.1; AC107892.1 - AC087399.1; AC107892.1 - AC087399.1; AC107892.1 - AC087399.1	Core binding factor acute myeloid leukemia	acute myeloid leukemia	GCST008413	18:78397317|18:78401247|18:78401084|18:78405831|18:78397746
rs2930997-<b>C</b>, rs10853404-<b>A</b>	6 x 10-17		0.327	'-	'-	'-	AC012572.1 - AC044873.1; AC012572.1 - AC044873.1	Core binding factor acute myeloid leukemia	acute myeloid leukemia	GCST008413	18:78725237|18:78729163
rs2930997-<b>C</b>, rs10853404-<b>G</b>	3 x 10-12		0.521	'-	'-	'-	AC012572.1 - AC044873.1; AC012572.1 - AC044873.1	Core binding factor acute myeloid leukemia	acute myeloid leukemia	GCST008413	18:78725237|18:78729163
rs3787004-<b>C</b>, rs6510868-<b>C</b>	1 x 10-26		0.08	'-	'-	'-	RNF126; RNF126	Core binding factor acute myeloid leukemia	acute myeloid leukemia	GCST008413	19:657666|19:655608
rs3787004-<b>C</b>, rs6510868-<b>T</b>	5 x 10-21		0.417	'-	'-	'-	RNF126; RNF126	Core binding factor acute myeloid leukemia	acute myeloid leukemia	GCST008413	19:657666|19:655608
rs11085234-<b>A</b>, rs7146-<b>A</b>, rs7251792-<b>C</b>	9 x 10-15		0.299	'-	'-	'-	RNU6-2 - CNN2; TMEM259; RNU6-2 - CNN2	Core binding factor acute myeloid leukemia	acute myeloid leukemia	GCST008413	19:1022782|19:1014399|19:1021726
rs11085234-<b>A</b>, rs7146-<b>G</b>, rs7251792-<b>C</b>	4 x 10-14		0.111	'-	'-	'-	RNU6-2 - CNN2; TMEM259; RNU6-2 - CNN2	Core binding factor acute myeloid leukemia	acute myeloid leukemia	GCST008413	19:1022782|19:1014399|19:1021726
rs11880407-<b>A</b>, rs2079882-<b>T</b>, rs4806877-<b>A</b>, rs887502-<b>T</b>, rs10412087-<b>A</b>, rs4806878-<b>G</b>	1 x 10-10		0.002	'-	'-	'-	ZNF555; AC006130.1; ZNF555; ZNF555; AC006130.3; ZNF555; AC006130.1; ZNF555	Core binding factor acute myeloid leukemia	acute myeloid leukemia	GCST008413	19:2851680|19:2846085|19:2846559|19:2862808|19:2853568|19:2846784
rs11880407-<b>A</b>, rs2079882-<b>T</b>, rs4806877-<b>A</b>, rs887502-<b>C</b>, rs10412087-<b>A</b>, rs4806878-<b>G</b>	1 x 10-6		0.149	'-	'-	'-	ZNF555; AC006130.1; ZNF555; ZNF555; AC006130.3; ZNF555; AC006130.1; ZNF555	Core binding factor acute myeloid leukemia	acute myeloid leukemia	GCST008413	19:2851680|19:2846085|19:2846559|19:2862808|19:2853568|19:2846784
rs428113-<b>C</b>, rs390258-<b>G</b>, rs493839-<b>C</b>	6 x 10-9		0.191	'-	'-	'-	TLE6; TLE6 - TLE2; TLE6 - TLE2	Core binding factor acute myeloid leukemia	acute myeloid leukemia	GCST008413	19:2991816|19:2996341|19:2996016
rs10421685-<b>A</b>, rs7249084-<b>C</b>, rs243391-<b>A</b>	7 x 10-24		0.448	'-	'-	'-	HDGFL2; HDGFL2; AC011498.7; UBXN6	Core binding factor acute myeloid leukemia	acute myeloid leukemia	GCST008413	19:4488929|19:4489786|19:4449811
rs10421685-<b>A</b>, rs7249084-<b>T</b>, rs243391-<b>A</b>	4 x 10-20		0.233	'-	'-	'-	HDGFL2; HDGFL2; AC011498.7; UBXN6	Core binding factor acute myeloid leukemia	acute myeloid leukemia	GCST008413	19:4488929|19:4489786|19:4449811
rs12979990-<b>G</b>, rs8102136-<b>A</b>, rs8110029-<b>A</b>, rs17255882-<b>G</b>, rs11667028-<b>A</b>	2 x 10-16		0.005	'-	'-	'-	AC008878.3; ARHGEF18; AC008878.3; ARHGEF18; AC008878.3; ARHGEF18; AC008878.3; ARHGEF18; AC008878.3; ARHGEF18	Core binding factor acute myeloid leukemia	acute myeloid leukemia	GCST008413	19:7455331|19:7439612|19:7438859|19:7439570|19:7436730
rs12979990-<b>G</b>, rs8102136-<b>A</b>, rs8110029-<b>A</b>, rs17255882-<b>A</b>, rs11667028-<b>A</b>	5 x 10-14		0.255	'-	'-	'-	AC008878.3; ARHGEF18; AC008878.3; ARHGEF18; AC008878.3; ARHGEF18; AC008878.3; ARHGEF18; AC008878.3; ARHGEF18	Core binding factor acute myeloid leukemia	acute myeloid leukemia	GCST008413	19:7455331|19:7439612|19:7438859|19:7439570|19:7436730
rs7246264-<b>C</b>, rs7249360-<b>A</b>	3 x 10-14		0.01	'-	'-	'-	FCER2; FCER2	Core binding factor acute myeloid leukemia	acute myeloid leukemia	GCST008413	19:7698092|19:7698025
rs7246264-<b>T</b>, rs7249360-<b>A</b>	3 x 10-10		0.229	'-	'-	'-	FCER2; FCER2	Core binding factor acute myeloid leukemia	acute myeloid leukemia	GCST008413	19:7698092|19:7698025
rs12979895-<b>A</b>, rs8100435-<b>G</b>, rs7249561-<b>G</b>	2 x 10-7		0	'-	'-	'-	AC022098.1; ASF1B; ASF1B	Core binding factor acute myeloid leukemia	acute myeloid leukemia	GCST008413	19:14142214|19:14130393|19:14124828
rs16980150-<b>G</b>, rs3815187-<b>C</b>, rs10414225-<b>G</b>	7 x 10-10		0.194	'-	'-	'-	SLC1A6; SLC1A6; SLC1A6	Core binding factor acute myeloid leukemia	acute myeloid leukemia	GCST008413	19:14954752|19:14954877|19:14951411
rs16980150-<b>A</b>, rs3815187-<b>C</b>, rs10414225-<b>G</b>	4 x 10-7		0.408	'-	'-	'-	SLC1A6; SLC1A6; SLC1A6	Core binding factor acute myeloid leukemia	acute myeloid leukemia	GCST008413	19:14954752|19:14954877|19:14951411
rs2365812-<b>C</b>, rs10415360-<b>C</b>, rs11670393-<b>A</b>, rs677903-<b>G</b>, rs631193-<b>A</b>, rs645827-<b>T</b>, rs677449-<b>C</b>, rs616514-<b>G</b>, rs10410357-<b>A</b>, rs597012-<b>C</b>, rs2886474-<b>T</b>, rs596252-<b>T</b>, rs11085971-<b>G</b>	1 x 10-18		0.001	'-	'-	'-	CYP4F12 - OR10H2; CYP4F12; CYP4F12 - OR10H2; CYP4F12; CYP4F12; CYP4F12; CYP4F12; CYP4F12; CYP4F12; CYP4F12; CYP4F12 - OR10H2; CYP4F12; CYP4F12; CYP4F12; CYP4F12; CYP4F12; CYP4F12; CYP4F12 - OR10H2; CYP4F12; CYP4F12 - OR10H2; CYP4F12	Core binding factor acute myeloid leukemia	acute myeloid leukemia	GCST008413	19:15714929|19:15680854|19:15698215|19:15688556|19:15687584|19:15686599|19:15688466|19:15688533|19:15689521|19:15689919|19:15713261|19:15696402|19:15686003|19:15688761|19:15681736|19:15690557|19:15689343|19:15723148|19:15690644|19:15698940|19:15680807
rs2365812-<b>C</b>, rs10415360-<b>C</b>, rs11670393-<b>G</b>, rs677903-<b>G</b>, rs631193-<b>A</b>, rs645827-<b>T</b>, rs677449-<b>C</b>, rs616514-<b>G</b>, rs10410357-<b>A</b>, rs597012-<b>C</b>, rs2886474-<b>T</b>, rs596252-<b>T</b>, rs11085971-<b>G</b>	9 x 10-7		0.179	'-	'-	'-	CYP4F12 - OR10H2; CYP4F12; CYP4F12 - OR10H2; CYP4F12; CYP4F12; CYP4F12; CYP4F12; CYP4F12; CYP4F12; CYP4F12; CYP4F12 - OR10H2; CYP4F12; CYP4F12; CYP4F12; CYP4F12; CYP4F12; CYP4F12; CYP4F12 - OR10H2; CYP4F12; CYP4F12 - OR10H2; CYP4F12	Core binding factor acute myeloid leukemia	acute myeloid leukemia	GCST008413	19:15714929|19:15680854|19:15698215|19:15688556|19:15687584|19:15686599|19:15688466|19:15688533|19:15689521|19:15689919|19:15713261|19:15696402|19:15686003|19:15688761|19:15681736|19:15690557|19:15689343|19:15723148|19:15690644|19:15698940|19:15680807
rs10402349-<b>T</b>, rs7257913-<b>C</b>, rs4808012-<b>A</b>, rs7257049-<b>G</b>, rs2214645-<b>A</b>, rs8100135-<b>A</b>, rs10424207-<b>C</b>	2 x 10-27		0.003	'-	'-	'-	CYP4F9P; CYP4F9P - LINC00661; CYP4F9P; CYP4F9P - LINC00661; CYP4F9P - LINC00661; CYP4F9P - LINC00661; CYP4F9P	Core binding factor acute myeloid leukemia	acute myeloid leukemia	GCST008413	19:15997407|19:16004873|19:15997984|19:16004846|19:16001196|19:16002065|19:15998322
rs10402349-<b>T</b>, rs7257913-<b>C</b>, rs4808012-<b>C</b>, rs7257049-<b>G</b>, rs2214645-<b>A</b>, rs8100135-<b>A</b>, rs10424207-<b>C</b>	8 x 10-19		0.363	'-	'-	'-	CYP4F9P; CYP4F9P - LINC00661; CYP4F9P; CYP4F9P - LINC00661; CYP4F9P - LINC00661; CYP4F9P - LINC00661; CYP4F9P	Core binding factor acute myeloid leukemia	acute myeloid leukemia	GCST008413	19:15997407|19:16004873|19:15997984|19:16004846|19:16001196|19:16002065|19:15998322
rs10153955-<b>A</b>, rs6743494-<b>T</b>, rs11695640-<b>A</b>, rs12712079-<b>C</b>, rs4850942-<b>A</b>	1 x 10-6		0.469	'-	'-	'-	AC092845.1; AC092845.1 - NANOGNBP1; AC092845.1; AC092845.1; AC092845.1 - NANOGNBP1	Core binding factor acute myeloid leukemia	acute myeloid leukemia	GCST008413	2:100648418|2:100657433|2:100647945|2:100642838|2:100658375
rs1728260-<b>G</b>, rs1680797-<b>A</b>	2 x 10-20		0.001	'-	'-	'-	AC073987.1; AC073987.1	Core binding factor acute myeloid leukemia	acute myeloid leukemia	GCST008413	2:103150997|2:103151154
rs1728260-<b>A</b>, rs1680797-<b>A</b>	6 x 10-11		0.247	'-	'-	'-	AC073987.1; AC073987.1	Core binding factor acute myeloid leukemia	acute myeloid leukemia	GCST008413	2:103150997|2:103151154
rs1401209-<b>T</b>, rs9789507-<b>C</b>, rs7563316-<b>C</b>, rs17030964-<b>C</b>, rs4851776-<b>A</b>, rs2139109-<b>C</b>, rs12997792-<b>T</b>	4 x 10-11		0.203	'-	'-	'-	FHL2 - AC018802.1; FHL2 - AC018802.1; FHL2 - AC018802.1; FHL2 - AC018802.1; FHL2 - AC018802.1; FHL2 - AC018802.1; FHL2 - AC018802.1	Core binding factor acute myeloid leukemia	acute myeloid leukemia	GCST008413	2:105475760|2:105477863|2:105479257|2:105477930|2:105484430|2:105475835|2:105485871
rs855044-<b>T</b>, rs12712014-<b>A</b>, rs855047-<b>C</b>, rs1563112-<b>A</b>, rs855039-<b>T</b>, rs4676183-<b>G</b>, rs12712018-<b>C</b>, rs12052813-<b>C</b>, rs7570544-<b>A</b>, rs13425781-<b>T</b>, rs855026-<b>T</b>, rs7581595-<b>C</b>, rs7594896-<b>T<	5 x 10-8		0.021	'-	'-	'-	LINC01594; LINC01594; LINC01594; SETD6P1 - SULT1C3; LINC01594; LINC01594 - SETD6P1; SETD6P1 - SULT1C3; SETD6P1 - SULT1C3; SETD6P1 - SULT1C3; SETD6P1 - SULT1C3; LINC01594; SETD6P1 - SULT1C3; LINC01594 - SETD6P1; SETD6P1 - SULT1C3	Core binding factor acute myeloid leukemia	acute myeloid leukemia	GCST008413	2:108199817|2:108195588|2:108213777|2:108234123|2:108195667|2:108224157|2:108237049|2:108234388|2:108231681|2:108241562|2:108183258|2:108231429|2:108219046|2:108241049
rs855044-<b>T</b>, rs12712014-<b>A</b>, rs855047-<b>C</b>, rs1563112-<b>A</b>, rs855039-<b>T</b>, rs4676183-<b>G</b>, rs12712018-<b>C</b>, rs12052813-<b>C</b>, rs7570544-<b>A</b>, rs13425781-<b>T</b>, rs855026-<b>T</b>, rs7581595-<b>C</b>, rs7594896-<b>T<	6 x 10-8		0.185	'-	'-	'-	LINC01594; LINC01594; LINC01594; SETD6P1 - SULT1C3; LINC01594; LINC01594 - SETD6P1; SETD6P1 - SULT1C3; SETD6P1 - SULT1C3; SETD6P1 - SULT1C3; SETD6P1 - SULT1C3; LINC01594; SETD6P1 - SULT1C3; LINC01594 - SETD6P1; SETD6P1 - SULT1C3	Core binding factor acute myeloid leukemia	acute myeloid leukemia	GCST008413	2:108199817|2:108195588|2:108213777|2:108234123|2:108195667|2:108224157|2:108237049|2:108234388|2:108231681|2:108241562|2:108183258|2:108231429|2:108219046|2:108241049
rs7600011-<b>C</b>, rs10165947-<b>A</b>, rs7568694-<b>T</b>	4 x 10-12		0.001	'-	'-	'-	SH3RF3; SH3RF3; SH3RF3	Core binding factor acute myeloid leukemia	acute myeloid leukemia	GCST008413	2:109429943|2:109432731|2:109432099
rs4849120-<b>A</b>, rs13395354-<b>C</b>, rs17524344-<b>C</b>, rs1533295-<b>A</b>, rs1554005-<b>C</b>, rs4849121-<b>A</b>, rs7558720-<b>C</b>, rs11888273-<b>A</b>	2 x 10-7		0	'-	'-	'-	ACOXL; ACOXL; ACOXL; ACOXL; ACOXL; ACOXL; ACOXL; ACOXL	Core binding factor acute myeloid leukemia	acute myeloid leukemia	GCST008413	2:110842024|2:110842942|2:110841822|2:110840414|2:110841381|2:110842129|2:110839714|2:110841146
rs11684321-<b>G</b>, rs3811640-<b>C</b>, rs11887259-<b>T</b>, rs11683409-<b>G</b>, rs10211152-<b>C</b>, rs10179948-<b>T</b>, rs3811638-<b>A</b>, rs4374383-<b>G</b>	2 x 10-31		0	'-	'-	'-	MERTK; MERTK; MERTK; MERTK; MERTK; MERTK; MERTK; MERTK	Core binding factor acute myeloid leukemia	acute myeloid leukemia	GCST008413	2:112018173|2:112019402|2:112016617|2:112012557|2:112017932|2:112013244|2:112019149|2:112013193
rs11684321-<b>G</b>, rs3811640-<b>C</b>, rs11887259-<b>T</b>, rs11683409-<b>G</b>, rs10211152-<b>C</b>, rs10179948-<b>T</b>, rs3811638-<b>A</b>, rs4374383-<b>A</b>	2 x 10-18		0.371	'-	'-	'-	MERTK; MERTK; MERTK; MERTK; MERTK; MERTK; MERTK; MERTK	Core binding factor acute myeloid leukemia	acute myeloid leukemia	GCST008413	2:112018173|2:112019402|2:112016617|2:112012557|2:112017932|2:112013244|2:112019149|2:112013193
rs4567941-<b>C</b>, rs6713344-<b>C</b>, rs4848979-<b>T</b>, rs4848980-<b>G</b>, rs11684476-<b>C</b>	2 x 10-15		0.288	'-	'-	'-	AC093675.1; TMEM87B; TMEM87B; TMEM87B; MERTK - AC093675.1	Core binding factor acute myeloid leukemia	acute myeloid leukemia	GCST008413	2:112051642|2:112056468|2:112058659|2:112058771|2:112036404
rs4567941-<b>C</b>, rs6713344-<b>C</b>, rs4848979-<b>T</b>, rs4848980-<b>A</b>, rs11684476-<b>C</b>	2 x 10-14		0.042	'-	'-	'-	AC093675.1; TMEM87B; TMEM87B; TMEM87B; MERTK - AC093675.1	Core binding factor acute myeloid leukemia	acute myeloid leukemia	GCST008413	2:112051642|2:112056468|2:112058659|2:112058771|2:112036404
rs2100071-<b>C</b>, rs921065-<b>T</b>, rs2515401-<b>T</b>, rs1446522-<b>G</b>, rs17042786-<b>C</b>, rs1530551-<b>T</b>, rs2515406-<b>C</b>, rs990524-<b>C</b>, rs1446521-<b>A</b>, rs2862853-<b>C</b>, rs10496448-<b>G</b>, rs11898158-<b>A</b>, rs7575934-<b>C	3 x 10-25		0.012	'-	'-	'-	IL36RN - IL1F10; IL1F10; IL36RN; IL1F10; IL1F10; IL36RN; IL36RN; IL36RN; IL1F10; IL1F10; IL1F10; IL36RN - IL1F10; IL36RN; IL36RN - IL1F10; IL36RN; IL36RN; IL36RN - IL1F10; IL36RN; IL1F10; IL36RN; IL36RN	Core binding factor acute myeloid leukemia	acute myeloid leukemia	GCST008413	2:113067809|2:113068389|2:113062899|2:113069926|2:113070282|2:113059989|2:113064591|2:113058904|2:113069819|2:113069182|2:113071113|2:113065995|2:113059757|2:113067508|2:113064076|2:113063095|2:113067008|2:113059936|2:113071945|2:113064871|2:113059878
rs2100071-<b>C</b>, rs921065-<b>T</b>, rs2515401-<b>T</b>, rs1446522-<b>G</b>, rs17042786-<b>C</b>, rs1530551-<b>T</b>, rs2515406-<b>C</b>, rs990524-<b>C</b>, rs1446521-<b>G</b>, rs2862853-<b>C</b>, rs10496448-<b>G</b>, rs11898158-<b>A</b>, rs7575934-<b>C	1 x 10-18		0.324	'-	'-	'-	IL36RN - IL1F10; IL1F10; IL36RN; IL1F10; IL1F10; IL36RN; IL36RN; IL36RN; IL1F10; IL1F10; IL1F10; IL36RN - IL1F10; IL36RN; IL36RN - IL1F10; IL36RN; IL36RN; IL36RN - IL1F10; IL36RN; IL1F10; IL36RN; IL36RN	Core binding factor acute myeloid leukemia	acute myeloid leukemia	GCST008413	2:113067809|2:113068389|2:113062899|2:113069926|2:113070282|2:113059989|2:113064591|2:113058904|2:113069819|2:113069182|2:113071113|2:113065995|2:113059757|2:113067508|2:113064076|2:113063095|2:113067008|2:113059936|2:113071945|2:113064871|2:113059878
rs7567991-<b>T</b>, rs12617588-<b>C</b>, rs12991531-<b>C</b>, rs6542252-<b>A</b>, rs6542254-<b>G</b>	6 x 10-7		0.145	'-	'-	'-	DPP10; DPP10; DPP10; DPP10; DPP10	Core binding factor acute myeloid leukemia	acute myeloid leukemia	GCST008413	2:115225843|2:115234226|2:115228082|2:115217615|2:115229158
rs17776428-<b>G</b>, rs1026212-<b>G</b>, rs332111-<b>T</b>, rs11891602-<b>A</b>, rs476865-<b>C</b>, rs332067-<b>G</b>, rs162678-<b>T</b>, rs571562-<b>C</b>, rs17776629-<b>C</b>, rs41336646-<b>A</b>, rs332068-<b>C</b>, rs10204148-<b>T</b>, rs563697-<b>G</b	8 x 10-21		0.022	'-	'-	'-	THORLNC - LINC01956; THORLNC - LINC01956; THORLNC - LINC01956; THORLNC - LINC01956; THORLNC - LINC01956; THORLNC - LINC01956; THORLNC - LINC01956; THORLNC - LINC01956; THORLNC - LINC01956; THORLNC - LINC01956; THORLNC - LINC01956; THORLNC - LINC01956; THO	Core binding factor acute myeloid leukemia	acute myeloid leukemia	GCST008413	2:118621539|2:118591569|2:118678127|2:118666722|2:118610734|2:118659850|2:118648090|2:118596767|2:118640220|2:118597610|2:118659962|2:118678052|2:118656877|2:118641592
rs17776428-<b>G</b>, rs1026212-<b>A</b>, rs332111-<b>T</b>, rs11891602-<b>A</b>, rs476865-<b>C</b>, rs332067-<b>G</b>, rs162678-<b>T</b>, rs571562-<b>C</b>, rs17776629-<b>C</b>, rs41336646-<b>A</b>, rs332068-<b>C</b>, rs10204148-<b>T</b>, rs563697-<b>G</b	1 x 10-9		0.202	'-	'-	'-	THORLNC - LINC01956; THORLNC - LINC01956; THORLNC - LINC01956; THORLNC - LINC01956; THORLNC - LINC01956; THORLNC - LINC01956; THORLNC - LINC01956; THORLNC - LINC01956; THORLNC - LINC01956; THORLNC - LINC01956; THORLNC - LINC01956; THORLNC - LINC01956; THO	Core binding factor acute myeloid leukemia	acute myeloid leukemia	GCST008413	2:118621539|2:118591569|2:118678127|2:118666722|2:118610734|2:118659850|2:118648090|2:118596767|2:118640220|2:118597610|2:118659962|2:118678052|2:118656877|2:118641592
rs7598576-<b>G</b>, rs7595698-<b>A</b>, rs935394-<b>A</b>	7 x 10-25		0.095	'-	'-	'-	C2orf76; C2orf76; C2orf76	Core binding factor acute myeloid leukemia	acute myeloid leukemia	GCST008413	2:119347284|2:119341147|2:119350654
rs7598576-<b>G</b>, rs7595698-<b>G</b>, rs935394-<b>A</b>	9 x 10-19		0.414	'-	'-	'-	C2orf76; C2orf76; C2orf76	Core binding factor acute myeloid leukemia	acute myeloid leukemia	GCST008413	2:119347284|2:119341147|2:119350654
rs12995563-<b>A</b>, rs7598155-<b>T</b>, rs7598599-<b>G</b>, rs4577234-<b>T</b>, rs7562097-<b>C</b>, rs7606197-<b>G</b>	1 x 10-10		0.002	'-	'-	'-	AC023347.1 - YWHAZP2; AC023347.1 - YWHAZP2; AC023347.1 - YWHAZP2; AC023347.1 - YWHAZP2; AC023347.1 - YWHAZP2; AC023347.1 - YWHAZP2	Core binding factor acute myeloid leukemia	acute myeloid leukemia	GCST008413	2:126515885|2:126507192|2:126511241|2:126509611|2:126522555|2:126483223
rs12995563-<b>G</b>, rs7598155-<b>T</b>, rs7598599-<b>G</b>, rs4577234-<b>T</b>, rs7562097-<b>C</b>, rs7606197-<b>G</b>	2 x 10-9		0.173	'-	'-	'-	AC023347.1 - YWHAZP2; AC023347.1 - YWHAZP2; AC023347.1 - YWHAZP2; AC023347.1 - YWHAZP2; AC023347.1 - YWHAZP2; AC023347.1 - YWHAZP2	Core binding factor acute myeloid leukemia	acute myeloid leukemia	GCST008413	2:126515885|2:126507192|2:126511241|2:126509611|2:126522555|2:126483223
rs13004848-<b>T</b>, rs4663104-<b>C</b>, rs6710467-<b>G</b>, rs11685593-<b>C</b>, rs4663101-<b>C</b>	9 x 10-16		0.003	'-	'-	'-	BIN1 - AC110926.2; BIN1 - AC110926.2; BIN1 - AC110926.2; BIN1 - AC110926.2; BIN1 - AC110926.2	Core binding factor acute myeloid leukemia	acute myeloid leukemia	GCST008413	2:127129984|2:127133210|2:127132356|2:127130545|2:127129906
rs13004848-<b>T</b>, rs4663104-<b>C</b>, rs6710467-<b>G</b>, rs11685593-<b>T</b>, rs4663101-<b>C</b>	1 x 10-11		0.191	'-	'-	'-	BIN1 - AC110926.2; BIN1 - AC110926.2; BIN1 - AC110926.2; BIN1 - AC110926.2; BIN1 - AC110926.2	Core binding factor acute myeloid leukemia	acute myeloid leukemia	GCST008413	2:127129984|2:127133210|2:127132356|2:127130545|2:127129906
rs6711945-<b>G</b>, rs4378857-<b>G</b>, rs12691825-<b>A</b>	4 x 10-13		0.078	'-	'-	'-	GPR39; GPR39; GPR39	Core binding factor acute myeloid leukemia	acute myeloid leukemia	GCST008413	2:132588917|2:132585085|2:132588721
rs16831345-<b>T</b>, rs11888951-<b>C</b>, rs10174944-<b>T</b>, rs17293519-<b>G</b>, rs10186594-<b>G</b>, rs2874739-<b>T</b>, rs6729072-<b>G</b>, rs2305594-<b>C</b>, rs4954218-<b>T</b>, rs4954223-<b>T</b>, rs16831315-<b>C</b>, rs3739028-<b>T</b>	1 x 10-7		0.105	'-	'-	'-	RAB3GAP1; MAP3K19; MAP3K19; MAP3K19; MAP3K19; RAB3GAP1; RAB3GAP1; RAB3GAP1; MAP3K19; ZRANB3; RAB3GAP1; RAB3GAP1; ZRANB3; RAB3GAP1	Core binding factor acute myeloid leukemia	acute myeloid leukemia	GCST008413	2:135114344|2:135036275|2:135040177|2:135046196|2:135039653|2:135061337|2:135130508|2:135133038|2:135045855|2:135157083|2:135067504|2:135150276
rs17110938-<b>C</b>, rs744746-<b>A</b>, rs6671173-<b>A</b>, rs879063-<b>A</b>, rs744748-<b>C</b>, rs12239874-<b>A</b>	6 x 10-10		0.207	'-	'-	'-	MROH7-TTC4; MROH7; MROH7-TTC4; MROH7; MROH7-TTC4; MROH7; MROH7-TTC4; MROH7; MROH7-TTC4; MROH7; MROH7-TTC4; MROH7	Core binding factor acute myeloid leukemia	acute myeloid leukemia	GCST008413	1:54686550|1:54683706|1:54696171|1:54684055|1:54683581|1:54690229
rs8121056-<b>C</b>, rs1812007-<b>C</b>, rs206640-<b>G</b>, rs965018-<b>G</b>, rs558832-<b>G</b>, rs6093764-<b>A</b>, rs6016917-<b>C</b>, rs8115069-<b>A</b>, rs206636-<b>C</b>, rs7268966-<b>T</b>, rs206637-<b>A</b>, rs208208-<b>G</b>, rs511805-<b>C</b>, rs	3 x 10-13		0.266	'-	'-	'-	PTPRT; PTPRT; PTPRT; PTPRT; PTPRT; PTPRT; PTPRT; PTPRT; PTPRT; PTPRT; PTPRT; PTPRT; PTPRT; PTPRT; PTPRT; AL031676.1; PTPRT; PTPRT; PTPRT; PTPRT; PTPRT; PTPRT; PTPRT; AL031676.1	Core binding factor acute myeloid leukemia	acute myeloid leukemia	GCST008413	20:42921675|20:42894400|20:42931885|20:42902946|20:42903960|20:42965385|20:42888751|20:42921854|20:42928261|20:42929484|20:42928665|20:42897322|20:42906248|20:42888059|20:42970355|20:42947823|20:42899908|20:42903651|20:42912368|20:42888730|20:42923380|20:
rs6082210-<b>G</b>, rs6047116-<b>G</b>, rs6082212-<b>T</b>, rs6113032-<b>C</b>	1 x 10-11		0	'-	'-	'-	MRPS11P1 - AL133465.1; MRPS11P1 - AL133465.1; MRPS11P1 - AL133465.1; MRPS11P1 - AL133465.1	Core binding factor acute myeloid leukemia	acute myeloid leukemia	GCST008413	20:20863864|20:20868325|20:20868429|20:20868193
rs6082210-<b>G</b>, rs6047116-<b>G</b>, rs6082212-<b>C</b>, rs6113032-<b>C</b>	7 x 10-6		0.126	'-	'-	'-	MRPS11P1 - AL133465.1; MRPS11P1 - AL133465.1; MRPS11P1 - AL133465.1; MRPS11P1 - AL133465.1	Core binding factor acute myeloid leukemia	acute myeloid leukemia	GCST008413	20:20863864|20:20868325|20:20868429|20:20868193
rs6058473-<b>G</b>, rs6089094-<b>A</b>, rs6060992-<b>G</b>	2 x 10-16		0	'-	'-	'-	MYLK2 - FOXS1; MYLK2 - FOXS1; MYLK2 - FOXS1	Core binding factor acute myeloid leukemia	acute myeloid leukemia	GCST008413	20:31839611|20:31843968|20:31843452
rs6058473-<b>G</b>, rs6089094-<b>A</b>, rs6060992-<b>T</b>	2 x 10-9		0.215	'-	'-	'-	MYLK2 - FOXS1; MYLK2 - FOXS1; MYLK2 - FOXS1	Core binding factor acute myeloid leukemia	acute myeloid leukemia	GCST008413	20:31839611|20:31843968|20:31843452
rs6088066-<b>A</b>, rs6059011-<b>T</b>, rs17123986-<b>G</b>, rs1543572-<b>G</b>, rs1133358-<b>C</b>, rs6059013-<b>A</b>	8 x 10-20		0.003	'-	'-	'-	BPIFB2; SUN5; BPIFB2; SUN5 - BPIFB2; SUN5; SUN5 - BPIFB2	Core binding factor acute myeloid leukemia	acute myeloid leukemia	GCST008413	20:33008666|20:33002939|20:33008753|20:33005210|20:33002880|20:33006062
rs6088066-<b>A</b>, rs6059011-<b>T</b>, rs17123986-<b>G</b>, rs1543572-<b>G</b>, rs1133358-<b>A</b>, rs6059013-<b>A</b>	3 x 10-11		0.24	'-	'-	'-	BPIFB2; SUN5; BPIFB2; SUN5 - BPIFB2; SUN5; SUN5 - BPIFB2	Core binding factor acute myeloid leukemia	acute myeloid leukemia	GCST008413	20:33008666|20:33002939|20:33008753|20:33005210|20:33002880|20:33006062
rs1971518-<b>A</b>, rs1440491-<b>A</b>, rs4660957-<b>G</b>	3 x 10-16		0.003	'-	'-	'-	AL593856.1; EFCAB14 - AL593856.1; EFCAB14 - AL593856.1	Core binding factor acute myeloid leukemia	acute myeloid leukemia	GCST008413	1:46742409|1:46727386|1:46722478
rs1971518-<b>G</b>, rs1440491-<b>A</b>, rs4660957-<b>G</b>	3 x 10-13		0.259	'-	'-	'-	AL593856.1; EFCAB14 - AL593856.1; EFCAB14 - AL593856.1	Core binding factor acute myeloid leukemia	acute myeloid leukemia	GCST008413	1:46742409|1:46727386|1:46722478
rs4466696-<b>G</b>, rs17468833-<b>C</b>, rs472771-<b>A</b>, rs10888596-<b>T</b>, rs2073293-<b>G</b>, rs17428691-<b>G</b>, rs12047002-<b>G</b>, rs17299092-<b>A</b>, rs17468972-<b>T</b>	9 x 10-16		0	'-	'-	'-	LINC02794; SKINT1L; LINC02794; AL356289.2; SKINT1L; AL356289.2; SKINT1L; SKINT1L; SKINT1L; SKINT1L; AL356289.2; SKINT1L	Core binding factor acute myeloid leukemia	acute myeloid leukemia	GCST008413	1:48090658|1:48098595|1:48091149|1:48103000|1:48104461|1:48101445|1:48104794|1:48109438|1:48102728
rs4466696-<b>G</b>, rs17468833-<b>C</b>, rs472771-<b>A</b>, rs10888596-<b>T</b>, rs2073293-<b>A</b>, rs17428691-<b>G</b>, rs12047002-<b>G</b>, rs17299092-<b>A</b>, rs17468972-<b>T</b>	2 x 10-12		0.292	'-	'-	'-	LINC02794; SKINT1L; LINC02794; AL356289.2; SKINT1L; AL356289.2; SKINT1L; SKINT1L; SKINT1L; SKINT1L; AL356289.2; SKINT1L	Core binding factor acute myeloid leukemia	acute myeloid leukemia	GCST008413	1:48090658|1:48098595|1:48091149|1:48103000|1:48104461|1:48101445|1:48104794|1:48109438|1:48102728
rs941125-<b>T</b>, rs1111658-<b>A</b>	5 x 10-12		0.119	'-	'-	'-	GLIS1; GLIS1	Core binding factor acute myeloid leukemia	acute myeloid leukemia	GCST008413	1:53658200|1:53657840
rs941125-<b>T</b>, rs1111658-<b>G</b>	3 x 10-11		0.243	'-	'-	'-	GLIS1; GLIS1	Core binding factor acute myeloid leukemia	acute myeloid leukemia	GCST008413	1:53658200|1:53657840
rs17110938-<b>C</b>, rs744746-<b>A</b>, rs6671173-<b>G</b>, rs879063-<b>A</b>, rs744748-<b>C</b>, rs12239874-<b>A</b>	4 x 10-15		0.048	'-	'-	'-	MROH7-TTC4; MROH7; MROH7-TTC4; MROH7; MROH7-TTC4; MROH7; MROH7-TTC4; MROH7; MROH7-TTC4; MROH7; MROH7-TTC4; MROH7	Core binding factor acute myeloid leukemia	acute myeloid leukemia	GCST008413	1:54686550|1:54683706|1:54696171|1:54684055|1:54683581|1:54690229
rs547742-<b>A</b>, rs471119-<b>T</b>, rs951421-<b>G</b>, rs588183-<b>T</b>	2 x 10-6		0.033	'-	'-	'-	DAB1; DAB1; DAB1; DAB1	Core binding factor acute myeloid leukemia	acute myeloid leukemia	GCST008413	1:58227370|1:58226005|1:58226681|1:58224590
rs1213640-<b>C</b>, rs10493241-<b>G</b>, rs7546303-<b>C</b>, rs10493240-<b>G</b>, rs973236-<b>T</b>, rs1475260-<b>C</b>, rs10493249-<b>G</b>, rs12726314-<b>C</b>	7 x 10-9		0.005	'-	'-	'-	DAB1; DAB1; DAB1; DAB1; DAB1; DAB1; DAB1; DAB1	Core binding factor acute myeloid leukemia	acute myeloid leukemia	GCST008413	1:58328345|1:58318299|1:58318181|1:58318478|1:58304085|1:58306958|1:58306455|1:58326358
rs1213640-<b>C</b>, rs10493241-<b>G</b>, rs7546303-<b>C</b>, rs10493240-<b>G</b>, rs973236-<b>T</b>, rs1475260-<b>C</b>, rs10493249-<b>G</b>, rs12726314-<b>T</b>	3 x 10-6		0.142	'-	'-	'-	DAB1; DAB1; DAB1; DAB1; DAB1; DAB1; DAB1; DAB1	Core binding factor acute myeloid leukemia	acute myeloid leukemia	GCST008413	1:58328345|1:58318299|1:58318181|1:58318478|1:58304085|1:58306958|1:58306455|1:58326358
rs17118797-<b>C</b>, rs332227-<b>C</b>, rs3898691-<b>G</b>, rs11207408-<b>C</b>, rs3124643-<b>C</b>, rs17118854-<b>A</b>, rs4520439-<b>C</b>, rs3010332-<b>C</b>, rs4912386-<b>T</b>, rs10789075-<b>A</b>, rs3902349-<b>T</b>, rs12145786-<b>G</b>, rs2989864-<	1 x 10-14		0	'-	'-	'-	LINC01358; LINC01358; LINC01358; LINC01358; AC093425.1; LINC01358; AC093425.1; LINC01358; AC093425.1; LINC01358; AC093425.1; LINC01358; AC093425.1; LINC01358; LINC01358; AC093425.1; LINC01358; AC093425.1; LINC01358; LINC01358; LINC01358; LINC01358; LINC01	Core binding factor acute myeloid leukemia	acute myeloid leukemia	GCST008413	1:59123727|1:59123670|1:59121465|1:59130577|1:59133313|1:59139460|1:59135747|1:59132560|1:59134040|1:59116876|1:59136326|1:59140749|1:59128557|1:59131258|1:59116294|1:59112685|1:59122456|1:59111464|1:59112910|1:59131881
rs17118797-<b>C</b>, rs332227-<b>C</b>, rs3898691-<b>G</b>, rs11207408-<b>C</b>, rs3124643-<b>C</b>, rs17118854-<b>A</b>, rs4520439-<b>C</b>, rs3010332-<b>C</b>, rs4912386-<b>T</b>, rs10789075-<b>A</b>, rs3902349-<b>T</b>, rs12145786-<b>G</b>, rs2989864-<	3 x 10-14		0.217	'-	'-	'-	LINC01358; LINC01358; LINC01358; LINC01358; AC093425.1; LINC01358; AC093425.1; LINC01358; AC093425.1; LINC01358; AC093425.1; LINC01358; AC093425.1; LINC01358; LINC01358; AC093425.1; LINC01358; AC093425.1; LINC01358; LINC01358; LINC01358; LINC01358; LINC01	Core binding factor acute myeloid leukemia	acute myeloid leukemia	GCST008413	1:59123727|1:59123670|1:59121465|1:59130577|1:59133313|1:59139460|1:59135747|1:59132560|1:59134040|1:59116876|1:59136326|1:59140749|1:59128557|1:59131258|1:59116294|1:59112685|1:59122456|1:59111464|1:59112910|1:59131881
rs2378026-<b>G</b>, rs6142044-<b>A</b>, rs732559-<b>A</b>, rs2050209-<b>C</b>, rs6088343-<b>C</b>, rs2092475-<b>C</b>, rs17091328-<b>G</b>	3 x 10-15		0.002	'-	'-	'-	TPM3P2 - PIGPP3; TPM3P2 - PIGPP3; TPM3P2; CHMP4B - TPM3P2; CHMP4B - TPM3P2; TPM3P2 - PIGPP3; CHMP4B - TPM3P2	Core binding factor acute myeloid leukemia	acute myeloid leukemia	GCST008413	20:33921845|20:33918789|20:33913103|20:33897730|20:33908259|20:33915254|20:33902088
rs2378026-<b>A</b>, rs6142044-<b>A</b>, rs732559-<b>A</b>, rs2050209-<b>C</b>, rs6088343-<b>C</b>, rs2092475-<b>C</b>, rs17091328-<b>G</b>	3 x 10-11		0.219	'-	'-	'-	TPM3P2 - PIGPP3; TPM3P2 - PIGPP3; TPM3P2; CHMP4B - TPM3P2; CHMP4B - TPM3P2; TPM3P2 - PIGPP3; CHMP4B - TPM3P2	Core binding factor acute myeloid leukemia	acute myeloid leukemia	GCST008413	20:33921845|20:33918789|20:33913103|20:33897730|20:33908259|20:33915254|20:33902088
rs6028276-<b>A</b>, rs17764246-<b>A</b>	2 x 10-12		0.238	'-	'-	'-	DHX35 - LINC01734; DHX35 - LINC01734	Core binding factor acute myeloid leukemia	acute myeloid leukemia	GCST008413	20:39097368|20:39096323
rs6028276-<b>A</b>, rs17764246-<b>C</b>	8 x 10-6		0.629	'-	'-	'-	DHX35 - LINC01734; DHX35 - LINC01734	Core binding factor acute myeloid leukemia	acute myeloid leukemia	GCST008413	20:39097368|20:39096323
rs6029388-<b>T</b>, rs6124282-<b>G</b>, rs6016451-<b>G</b>, rs11699092-<b>A</b>, rs6029393-<b>G</b>	2 x 10-7		0.002	'-	'-	'-	RNA5SP484 - RNU2-52P; RNA5SP484 - RNU2-52P; RNA5SP484 - RNU2-52P; RNA5SP484 - RNU2-52P; RNA5SP484 - RNU2-52P	Core binding factor acute myeloid leukemia	acute myeloid leukemia	GCST008413	20:40863404|20:40863341|20:40862237|20:40856047|20:40866127
rs11880261-<b>C</b>, rs7247515-<b>C</b>, rs7250897-<b>C</b>, rs4479364-<b>C</b>, rs16974157-<b>A</b>, rs10418932-<b>C</b>, rs6508937-<b>A</b>, rs969531-<b>C</b>, rs7248861-<b>C</b>, rs4273150-<b>T</b>	4 x 10-8		0.137	'-	'-	'-	AKT2; AKT2; AKT2; RNU6-945P - C19orf47; AKT2; AKT2 - RNU6-945P; C19orf47; AKT2; C19orf47; RNU6-945P - C19orf47	Core binding factor acute myeloid leukemia	acute myeloid leukemia	GCST008413	19:40282734|19:40250008|19:40277326|19:40318381|19:40267017|19:40294381|19:40337220|19:40272959|19:40329791|19:40308106
rs843777-<b>G</b>, rs4332846-<b>A</b>, rs1165840-<b>C</b>	6 x 10-25		0.15	'-	'-	'-	SPTBN4; SPTBN4; SPTBN4	Core binding factor acute myeloid leukemia	acute myeloid leukemia	GCST008413	19:40550886|19:40552896|19:40571595
rs843777-<b>A</b>, rs4332846-<b>A</b>, rs1165840-<b>C</b>	7 x 10-23		0.449	'-	'-	'-	SPTBN4; SPTBN4; SPTBN4	Core binding factor acute myeloid leukemia	acute myeloid leukemia	GCST008413	19:40550886|19:40552896|19:40571595
rs4803523-<b>C</b>, rs7251466-<b>C</b>, rs443239-<b>C</b>, rs454150-<b>A</b>	2 x 10-10		0	'-	'-	'-	GRIK5; ZNF574; GRIK5; GRIK5	Core binding factor acute myeloid leukemia	acute myeloid leukemia	GCST008413	19:42038847|19:42072800|19:42001892|19:42000353
rs4803523-<b>C</b>, rs7251466-<b>C</b>, rs443239-<b>C</b>, rs454150-<b>G</b>	8 x 10-6		0.1	'-	'-	'-	GRIK5; ZNF574; GRIK5; GRIK5	Core binding factor acute myeloid leukemia	acute myeloid leukemia	GCST008413	19:42038847|19:42072800|19:42001892|19:42000353
rs11668932-<b>C</b>, rs11881408-<b>T</b>	2 x 10-11		0.234	'-	'-	'-	PSG11; AC004784.1; AC004784.1	Core binding factor acute myeloid leukemia	acute myeloid leukemia	GCST008413	19:43009507|19:43001832
rs11668932-<b>T</b>, rs11881408-<b>T</b>	4 x 10-9		0.221	'-	'-	'-	PSG11; AC004784.1; AC004784.1	Core binding factor acute myeloid leukemia	acute myeloid leukemia	GCST008413	19:43009507|19:43001832
rs8102185-<b>G</b>, rs2307281-<b>A</b>, rs2052854-<b>C</b>, rs10469296-<b>T</b>, rs7247328-<b>C</b>	8 x 10-12		0.243	'-	'-	'-	PLA2G4C; PLA2G4C-AS1; PLA2G4C; PLA2G4C-AS1; PLA2G4C; PLA2G4C-AS1; PLA2G4C; PLA2G4C	Core binding factor acute myeloid leukemia	acute myeloid leukemia	GCST008413	19:48064846|19:48055029|19:48062780|19:48061830|19:48060959
rs8102185-<b>G</b>, rs2307281-<b>G</b>, rs2052854-<b>C</b>, rs10469296-<b>T</b>, rs7247328-<b>C</b>	2 x 10-7		0.419	'-	'-	'-	PLA2G4C; PLA2G4C-AS1; PLA2G4C; PLA2G4C-AS1; PLA2G4C; PLA2G4C-AS1; PLA2G4C; PLA2G4C	Core binding factor acute myeloid leukemia	acute myeloid leukemia	GCST008413	19:48064846|19:48055029|19:48062780|19:48061830|19:48060959
rs8103672-<b>C</b>, rs17815373-<b>G</b>, rs902525-<b>G</b>, rs685117-<b>A</b>, rs562907-<b>G</b>, rs622180-<b>C</b>, rs11672395-<b>C</b>	3 x 10-11		0.017	'-	'-	'-	ZNF787; ZNF787; ZNF787 - AC024580.3; ZNF787; ZNF787; LINC01864 - ZNF787; LINC01864 - ZNF787	Core binding factor acute myeloid leukemia	acute myeloid leukemia	GCST008413	19:56119948|19:56097531|19:56126361|19:56111849|19:56100455|19:56080944|19:56084351
rs8103672-<b>C</b>, rs17815373-<b>A</b>, rs902525-<b>G</b>, rs685117-<b>A</b>, rs562907-<b>G</b>, rs622180-<b>C</b>, rs11672395-<b>C</b>	5 x 10-8		0.171	'-	'-	'-	ZNF787; ZNF787; ZNF787 - AC024580.3; ZNF787; ZNF787; LINC01864 - ZNF787; LINC01864 - ZNF787	Core binding factor acute myeloid leukemia	acute myeloid leukemia	GCST008413	19:56119948|19:56097531|19:56126361|19:56111849|19:56100455|19:56080944|19:56084351
rs8113561-<b>G</b>, rs382592-<b>C</b>, rs10408898-<b>G</b>, rs10401139-<b>T</b>, rs2870477-<b>G</b>, rs1860565-<b>G</b>, rs11881055-<b>A</b>, rs2159551-<b>C</b>, rs8102497-<b>A</b>	1 x 10-16		0.001	'-	'-	'-	MIMT1 - AC044792.1; MIMT1; MIMT1 - AC044792.1; AC006115.2; ZIM2; PEG3; ZIM2; PEG3; ZIM2; MIMT1 - AC044792.1; PEG3; ZIM2; MIMT1 - AC044792.1	Core binding factor acute myeloid leukemia	acute myeloid leukemia	GCST008413	19:56866899|19:56848432|19:56868336|19:56808849|19:56833545|19:56823654|19:56863695|19:56833599|19:56858687
rs8113561-<b>G</b>, rs382592-<b>C</b>, rs10408898-<b>G</b>, rs10401139-<b>C</b>, rs2870477-<b>G</b>, rs1860565-<b>G</b>, rs11881055-<b>A</b>, rs2159551-<b>C</b>, rs8102497-<b>A</b>	4 x 10-9		0.188	'-	'-	'-	MIMT1 - AC044792.1; MIMT1; MIMT1 - AC044792.1; AC006115.2; ZIM2; PEG3; ZIM2; PEG3; ZIM2; MIMT1 - AC044792.1; PEG3; ZIM2; MIMT1 - AC044792.1	Core binding factor acute myeloid leukemia	acute myeloid leukemia	GCST008413	19:56866899|19:56848432|19:56868336|19:56808849|19:56833545|19:56823654|19:56863695|19:56833599|19:56858687
rs9309712-<b>A</b>, rs9309715-<b>G</b>, rs9309717-<b>G</b>, rs9750503-<b>G</b>	6 x 10-6		0.005	'-	'-	'-	TRAPPC12 - AC114810.1; TRAPPC12 - AC114810.1; TRAPPC12 - AC114810.1; TRAPPC12 - AC114810.1	Core binding factor acute myeloid leukemia	acute myeloid leukemia	GCST008413	2:3487556|2:3488547|2:3491307|2:3488001
rs11902670-<b>T</b>, rs6739899-<b>T</b>	9 x 10-6		0.114	'-	'-	'-	COLEC11; COLEC11	Core binding factor acute myeloid leukemia	acute myeloid leukemia	GCST008413	2:3599527|2:3598636
rs11123612-<b>C</b>, rs11682163-<b>C</b>, rs13383368-<b>T</b>, rs11680768-<b>G</b>, rs6738683-<b>G</b>, rs6730148-<b>T</b>, rs6743352-<b>T</b>	5 x 10-6		0.003	'-	'-	'-	ALLC; ALLC; ALLC; ALLC; ALLC; ALLC; ALLC	Core binding factor acute myeloid leukemia	acute myeloid leukemia	GCST008413	2:3684997|2:3701956|2:3681159|2:3701848|2:3694566|2:3701381|2:3684956
rs10929491-<b>A</b>, rs6728135-<b>G</b>, rs10929488-<b>G</b>, rs1453783-<b>T</b>, rs12185626-<b>C</b>, rs6760141-<b>G</b>, rs4349322-<b>T</b>, rs12991806-<b>C</b>, rs12995122-<b>A</b>, rs6750144-<b>G</b>	2 x 10-29		0	'-	'-	'-	RNU6-649P - AC073143.1; RNU6-649P - AC073143.1; RNU6-649P - AC073143.1; RNU6-649P - AC073143.1; RNU6-649P - AC073143.1; RNU6-649P - AC073143.1; RNU6-649P - AC073143.1; RNU6-649P - AC073143.1; RNU6-649P - AC073143.1; RNU6-649P - AC073143.1	Core binding factor acute myeloid leukemia	acute myeloid leukemia	GCST008413	2:5285855|2:5284046|2:5276824|2:5277931|2:5288108|2:5291839|2:5282240|2:5279028|2:5278171|2:5294274
rs10929491-<b>A</b>, rs6728135-<b>G</b>, rs10929488-<b>G</b>, rs1453783-<b>C</b>, rs12185626-<b>C</b>, rs6760141-<b>G</b>, rs4349322-<b>T</b>, rs12991806-<b>C</b>, rs12995122-<b>A</b>, rs6750144-<b>G</b>	1 x 10-18		0.393	'-	'-	'-	RNU6-649P - AC073143.1; RNU6-649P - AC073143.1; RNU6-649P - AC073143.1; RNU6-649P - AC073143.1; RNU6-649P - AC073143.1; RNU6-649P - AC073143.1; RNU6-649P - AC073143.1; RNU6-649P - AC073143.1; RNU6-649P - AC073143.1; RNU6-649P - AC073143.1	Core binding factor acute myeloid leukemia	acute myeloid leukemia	GCST008413	2:5285855|2:5284046|2:5276824|2:5277931|2:5288108|2:5291839|2:5282240|2:5279028|2:5278171|2:5294274
rs4669048-<b>T</b>, rs7567289-<b>G</b>, rs13003180-<b>T</b>, rs4669049-<b>G</b>, rs7606747-<b>C</b>, rs1992913-<b>C</b>, rs10495535-<b>G</b>, rs12620943-<b>A</b>, rs7560794-<b>G</b>, rs7604221-<b>T</b>	2 x 10-17		0.001	'-	'-	'-	SILC1 - AC017053.1; SILC1 - AC017053.1; SILC1 - AC017053.1; SILC1 - AC017053.1; SILC1 - AC017053.1; SILC1 - AC017053.1; SILC1 - AC017053.1; SILC1 - AC017053.1; SILC1 - AC017053.1; SILC1 - AC017053.1	Core binding factor acute myeloid leukemia	acute myeloid leukemia	GCST008413	2:6247958|2:6249544|2:6249660|2:6248179|2:6249578|2:6246432|2:6241720|2:6251185|2:6244713|2:6244425
rs4669048-<b>T</b>, rs7567289-<b>A</b>, rs13003180-<b>T</b>, rs4669049-<b>G</b>, rs7606747-<b>C</b>, rs1992913-<b>C</b>, rs10495535-<b>G</b>, rs12620943-<b>A</b>, rs7560794-<b>G</b>, rs7604221-<b>T</b>	3 x 10-9		0.207	'-	'-	'-	SILC1 - AC017053.1; SILC1 - AC017053.1; SILC1 - AC017053.1; SILC1 - AC017053.1; SILC1 - AC017053.1; SILC1 - AC017053.1; SILC1 - AC017053.1; SILC1 - AC017053.1; SILC1 - AC017053.1; SILC1 - AC017053.1	Core binding factor acute myeloid leukemia	acute myeloid leukemia	GCST008413	2:6247958|2:6249544|2:6249660|2:6248179|2:6249578|2:6246432|2:6241720|2:6251185|2:6244713|2:6244425
rs4669177-<b>T</b>, rs1430289-<b>T</b>, rs17630311-<b>C</b>	5 x 10-40		0.002	'-	'-	'-	AC010904.2 - AC010904.1; AC010904.2 - AC010904.1; AC010904.2 - AC010904.1	Core binding factor acute myeloid leukemia	acute myeloid leukemia	GCST008413	2:7305496|2:7314229|2:7300773
rs4669177-<b>C</b>, rs1430289-<b>T</b>, rs17630311-<b>C</b>	1 x 10-28		0.477	'-	'-	'-	AC010904.2 - AC010904.1; AC010904.2 - AC010904.1; AC010904.2 - AC010904.1	Core binding factor acute myeloid leukemia	acute myeloid leukemia	GCST008413	2:7305496|2:7314229|2:7300773
rs12471083-<b>T</b>, rs13402270-<b>T</b>, rs10192759-<b>A</b>, rs10439230-<b>T</b>, rs4668615-<b>A</b>, rs6431996-<b>G</b>, rs12472609-<b>G</b>	3 x 10-6		0.11	'-	'-	'-	ASAP2; ASAP2; ASAP2; ASAP2; ASAP2; ASAP2; ASAP2	Core binding factor acute myeloid leukemia	acute myeloid leukemia	GCST008413	2:9284523|2:9274141|2:9279005|2:9277205|2:9283913|2:9278145|2:9287462
rs2357541-<b>C</b>, rs6432089-<b>G</b>, rs7571627-<b>T</b>, rs6746466-<b>G</b>, rs13422172-<b>C</b>, rs6725658-<b>C</b>	8 x 10-7		0.142	'-	'-	'-	AC007240.3; AC007240.3; AC007240.3; AC007240.3; AC007240.3; AC007240.2; AC007240.3	Core binding factor acute myeloid leukemia	acute myeloid leukemia	GCST008413	2:10293820|2:10296272|2:10294588|2:10296317|2:10290590|2:10296057
rs1030893-<b>G</b>, rs17605562-<b>C</b>, rs893341-<b>T</b>, rs11894033-<b>A</b>	2 x 10-7		0.15	'-	'-	'-	MIR3681HG; MIR3681HG; MIR3681HG; MIR3681HG	Core binding factor acute myeloid leukemia	acute myeloid leukemia	GCST008413	2:11876517|2:11897053|2:11877245|2:11879024
rs2600685-<b>T</b>, rs2600683-<b>C</b>, rs935863-<b>A</b>	1 x 10-6		0.527	'-	'-	'-	CHRNA1; AC010894.3; CHRNA1; AC010894.3; CHRNA1; AC010894.3	Core binding factor acute myeloid leukemia	acute myeloid leukemia	GCST008413	2:174762320|2:174765747|2:174772073
rs7571171-<b>G</b>, rs2541066-<b>C</b>, rs2178329-<b>G</b>, rs13006117-<b>T</b>, rs13388308-<b>T</b>, rs7566401-<b>C</b>, rs1153684-<b>G</b>, rs21818-<b>G</b>, rs1153672-<b>A</b>, rs13383680-<b>T</b>, rs3771928-<b>G</b>, rs1433236-<b>G</b>, rs1153681-<b>G	3 x 10-10		0	'-	'-	'-	ATF2; ATF2; ATF2; AC096649.2 - ATP5MC3; ATF2; ATF2; ATF2; AC096649.2 - ATP5MC3; ATF2; ATF2; ATF2; ATP5MC3 - AC093459.1; ATF2; ATF2; ATP5MC3 - AC093459.1; ATF2; ATF2; ATF2	Core binding factor acute myeloid leukemia	acute myeloid leukemia	GCST008413	2:175131768|2:175109696|2:175122951|2:175172754|2:175141299|2:175129992|2:175090624|2:175171117|2:175122245|2:175115817|2:175120924|2:175212327|2:175099859|2:175116266|2:175205707|2:175152468|2:175147893|2:175152337
rs7571171-<b>G</b>, rs2541066-<b>C</b>, rs2178329-<b>G</b>, rs13006117-<b>T</b>, rs13388308-<b>T</b>, rs7566401-<b>C</b>, rs1153684-<b>G</b>, rs21818-<b>G</b>, rs1153672-<b>A</b>, rs13383680-<b>T</b>, rs3771928-<b>G</b>, rs1433236-<b>G</b>, rs1153681-<b>A	1 x 10-7		0.11	'-	'-	'-	ATF2; ATF2; ATF2; AC096649.2 - ATP5MC3; ATF2; ATF2; ATF2; AC096649.2 - ATP5MC3; ATF2; ATF2; ATF2; ATP5MC3 - AC093459.1; ATF2; ATF2; ATP5MC3 - AC093459.1; ATF2; ATF2; ATF2	Core binding factor acute myeloid leukemia	acute myeloid leukemia	GCST008413	2:175131768|2:175109696|2:175122951|2:175172754|2:175141299|2:175129992|2:175090624|2:175171117|2:175122245|2:175115817|2:175120924|2:175212327|2:175099859|2:175116266|2:175205707|2:175152468|2:175147893|2:175152337
rs7604033-<b>C</b>, rs10497522-<b>C</b>, rs2291313-<b>T</b>, rs11902709-<b>C</b>, rs2291311-<b>T</b>, rs4894044-<b>G</b>, rs10497523-<b>G</b>, rs2054708-<b>T</b>, rs1484116-<b>C</b>, rs10171049-<b>G</b>, rs3754953-<b>A</b>, rs4471922-<b>G</b>, rs11895382-	2 x 10-12		0	'-	'-	'-	TTN-AS1; TTN; TTN; TTN-AS1; TTN; TTN-AS1; TTN; TTN-AS1; TTN; TTN-AS1; TTN; TTN; TTN; TTN-AS1; TTN; TTN-AS1; TTN; TTN-AS1; TTN; TTN-AS1; TTN; TTN-AS1; TTN; TTN-AS1; TTN; TTN-AS1; TTN; TTN-AS1; TTN	Core binding factor acute myeloid leukemia	acute myeloid leukemia	GCST008413	2:178761290|2:178787320|2:178767983|2:178743480|2:178764734|2:178767406|2:178788075|2:178780850|2:178753735|2:178757137|2:178753292|2:178768571|2:178759598|2:178758415|2:178766487|2:178760002
rs7604033-<b>C</b>, rs10497522-<b>C</b>, rs2291313-<b>T</b>, rs11902709-<b>C</b>, rs2291311-<b>T</b>, rs4894044-<b>A</b>, rs10497523-<b>G</b>, rs2054708-<b>T</b>, rs1484116-<b>C</b>, rs10171049-<b>G</b>, rs3754953-<b>A</b>, rs4471922-<b>G</b>, rs11895382-	4 x 10-7		0.141	'-	'-	'-	TTN-AS1; TTN; TTN; TTN-AS1; TTN; TTN-AS1; TTN; TTN-AS1; TTN; TTN-AS1; TTN; TTN; TTN; TTN-AS1; TTN; TTN-AS1; TTN; TTN-AS1; TTN; TTN-AS1; TTN; TTN-AS1; TTN; TTN-AS1; TTN; TTN-AS1; TTN; TTN-AS1; TTN	Core binding factor acute myeloid leukemia	acute myeloid leukemia	GCST008413	2:178761290|2:178787320|2:178767983|2:178743480|2:178764734|2:178767406|2:178788075|2:178780850|2:178753735|2:178757137|2:178753292|2:178768571|2:178759598|2:178758415|2:178766487|2:178760002
rs10207288-<b>T</b>, rs10174084-<b>A</b>, rs13019783-<b>T</b>, rs4673628-<b>A</b>, rs4423543-<b>G</b>, rs6759039-<b>A</b>	5 x 10-38		0.002	'-	'-	'-	ERBB4; ERBB4; ERBB4; ERBB4; ERBB4; ERBB4	Core binding factor acute myeloid leukemia	acute myeloid leukemia	GCST008413	2:211676652|2:211668083|2:211673690|2:211679199|2:211671321|2:211675480
rs10207288-<b>T</b>, rs10174084-<b>A</b>, rs13019783-<b>T</b>, rs4673628-<b>G</b>, rs4423543-<b>G</b>, rs6759039-<b>A</b>	2 x 10-24		0.464	'-	'-	'-	ERBB4; ERBB4; ERBB4; ERBB4; ERBB4; ERBB4	Core binding factor acute myeloid leukemia	acute myeloid leukemia	GCST008413	2:211676652|2:211668083|2:211673690|2:211679199|2:211671321|2:211675480
rs207865-<b>A</b>, rs3843344-<b>T</b>, rs207811-<b>G</b>, rs721774-<b>G</b>, rs10490364-<b>C</b>, rs207866-<b>G</b>, rs17822276-<b>G</b>, rs207822-<b>C</b>, rs207808-<b>C</b>, rs117448-<b>G</b>	2 x 10-16		0.288	'-	'-	'-	LINC01963 - MARCHF4; LINC01963 - MARCHF4; MARCHF4; AC012513.1; MARCHF4; MARCHF4; LINC01963 - MARCHF4; MARCHF4; MARCHF4; MARCHF4; LINC01963 - MARCHF4	Core binding factor acute myeloid leukemia	acute myeloid leukemia	GCST008413	2:216257041|2:216250700|2:216280184|2:216260591|2:216273520|2:216257084|2:216272406|2:216274820|2:216278636|2:216250781
rs207865-<b>A</b>, rs3843344-<b>T</b>, rs207811-<b>G</b>, rs721774-<b>A</b>, rs10490364-<b>C</b>, rs207866-<b>G</b>, rs17822276-<b>G</b>, rs207822-<b>C</b>, rs207808-<b>C</b>, rs117448-<b>G</b>	1 x 10-15		0.087	'-	'-	'-	LINC01963 - MARCHF4; LINC01963 - MARCHF4; MARCHF4; AC012513.1; MARCHF4; MARCHF4; LINC01963 - MARCHF4; MARCHF4; MARCHF4; MARCHF4; LINC01963 - MARCHF4	Core binding factor acute myeloid leukemia	acute myeloid leukemia	GCST008413	2:216257041|2:216250700|2:216280184|2:216260591|2:216273520|2:216257084|2:216272406|2:216274820|2:216278636|2:216250781
rs16859180-<b>C</b>, rs2303566-<b>A</b>, rs1863704-<b>G</b>	3 x 10-6		0	'-	'-	'-	STK36; STK36; STK36	Core binding factor acute myeloid leukemia	acute myeloid leukemia	GCST008413	2:218688745|2:218693015|2:218697952
rs12623312-<b>G</b>, rs11888884-<b>G</b>, rs13411863-<b>G</b>, rs6727716-<b>T</b>, rs12994582-<b>A</b>, rs10180439-<b>G</b>, rs16861204-<b>G</b>, rs17611748-<b>C</b>, rs6436210-<b>C</b>, rs17577244-<b>T</b>, rs4629147-<b>C</b>, rs10498079-<b>G</b>, rs4450	2 x 10-11		0	'-	'-	'-	AC019211.1; AC019211.1; AC019211.1; AC019211.1; AC019211.1; AC019211.1; AC019211.1; AC019211.1; AC019211.1; AC019211.1; AC019211.1; AC019211.1; AC019211.1; AC019211.1; AC019211.1	Core binding factor acute myeloid leukemia	acute myeloid leukemia	GCST008413	2:220437462|2:220419789|2:220427214|2:220428618|2:220427395|2:220443160|2:220430598|2:220426550|2:220428070|2:220429636|2:220425001|2:220420211|2:220424935|2:220425506|2:220425618
rs12623312-<b>G</b>, rs11888884-<b>G</b>, rs13411863-<b>G</b>, rs6727716-<b>T</b>, rs12994582-<b>A</b>, rs10180439-<b>G</b>, rs16861204-<b>G</b>, rs17611748-<b>C</b>, rs6436210-<b>C</b>, rs17577244-<b>T</b>, rs4629147-<b>T</b>, rs10498079-<b>G</b>, rs4450	8 x 10-6		0.135	'-	'-	'-	AC019211.1; AC019211.1; AC019211.1; AC019211.1; AC019211.1; AC019211.1; AC019211.1; AC019211.1; AC019211.1; AC019211.1; AC019211.1; AC019211.1; AC019211.1; AC019211.1; AC019211.1	Core binding factor acute myeloid leukemia	acute myeloid leukemia	GCST008413	2:220437462|2:220419789|2:220427214|2:220428618|2:220427395|2:220443160|2:220430598|2:220426550|2:220428070|2:220429636|2:220425001|2:220420211|2:220424935|2:220425506|2:220425618
rs3770150-<b>C</b>, rs975194-<b>A</b>, rs1430213-<b>G</b>, rs3821025-<b>A</b>, rs17379786-<b>C</b>, rs1430214-<b>G</b>, rs3770155-<b>C</b>, rs3770154-<b>G</b>	4 x 10-13		0.08	'-	'-	'-	EPHA4; EPHA4; EPHA4; EPHA4; EPHA4; EPHA4; EPHA4; EPHA4	Core binding factor acute myeloid leukemia	acute myeloid leukemia	GCST008413	2:221474691|2:221472906|2:221467948|2:221473870|2:221468776|2:221466961|2:221473090|2:221473195
rs3770150-<b>C</b>, rs975194-<b>A</b>, rs1430213-<b>G</b>, rs3821025-<b>A</b>, rs17379786-<b>C</b>, rs1430214-<b>G</b>, rs3770155-<b>T</b>, rs3770154-<b>G</b>	2 x 10-9		0.469	'-	'-	'-	EPHA4; EPHA4; EPHA4; EPHA4; EPHA4; EPHA4; EPHA4; EPHA4	Core binding factor acute myeloid leukemia	acute myeloid leukemia	GCST008413	2:221474691|2:221472906|2:221467948|2:221473870|2:221468776|2:221466961|2:221473090|2:221473195
rs7577271-<b>A</b>, rs16866224-<b>G</b>, rs11675790-<b>C</b>, rs11682884-<b>G</b>, rs10210350-<b>A</b>, rs1821409-<b>T</b>, rs6732013-<b>T</b>, rs6436514-<b>A</b>, rs16866219-<b>C</b>	7 x 10-13		0.252	'-	'-	'-	DOCK10; DOCK10; DOCK10; DOCK10; DOCK10; DOCK10; DOCK10; DOCK10; DOCK10	Core binding factor acute myeloid leukemia	acute myeloid leukemia	GCST008413	2:224845209|2:224850989|2:224835745|2:224844919|2:224851596|2:224831684|2:224830382|2:224850745|2:224844619
rs7577271-<b>A</b>, rs16866224-<b>G</b>, rs11675790-<b>C</b>, rs11682884-<b>G</b>, rs10210350-<b>A</b>, rs1821409-<b>C</b>, rs6732013-<b>T</b>, rs6436514-<b>A</b>, rs16866219-<b>C</b>	9 x 10-6		0.481	'-	'-	'-	DOCK10; DOCK10; DOCK10; DOCK10; DOCK10; DOCK10; DOCK10; DOCK10; DOCK10	Core binding factor acute myeloid leukemia	acute myeloid leukemia	GCST008413	2:224845209|2:224850989|2:224835745|2:224844919|2:224851596|2:224831684|2:224830382|2:224850745|2:224844619
rs12468610-<b>T</b>, rs6436674-<b>T</b>, rs2070735-<b>C</b>, rs6436676-<b>T</b>, rs6436672-<b>G</b>, rs4073904-<b>A</b>, rs9646881-<b>G</b>, rs6436677-<b>C</b>, rs6707977-<b>G</b>, rs11677877-<b>A</b>, rs7606754-<b>G</b>, rs7587228-<b>T</b>, rs4673188-<b>	5 x 10-7		0	'-	'-	'-	MFF-DT; COL4A3; MFF-DT; COL4A3; MFF-DT; COL4A3; MFF-DT; COL4A3; MFF-DT; COL4A3; MFF-DT; COL4A3; MFF-DT; COL4A3; MFF-DT; COL4A3; MFF-DT; COL4A3; MFF-DT; COL4A3; MFF-DT; COL4A3; MFF-DT; COL4A3; MFF-DT; COL4A3; MFF-DT; COL4A3	Core binding factor acute myeloid leukemia	acute myeloid leukemia	GCST008413	2:227305484|2:227291888|2:227312185|2:227296450|2:227284391|2:227297199|2:227291730|2:227312156|2:227285890|2:227266453|2:227270464|2:227312763|2:227291241|2:227302298
rs12468610-<b>T</b>, rs6436674-<b>T</b>, rs2070735-<b>C</b>, rs6436676-<b>T</b>, rs6436672-<b>G</b>, rs4073904-<b>G</b>, rs9646881-<b>G</b>, rs6436677-<b>C</b>, rs6707977-<b>G</b>, rs11677877-<b>A</b>, rs7606754-<b>G</b>, rs7587228-<b>T</b>, rs4673188-<b>	3 x 10-6		0.135	'-	'-	'-	MFF-DT; COL4A3; MFF-DT; COL4A3; MFF-DT; COL4A3; MFF-DT; COL4A3; MFF-DT; COL4A3; MFF-DT; COL4A3; MFF-DT; COL4A3; MFF-DT; COL4A3; MFF-DT; COL4A3; MFF-DT; COL4A3; MFF-DT; COL4A3; MFF-DT; COL4A3; MFF-DT; COL4A3; MFF-DT; COL4A3	Core binding factor acute myeloid leukemia	acute myeloid leukemia	GCST008413	2:227305484|2:227291888|2:227312185|2:227296450|2:227284391|2:227297199|2:227291730|2:227312156|2:227285890|2:227266453|2:227270464|2:227312763|2:227291241|2:227302298
rs4663854-<b>T</b>, rs1374387-<b>T</b>, rs11677736-<b>T</b>, rs13020362-<b>G</b>, rs6722284-<b>C</b>, rs7598219-<b>G</b>, rs2880131-<b>A</b>, rs6431588-<b>C</b>, rs4663855-<b>T</b>, rs2278737-<b>A</b>, rs3795904-<b>C</b>, rs6749351-<b>G</b>	4 x 10-30		0.001	'-	'-	'-	ILKAP; ILKAP; ILKAP; ILKAP - LINC02610; ILKAP; ILKAP; ILKAP; ILKAP; ILKAP; ILKAP; ILKAP; ILKAP	Core binding factor acute myeloid leukemia	acute myeloid leukemia	GCST008413	2:238174526|2:238177046|2:238178557|2:238204462|2:238174436|2:238174262|2:238180510|2:238185147|2:238174660|2:238170901|2:238193949|2:238173986
rs4663854-<b>T</b>, rs1374387-<b>T</b>, rs11677736-<b>T</b>, rs13020362-<b>G</b>, rs6722284-<b>C</b>, rs7598219-<b>G</b>, rs2880131-<b>A</b>, rs6431588-<b>C</b>, rs4663855-<b>T</b>, rs2278737-<b>A</b>, rs3795904-<b>T</b>, rs6749351-<b>G</b>	1 x 10-17		0.335	'-	'-	'-	ILKAP; ILKAP; ILKAP; ILKAP - LINC02610; ILKAP; ILKAP; ILKAP; ILKAP; ILKAP; ILKAP; ILKAP; ILKAP	Core binding factor acute myeloid leukemia	acute myeloid leukemia	GCST008413	2:238174526|2:238177046|2:238178557|2:238204462|2:238174436|2:238174262|2:238180510|2:238185147|2:238174660|2:238170901|2:238193949|2:238173986
rs9308908-<b>C</b>, rs2100172-<b>T</b>	2 x 10-13		0.278	'-	'-	'-	HDAC4; HDAC4	Core binding factor acute myeloid leukemia	acute myeloid leukemia	GCST008413	2:239074483|2:239062482
rs9308908-<b>T</b>, rs2100172-<b>T</b>	3 x 10-7		0.563	'-	'-	'-	HDAC4; HDAC4	Core binding factor acute myeloid leukemia	acute myeloid leukemia	GCST008413	2:239074483|2:239062482
rs11897501-<b>C</b>, rs1866136-<b>T</b>, rs4852123-<b>C</b>	3 x 10-34		0	'-	'-	'-	AC093802.2 - AC093802.1; AC093802.2 - AC093802.1; AC093802.2 - AC093802.1	Core binding factor acute myeloid leukemia	acute myeloid leukemia	GCST008413	2:239757075|2:239756508|2:239757155
rs11897501-<b>T</b>, rs1866136-<b>T</b>, rs4852123-<b>C</b>	4 x 10-18		0.409	'-	'-	'-	AC093802.2 - AC093802.1; AC093802.2 - AC093802.1; AC093802.2 - AC093802.1	Core binding factor acute myeloid leukemia	acute myeloid leukemia	GCST008413	2:239757075|2:239756508|2:239757155
rs4142303-<b>A</b>, rs4142304-<b>C</b>, rs6077288-<b>G</b>, rs6055356-<b>C</b>, rs6086092-<b>T</b>, rs2298108-<b>T</b>, rs1858594-<b>C</b>, rs16995685-<b>A</b>, rs6039029-<b>G</b>, rs12624951-<b>G</b>, rs6039035-<b>C</b>, rs11087789-<b>C</b>, rs1434790-<b	9 x 10-28		0	'-	'-	'-	DEFB127 - DEFB128; DEFB127; DEFB127; DEFB126 - DEFB127; DEFB126 - DEFB127; DEFB127; DEFB127; DEFB127; DEFB127 - DEFB128; DEFB127; DEFB127 - DEFB128; DEFB127; DEFB126 - DEFB127; DEFB127; DEFB127 - DEFB128; DEFB126 - DEFB127	Core binding factor acute myeloid leukemia	acute myeloid leukemia	GCST008413	20:159200|20:159104|20:157819|20:157363|20:153898|20:157484|20:157914|20:158935|20:159445|20:158768|20:159639|20:158532|20:157292|20:157507|20:160054|20:154002
rs16831345-<b>T</b>, rs11888951-<b>C</b>, rs10174944-<b>T</b>, rs17293519-<b>G</b>, rs10186594-<b>G</b>, rs2874739-<b>T</b>, rs6729072-<b>G</b>, rs2305594-<b>C</b>, rs4954218-<b>T</b>, rs4954223-<b>C</b>, rs16831315-<b>C</b>, rs3739028-<b>T</b>	3 x 10-7		0	'-	'-	'-	RAB3GAP1; MAP3K19; MAP3K19; MAP3K19; MAP3K19; RAB3GAP1; RAB3GAP1; RAB3GAP1; MAP3K19; ZRANB3; RAB3GAP1; RAB3GAP1; ZRANB3; RAB3GAP1	Core binding factor acute myeloid leukemia	acute myeloid leukemia	GCST008413	2:135114344|2:135036275|2:135040177|2:135046196|2:135039653|2:135061337|2:135130508|2:135133038|2:135045855|2:135157083|2:135067504|2:135150276
rs1427615-<b>T</b>, rs16836585-<b>G</b>, rs13412066-<b>A</b>, rs2558100-<b>C</b>, rs1896473-<b>C</b>, rs1593759-<b>T</b>, rs4633970-<b>C</b>, rs16836631-<b>C</b>	4 x 10-24		0.002	'-	'-	'-	THSD7B; THSD7B; THSD7B; THSD7B; THSD7B; THSD7B; THSD7B; THSD7B	Core binding factor acute myeloid leukemia	acute myeloid leukemia	GCST008413	2:136783263|2:136774756|2:136782425|2:136783151|2:136776132|2:136794684|2:136782094|2:136781917
rs1427615-<b>T</b>, rs16836585-<b>G</b>, rs13412066-<b>A</b>, rs2558100-<b>C</b>, rs1896473-<b>T</b>, rs1593759-<b>T</b>, rs4633970-<b>C</b>, rs16836631-<b>C</b>	5 x 10-22		0.371	'-	'-	'-	THSD7B; THSD7B; THSD7B; THSD7B; THSD7B; THSD7B; THSD7B; THSD7B	Core binding factor acute myeloid leukemia	acute myeloid leukemia	GCST008413	2:136783263|2:136774756|2:136782425|2:136783151|2:136776132|2:136794684|2:136782094|2:136781917
rs6430676-<b>T</b>, rs1030623-<b>C</b>, rs4340584-<b>A</b>, rs11889431-<b>A</b>, rs2375109-<b>G</b>, rs6430675-<b>T</b>, rs12622876-<b>A</b>	7 x 10-6		0.021	'-	'-	'-	THSD7B; THSD7B; THSD7B; THSD7B; THSD7B; THSD7B; THSD7B	Core binding factor acute myeloid leukemia	acute myeloid leukemia	GCST008413	2:137088992|2:137068541|2:137063745|2:137070464|2:137060448|2:137086757|2:137090409
rs17409500-<b>A</b>, rs895219-<b>T</b>, rs1445300-<b>A</b>, rs967295-<b>T</b>, rs17481466-<b>A</b>	2 x 10-7		0	'-	'-	'-	TEX41; TEX41 - AC096666.1; TEX41; TEX41; TEX41 - AC096666.1	Core binding factor acute myeloid leukemia	acute myeloid leukemia	GCST008413	2:145259004|2:145279996|2:145258379|2:145262884|2:145286415
rs17409500-<b>A</b>, rs895219-<b>T</b>, rs1445300-<b>G</b>, rs967295-<b>T</b>, rs17481466-<b>A</b>	8 x 10-6		0.105	'-	'-	'-	TEX41; TEX41 - AC096666.1; TEX41; TEX41; TEX41 - AC096666.1	Core binding factor acute myeloid leukemia	acute myeloid leukemia	GCST008413	2:145259004|2:145279996|2:145258379|2:145262884|2:145286415
rs6734194-<b>G</b>, rs6741131-<b>A</b>	8 x 10-8		0.145	'-	'-	'-	FMNL2; FMNL2	Core binding factor acute myeloid leukemia	acute myeloid leukemia	GCST008413	2:152610177|2:152610088
rs10210369-<b>C</b>, rs4667510-<b>A</b>, rs16851722-<b>G</b>, rs11897214-<b>T</b>, rs3919195-<b>T</b>, rs7586913-<b>C</b>, rs13418070-<b>G</b>, rs6722166-<b>A</b>, rs4667881-<b>A</b>	2 x 10-11		0	'-	'-	'-	SCN1A-AS1; SCN1A-AS1; SCN1A-AS1; SCN1A-AS1; SCN1A-AS1; SCN1A-AS1; SCN1A-AS1; SCN1A-AS1; SCN1A-AS1	Core binding factor acute myeloid leukemia	acute myeloid leukemia	GCST008413	2:166172015|2:166172210|2:166176834|2:166170944|2:166170659|2:166182297|2:166171673|2:166178836|2:166171331
rs10210369-<b>C</b>, rs4667510-<b>A</b>, rs16851722-<b>G</b>, rs11897214-<b>T</b>, rs3919195-<b>C</b>, rs7586913-<b>C</b>, rs13418070-<b>G</b>, rs6722166-<b>A</b>, rs4667881-<b>A</b>	8 x 10-7		0.133	'-	'-	'-	SCN1A-AS1; SCN1A-AS1; SCN1A-AS1; SCN1A-AS1; SCN1A-AS1; SCN1A-AS1; SCN1A-AS1; SCN1A-AS1; SCN1A-AS1	Core binding factor acute myeloid leukemia	acute myeloid leukemia	GCST008413	2:166172015|2:166172210|2:166176834|2:166170944|2:166170659|2:166182297|2:166171673|2:166178836|2:166171331
rs16854287-<b>C</b>, rs10200961-<b>A</b>	2 x 10-8		0.689	'-	'-	'-	B3GALT1-AS1; B3GALT1-AS1	Core binding factor acute myeloid leukemia	acute myeloid leukemia	GCST008413	2:167862052|2:167853662
rs16854287-<b>C</b>, rs10200961-<b>G</b>	8 x 10-8		0.166	'-	'-	'-	B3GALT1-AS1; B3GALT1-AS1	Core binding factor acute myeloid leukemia	acute myeloid leukemia	GCST008413	2:167862052|2:167853662
rs2176593-<b>T</b>, rs10930420-<b>A</b>, rs2176592-<b>T</b>	3 x 10-19		0.119	'-	'-	'-	MYO3B; MYO3B; MYO3B	Core binding factor acute myeloid leukemia	acute myeloid leukemia	GCST008413	2:170326466|2:170326594|2:170326500
rs2176593-<b>T</b>, rs10930420-<b>A</b>, rs2176592-<b>C</b>	3 x 10-14		0.329	'-	'-	'-	MYO3B; MYO3B; MYO3B	Core binding factor acute myeloid leukemia	acute myeloid leukemia	GCST008413	2:170326466|2:170326594|2:170326500
rs788159-<b>T</b>, rs788160-<b>G</b>, rs16859965-<b>A</b>	1 x 10-18		0.003	'-	'-	'-	METAP1D; METAP1D; METAP1D	Core binding factor acute myeloid leukemia	acute myeloid leukemia	GCST008413	2:172079922|2:172081587|2:172079752
rs788159-<b>T</b>, rs788160-<b>T</b>, rs16859965-<b>A</b>	2 x 10-8		0.165	'-	'-	'-	METAP1D; METAP1D; METAP1D	Core binding factor acute myeloid leukemia	acute myeloid leukemia	GCST008413	2:172079922|2:172081587|2:172079752
rs10179203-<b>G</b>, rs10167408-<b>A</b>, rs10497685-<b>G</b>, rs41348044-<b>T</b>, rs1996673-<b>A</b>, rs1520477-<b>C</b>, rs16829228-<b>A</b>, rs10166710-<b>A</b>	8 x 10-8		0.121	'-	'-	'-	LINC01090; LINC01090; TFPI - LINC01090; TFPI - LINC01090; TFPI - LINC01090; LINC01090; TFPI - LINC01090; TFPI - LINC01090	Core binding factor acute myeloid leukemia	acute myeloid leukemia	GCST008413	2:187756770|2:187763616|2:187685303|2:187706547|2:187676831|2:187746312|2:187688347|2:187684313
rs10179203-<b>G</b>, rs10167408-<b>A</b>, rs10497685-<b>A</b>, rs41348044-<b>T</b>, rs1996673-<b>A</b>, rs1520477-<b>C</b>, rs16829228-<b>A</b>, rs10166710-<b>A</b>	1 x 10-6		0	'-	'-	'-	LINC01090; LINC01090; TFPI - LINC01090; TFPI - LINC01090; TFPI - LINC01090; LINC01090; TFPI - LINC01090; TFPI - LINC01090	Core binding factor acute myeloid leukemia	acute myeloid leukemia	GCST008413	2:187756770|2:187763616|2:187685303|2:187706547|2:187676831|2:187746312|2:187688347|2:187684313
rs10189746-<b>A</b>, rs16830407-<b>G</b>, rs10202112-<b>C</b>, rs2048968-<b>T</b>, rs1533535-<b>T</b>, rs1533534-<b>C</b>, rs4675598-<b>G</b>	1 x 10-19		0.005	'-	'-	'-	AC019330.1; AC019330.1; AC019330.1; AC019330.1; AC019330.1; AC019330.1; AC019330.1	Core binding factor acute myeloid leukemia	acute myeloid leukemia	GCST008413	2:198763051|2:198760429|2:198763183|2:198759178|2:198757984|2:198758874|2:198762555
rs10189746-<b>A</b>, rs16830407-<b>G</b>, rs10202112-<b>C</b>, rs2048968-<b>T</b>, rs1533535-<b>T</b>, rs1533534-<b>T</b>, rs4675598-<b>G</b>	8 x 10-13		0.266	'-	'-	'-	AC019330.1; AC019330.1; AC019330.1; AC019330.1; AC019330.1; AC019330.1; AC019330.1	Core binding factor acute myeloid leukemia	acute myeloid leukemia	GCST008413	2:198763051|2:198760429|2:198763183|2:198759178|2:198757984|2:198758874|2:198762555
rs1156249-<b>G</b>, rs1550910-<b>T</b>, rs1545378-<b>C</b>, rs1447489-<b>A</b>, rs4675457-<b>T</b>, rs12472508-<b>A</b>, rs13024043-<b>T</b>, rs10084416-<b>C</b>, rs1447488-<b>A</b>, rs2053762-<b>G</b>, rs10084407-<b>C</b>, rs921163-<b>A</b>	2 x 10-8		0	'-	'-	'-	AC106901.1 - AC016903.1; AC016903.1; AC016903.2; AC106901.1 - AC016903.1; AC106901.1 - AC016903.1; AC106901.1 - AC016903.1; AC106901.1 - AC016903.1; AC106901.1 - AC016903.1; AC106901.1 - AC016903.1; AC016903.1; AC106901.1 - AC016903.1; AC016903.1	Core binding factor acute myeloid leukemia	acute myeloid leukemia	GCST008413	2:204453287|2:204470907|2:204478004|2:204455847|2:204457895|2:204456249|2:204455582|2:204453879|2:204456648|2:204472387|2:204453777|2:204472677
rs4673320-<b>A</b>, rs1990667-<b>T</b>, rs10179357-<b>A</b>, rs849207-<b>G</b>, rs16837235-<b>G</b>, rs907462-<b>T</b>, rs2160455-<b>T</b>, rs849250-<b>G</b>, rs12620034-<b>T</b>, rs10490293-<b>A</b>, rs10490292-<b>G</b>, rs4673324-<b>G</b>, rs4595957-<b>	2 x 10-12		0	'-	'-	'-	PARD3B; PARD3B; PARD3B; PARD3B; PARD3B; PARD3B; PARD3B; PARD3B; PARD3B; PARD3B; PARD3B; PARD3B; PARD3B; PARD3B; PARD3B	Core binding factor acute myeloid leukemia	acute myeloid leukemia	GCST008413	2:205339384|2:205367520|2:205368061|2:205369482|2:205335384|2:205370125|2:205336567|2:205353437|2:205334349|2:205359148|2:205359160|2:205353740|2:205362871|2:205363392|2:205364276
rs4673320-<b>A</b>, rs1990667-<b>T</b>, rs10179357-<b>A</b>, rs849207-<b>G</b>, rs16837235-<b>G</b>, rs907462-<b>T</b>, rs2160455-<b>T</b>, rs849250-<b>G</b>, rs12620034-<b>T</b>, rs10490293-<b>A</b>, rs10490292-<b>G</b>, rs4673324-<b>G</b>, rs4595957-<b>	3 x 10-6		0.138	'-	'-	'-	PARD3B; PARD3B; PARD3B; PARD3B; PARD3B; PARD3B; PARD3B; PARD3B; PARD3B; PARD3B; PARD3B; PARD3B; PARD3B; PARD3B; PARD3B	Core binding factor acute myeloid leukemia	acute myeloid leukemia	GCST008413	2:205339384|2:205367520|2:205368061|2:205369482|2:205335384|2:205370125|2:205336567|2:205353437|2:205334349|2:205359148|2:205359160|2:205353740|2:205362871|2:205363392|2:205364276
rs17730135-<b>C</b>, rs3821172-<b>G</b>, rs3755226-<b>T</b>, rs10490745-<b>C</b>, rs10490744-<b>G</b>, rs1991537-<b>A</b>, rs2359677-<b>G</b>, rs10186957-<b>T</b>, rs6435342-<b>A</b>	1 x 10-11		0.003	'-	'-	'-	ADAM23 - AC010731.3; ADAM23; ADAM23; ADAM23; ADAM23; ADAM23; AC010731.2; ADAM23; ADAM23 - AC010731.3; ADAM23	Core binding factor acute myeloid leukemia	acute myeloid leukemia	GCST008413	2:206623297|2:206600240|2:206613925|2:206601836|2:206596559|2:206607849|2:206597918|2:206622165|2:206601106
rs17730135-<b>C</b>, rs3821172-<b>G</b>, rs3755226-<b>T</b>, rs10490745-<b>C</b>, rs10490744-<b>G</b>, rs1991537-<b>A</b>, rs2359677-<b>G</b>, rs10186957-<b>C</b>, rs6435342-<b>A</b>	2 x 10-8		0.155	'-	'-	'-	ADAM23 - AC010731.3; ADAM23; ADAM23; ADAM23; ADAM23; ADAM23; AC010731.2; ADAM23; ADAM23 - AC010731.3; ADAM23	Core binding factor acute myeloid leukemia	acute myeloid leukemia	GCST008413	2:206623297|2:206600240|2:206613925|2:206601836|2:206596559|2:206607849|2:206597918|2:206622165|2:206601106
rs2359319-<b>C</b>, rs935866-<b>G</b>, rs6732758-<b>A</b>, rs6732427-<b>T</b>, rs7561169-<b>G</b>, rs935867-<b>T</b>, rs10497429-<b>C</b>, rs2123117-<b>C</b>, rs6728978-<b>C</b>	5 x 10-6		0.533	'-	'-	'-	AC010894.3; AC010894.3; AC010894.3; AC010894.3; AC010894.3; AC010894.3; AC010894.3; AC010894.3; AC010894.3	Core binding factor acute myeloid leukemia	acute myeloid leukemia	GCST008413	2:174733568|2:174737238|2:174745231|2:174745110|2:174734356|2:174737569|2:174736163|2:174737286|2:174744609
rs7595793-<b>G</b>, rs13424546-<b>A</b>	2 x 10-15		0.306	'-	'-	'-	LINC02613; LINC02613	Core binding factor acute myeloid leukemia	acute myeloid leukemia	GCST008413	2:38502684|2:38495907
rs7595793-<b>G</b>, rs13424546-<b>G</b>	4 x 10-11		0.548	'-	'-	'-	LINC02613; LINC02613	Core binding factor acute myeloid leukemia	acute myeloid leukemia	GCST008413	2:38502684|2:38495907
rs368451-<b>C</b>, rs10203995-<b>C</b>, rs408686-<b>A</b>, rs441869-<b>C</b>	7 x 10-9		0.007	'-	'-	'-	ARHGEF33; ARHGEF33; ARHGEF33; ARHGEF33	Core binding factor acute myeloid leukemia	acute myeloid leukemia	GCST008413	2:38939435|2:38937913|2:38950179|2:38951352
rs11901530-<b>G</b>, rs887994-<b>T</b>	1 x 10-18		0.334	'-	'-	'-	SLC8A1-AS1; SLC8A1-AS1	Core binding factor acute myeloid leukemia	acute myeloid leukemia	GCST008413	2:39884239|2:39883135
rs11901530-<b>G</b>, rs887994-<b>C</b>	1 x 10-18		0.116	'-	'-	'-	SLC8A1-AS1; SLC8A1-AS1	Core binding factor acute myeloid leukemia	acute myeloid leukemia	GCST008413	2:39884239|2:39883135
rs17319889-<b>G</b>, rs12997380-<b>G</b>, rs17319875-<b>C</b>, rs6731484-<b>C</b>, rs2944664-<b>A</b>, rs17391837-<b>T</b>, rs2138648-<b>G</b>, rs17391809-<b>G</b>	6 x 10-7		0.133	'-	'-	'-	AC093702.1 - LINC01121; AC093702.1 - LINC01121; AC093702.1 - LINC01121; AC093702.1 - LINC01121; AC093702.1 - LINC01121; AC093702.1 - LINC01121; AC093702.1 - LINC01121; AC093702.1 - LINC01121	Core binding factor acute myeloid leukemia	acute myeloid leukemia	GCST008413	2:45071041|2:45070437|2:45070946|2:45071326|2:45071492|2:45071205|2:45071281|2:45070498
rs12052712-<b>G</b>, rs7594273-<b>T</b>, rs918810-<b>G</b>, rs11898532-<b>A</b>, rs10194925-<b>A</b>, rs7579209-<b>C</b>, rs17033293-<b>C</b>, rs7567921-<b>C</b>, rs2343464-<b>G</b>, rs6721199-<b>C</b>	5 x 10-9		0	'-	'-	'-	LINC01121; LINC01121; LINC01121; LINC01121; LINC01121; LINC01121; LINC01121; LINC01121; LINC01121; LINC01121	Core binding factor acute myeloid leukemia	acute myeloid leukemia	GCST008413	2:45267800|2:45266564|2:45267788|2:45272124|2:45271906|2:45271579|2:45268004|2:45268624|2:45275904|2:45269674
rs1014454-<b>C</b>, rs17033598-<b>A</b>	1 x 10-21		0.411	'-	'-	'-	SRBD1; SRBD1	Core binding factor acute myeloid leukemia	acute myeloid leukemia	GCST008413	2:45391834|2:45396673
rs1014454-<b>T</b>, rs17033598-<b>A</b>	8 x 10-18		0.492	'-	'-	'-	SRBD1; SRBD1	Core binding factor acute myeloid leukemia	acute myeloid leukemia	GCST008413	2:45391834|2:45396673
rs2198756-<b>G</b>, rs1456012-<b>G</b>	5 x 10-9		0.166	'-	'-	'-	AC020604.1 - LINC01118; AC020604.1 - LINC01118	Core binding factor acute myeloid leukemia	acute myeloid leukemia	GCST008413	2:46685299|2:46686587
rs6432397-<b>C</b>, rs6432398-<b>A</b>	5 x 10-7		0.77	'-	'-	'-	AC073062.1; AC073062.1	Core binding factor acute myeloid leukemia	acute myeloid leukemia	GCST008413	2:13551004|2:13557135
rs10204358-<b>T</b>, rs903230-<b>A</b>, rs745685-<b>G</b>, rs17044784-<b>C</b>, rs9677678-<b>T</b>, rs985549-<b>G</b>, rs903229-<b>A</b>, rs17044786-<b>G</b>, rs903231-<b>A</b>, rs17044787-<b>C</b>	2 x 10-35		0.003	'-	'-	'-	AC010967.1 - AC069157.2; AC010967.1 - AC069157.2; AC010967.1 - AC069157.2; AC069157.2 - AC069157.1; AC069157.2 - AC069157.1; AC010967.1 - AC069157.2; AC010967.1 - AC069157.2; AC069157.2 - AC069157.1; AC010967.1 - AC069157.2; AC069157.2 - AC069157.1	Core binding factor acute myeloid leukemia	acute myeloid leukemia	GCST008413	2:53466481|2:53467779|2:53464151|2:53472252|2:53482653|2:53467989|2:53467946|2:53473366|2:53467708|2:53477126
rs10204358-<b>T</b>, rs903230-<b>A</b>, rs745685-<b>G</b>, rs17044784-<b>C</b>, rs9677678-<b>T</b>, rs985549-<b>G</b>, rs903229-<b>A</b>, rs17044786-<b>G</b>, rs903231-<b>G</b>, rs17044787-<b>C</b>	3 x 10-28		0.467	'-	'-	'-	AC010967.1 - AC069157.2; AC010967.1 - AC069157.2; AC010967.1 - AC069157.2; AC069157.2 - AC069157.1; AC069157.2 - AC069157.1; AC010967.1 - AC069157.2; AC010967.1 - AC069157.2; AC069157.2 - AC069157.1; AC010967.1 - AC069157.2; AC069157.2 - AC069157.1	Core binding factor acute myeloid leukemia	acute myeloid leukemia	GCST008413	2:53466481|2:53467779|2:53464151|2:53472252|2:53482653|2:53467989|2:53467946|2:53473366|2:53467708|2:53477126
rs17344072-<b>T</b>, rs9309255-<b>T</b>, rs4261758-<b>C</b>, rs6734445-<b>C</b>, rs6757017-<b>A</b>, rs11895933-<b>A</b>, rs6729826-<b>G</b>, rs17039558-<b>C</b>, rs3936082-<b>T</b>, rs12104998-<b>T</b>, rs12105792-<b>T</b>, rs4671956-<b>A</b>, rs13016942	4 x 10-17		0	'-	'-	'-	SPTBN1; SPTBN1; SPTBN1; SPTBN1; SPTBN1; AC092839.1; SPTBN1; SPTBN1; SPTBN1; SPTBN1; AC092839.1; SPTBN1; SPTBN1; AC092839.2; SPTBN1; SPTBN1; AC092839.1; SPTBN1; AC092839.1; SPTBN1; AC092839.1; SPTBN1	Core binding factor acute myeloid leukemia	acute myeloid leukemia	GCST008413	2:54552141|2:54546704|2:54542506|2:54570661|2:54553641|2:54540655|2:54541531|2:54553737|2:54550783|2:54535599|2:54553416|2:54546618|2:54552097|2:54538037|2:54539021|2:54538015
rs17344072-<b>T</b>, rs9309255-<b>T</b>, rs4261758-<b>C</b>, rs6734445-<b>C</b>, rs6757017-<b>A</b>, rs11895933-<b>A</b>, rs6729826-<b>A</b>, rs17039558-<b>C</b>, rs3936082-<b>T</b>, rs12104998-<b>T</b>, rs12105792-<b>T</b>, rs4671956-<b>A</b>, rs13016942	9 x 10-13		0.273	'-	'-	'-	SPTBN1; SPTBN1; SPTBN1; SPTBN1; SPTBN1; AC092839.1; SPTBN1; SPTBN1; SPTBN1; SPTBN1; AC092839.1; SPTBN1; SPTBN1; AC092839.2; SPTBN1; SPTBN1; AC092839.1; SPTBN1; AC092839.1; SPTBN1; AC092839.1; SPTBN1	Core binding factor acute myeloid leukemia	acute myeloid leukemia	GCST008413	2:54552141|2:54546704|2:54542506|2:54570661|2:54553641|2:54540655|2:54541531|2:54553737|2:54550783|2:54535599|2:54553416|2:54546618|2:54552097|2:54538037|2:54539021|2:54538015
rs10048683-<b>G</b>, rs6546744-<b>G</b>, rs2243834-<b>G</b>, rs6742226-<b>T</b>	7 x 10-20		0	'-	'-	'-	RAB10; RAB10; RAB10; RAB10	Core binding factor acute myeloid leukemia	acute myeloid leukemia	GCST008413	2:26097650|2:26079292|2:26134879|2:26119668
rs10048683-<b>G</b>, rs6546744-<b>A</b>, rs2243834-<b>G</b>, rs6742226-<b>T</b>	4 x 10-8		0.203	'-	'-	'-	RAB10; RAB10; RAB10; RAB10	Core binding factor acute myeloid leukemia	acute myeloid leukemia	GCST008413	2:26097650|2:26079292|2:26134879|2:26119668
rs6543603-<b>A</b>, rs6760355-<b>C</b>	5 x 10-21		0.419	'-	'-	'-	GALNT14; GALNT14	Core binding factor acute myeloid leukemia	acute myeloid leukemia	GCST008413	2:31123401|2:31123627
rs6543603-<b>A</b>, rs6760355-<b>A</b>	3 x 10-19		0.322	'-	'-	'-	GALNT14; GALNT14	Core binding factor acute myeloid leukemia	acute myeloid leukemia	GCST008413	2:31123401|2:31123627
rs1869452-<b>G</b>, rs3731572-<b>A</b>, rs662050-<b>G</b>, rs622716-<b>G</b>	4 x 10-12		0.04	'-	'-	'-	LTBP1 - MIR4430; LTBP1; LTBP1 - MIR4430; LTBP1	Core binding factor acute myeloid leukemia	acute myeloid leukemia	GCST008413	2:33405209|2:33398784|2:33402775|2:33398667
rs1869452-<b>G</b>, rs3731572-<b>A</b>, rs662050-<b>G</b>, rs622716-<b>A</b>	4 x 10-10		0.205	'-	'-	'-	LTBP1 - MIR4430; LTBP1; LTBP1 - MIR4430; LTBP1	Core binding factor acute myeloid leukemia	acute myeloid leukemia	GCST008413	2:33405209|2:33398784|2:33402775|2:33398667
rs10178046-<b>C</b>, rs9309438-<b>T</b>, rs10178068-<b>C</b>, rs17005943-<b>T</b>, rs13418184-<b>T</b>, rs13396913-<b>C</b>, rs6735669-<b>G</b>, rs10190454-<b>T</b>, rs17005947-<b>G</b>, rs2902451-<b>T</b>	1 x 10-14		0.281	'-	'-	'-	ADD2; ADD2; ADD2; ADD2; ADD2; ADD2; ADD2; AC005234.2; ADD2; ADD2; AC005234.2; ADD2	Core binding factor acute myeloid leukemia	acute myeloid leukemia	GCST008413	2:70613052|2:70615642|2:70613114|2:70610804|2:70615800|2:70613283|2:70630351|2:70612970|2:70611059|2:70629927
rs2198756-<b>G</b>, rs1456012-<b>A</b>	4 x 10-8		0.283	'-	'-	'-	AC020604.1 - LINC01118; AC020604.1 - LINC01118	Core binding factor acute myeloid leukemia	acute myeloid leukemia	GCST008413	2:46685299|2:46686587
rs12476939-<b>A</b>, rs6531263-<b>T</b>	1 x 10-19		0.39	'-	'-	'-	AC008164.1; AC008164.1	Core binding factor acute myeloid leukemia	acute myeloid leukemia	GCST008413	2:16763460|2:16762651
rs12476939-<b>A</b>, rs6531263-<b>C</b>	4 x 10-18		0.414	'-	'-	'-	AC008164.1; AC008164.1	Core binding factor acute myeloid leukemia	acute myeloid leukemia	GCST008413	2:16763460|2:16762651
rs11888257-<b>A</b>, rs4143812-<b>T</b>, rs883144-<b>T</b>	1 x 10-6		0.871	'-	'-	'-	LINC01866 - RN7SKP168; LINC01866 - RN7SKP168; LINC01866 - RN7SKP168	Core binding factor acute myeloid leukemia	acute myeloid leukemia	GCST008413	2:16989772|2:17000010|2:17000122
rs10496035-<b>T</b>, rs4625954-<b>C</b>, rs13394146-<b>C</b>	2 x 10-8		0.176	'-	'-	'-	EML6; EML6; EML6	Core binding factor acute myeloid leukemia	acute myeloid leukemia	GCST008413	2:54950168|2:54948408|2:54948975
rs2111469-<b>C</b>, rs17047518-<b>A</b>, rs11685990-<b>T</b>, rs1835893-<b>A</b>, rs17190037-<b>C</b>, rs7609306-<b>T</b>, rs12476224-<b>A</b>, rs17268598-<b>G</b>	1 x 10-16		0	'-	'-	'-	AC011306.1; AC007744.1; AC011306.1; AC007744.1; AC011306.1; AC007744.1; AC011306.1; AC007744.1; AC011306.1; AC007744.1; AC011306.1; AC007744.1; AC011306.1; AC007744.1; AC011306.1; AC007744.1	Core binding factor acute myeloid leukemia	acute myeloid leukemia	GCST008413	2:56149173|2:56153988|2:56154253|2:56154563|2:56154525|2:56149429|2:56154789|2:56154604
rs2111469-<b>C</b>, rs17047518-<b>A</b>, rs11685990-<b>T</b>, rs1835893-<b>C</b>, rs17190037-<b>C</b>, rs7609306-<b>T</b>, rs12476224-<b>A</b>, rs17268598-<b>G</b>	2 x 10-12		0.21	'-	'-	'-	AC011306.1; AC007744.1; AC011306.1; AC007744.1; AC011306.1; AC007744.1; AC011306.1; AC007744.1; AC011306.1; AC007744.1; AC011306.1; AC007744.1; AC011306.1; AC007744.1; AC011306.1; AC007744.1	Core binding factor acute myeloid leukemia	acute myeloid leukemia	GCST008413	2:56149173|2:56153988|2:56154253|2:56154563|2:56154525|2:56149429|2:56154789|2:56154604
rs2193632-<b>G</b>, rs6714162-<b>T</b>, rs2870503-<b>T</b>, rs768329-<b>C</b>	5 x 10-12		0.026	'-	'-	'-	PPIAP63 - EIF2S2P7; PPIAP63 - EIF2S2P7; PPIAP63 - EIF2S2P7; PPIAP63 - EIF2S2P7	Core binding factor acute myeloid leukemia	acute myeloid leukemia	GCST008413	2:56876468|2:56869885|2:56877524|2:56871004
rs2193632-<b>G</b>, rs6714162-<b>T</b>, rs2870503-<b>T</b>, rs768329-<b>T</b>	7 x 10-11		0.192	'-	'-	'-	PPIAP63 - EIF2S2P7; PPIAP63 - EIF2S2P7; PPIAP63 - EIF2S2P7; PPIAP63 - EIF2S2P7	Core binding factor acute myeloid leukemia	acute myeloid leukemia	GCST008413	2:56876468|2:56869885|2:56877524|2:56871004
rs2024359-<b>G</b>, rs980183-<b>A</b>, rs13011586-<b>G</b>, rs12620541-<b>A</b>, rs17049907-<b>A</b>, rs17049916-<b>T</b>, rs741203-<b>G</b>, rs1107473-<b>T</b>, rs11125770-<b>C</b>, rs2863776-<b>A</b>	9 x 10-6		0.006	'-	'-	'-	AC007092.1; AC007092.1; AC007092.1; AC007092.1; AC007092.1; AC007092.1; AC007092.1; AC007092.1; AC007092.1; AC007092.1	Core binding factor acute myeloid leukemia	acute myeloid leukemia	GCST008413	2:59074089|2:59084401|2:59077752|2:59096833|2:59076688|2:59084276|2:59101627|2:59075433|2:59101681|2:59075855
rs6712664-<b>C</b>, rs3732062-<b>T</b>, rs1541580-<b>T</b>, rs6546118-<b>A</b>, rs9677813-<b>C</b>, rs3770705-<b>T</b>	3 x 10-7		0.141	'-	'-	'-	LINC02245; LINC02245; SLC1A4; LINC02245; SLC1A4; LINC02245; LINC02245; LINC02245; SLC1A4	Core binding factor acute myeloid leukemia	acute myeloid leukemia	GCST008413	2:64985970|2:65001102|2:64994050|2:64985044|2:64985386|2:65003605
rs2917816-<b>C</b>, rs840955-<b>A</b>	3 x 10-8		0.188	'-	'-	'-	AC007389.1; AC007389.1	Core binding factor acute myeloid leukemia	acute myeloid leukemia	GCST008413	2:65496822|2:65496939
rs4131349-<b>A</b>, rs11894861-<b>C</b>, rs13422657-<b>T</b>	7 x 10-16		0.002	'-	'-	'-	APLF; APLF; APLF	Core binding factor acute myeloid leukemia	acute myeloid leukemia	GCST008413	2:68477766|2:68479591|2:68479857
rs7565568-<b>A</b>, rs17013215-<b>C</b>, rs2305573-<b>A</b>	1 x 10-8		0.53	'-	'-	'-	RASGRP3; RASGRP3; RASGRP3	Core binding factor acute myeloid leukemia	acute myeloid leukemia	GCST008413	2:33521739|2:33521266|2:33522218
rs7565568-<b>A</b>, rs17013215-<b>T</b>, rs2305573-<b>A</b>	2 x 10-8		0.194	'-	'-	'-	RASGRP3; RASGRP3; RASGRP3	Core binding factor acute myeloid leukemia	acute myeloid leukemia	GCST008413	2:33521739|2:33521266|2:33522218
rs1401854-<b>C</b>, rs7592079-<b>A</b>	7 x 10-17		0.347	'-	'-	'-	LINC01320; LINC01320	Core binding factor acute myeloid leukemia	acute myeloid leukemia	GCST008413	2:34424199|2:34421194
rs1401854-<b>C</b>, rs7592079-<b>C</b>	2 x 10-14		0.354	'-	'-	'-	LINC01320; LINC01320	Core binding factor acute myeloid leukemia	acute myeloid leukemia	GCST008413	2:34424199|2:34421194
rs13411509-<b>T</b>, rs7591253-<b>A</b>, rs6543870-<b>G</b>, rs13414753-<b>T</b>	1 x 10-27		0	'-	'-	'-	AC012593.2; AC012593.2; AC012593.2; AC012593.2	Core binding factor acute myeloid leukemia	acute myeloid leukemia	GCST008413	2:34761964|2:34762139|2:34761766|2:34762695
rs13411509-<b>T</b>, rs7591253-<b>G</b>, rs6543870-<b>G</b>, rs13414753-<b>T</b>	1 x 10-13		0.282	'-	'-	'-	AC012593.2; AC012593.2; AC012593.2; AC012593.2	Core binding factor acute myeloid leukemia	acute myeloid leukemia	GCST008413	2:34761964|2:34762139|2:34761766|2:34762695
rs9332420-<b>G</b>, rs13021482-<b>C</b>, rs6741426-<b>C</b>, rs17389879-<b>G</b>, rs13411584-<b>A</b>, rs6751791-<b>G</b>, rs7572208-<b>C</b>, rs4344916-<b>A</b>	3 x 10-15		0.002	'-	'-	'-	AC013442.1 - MIR548AD; AC013442.1 - MIR548AD; AC013442.1 - MIR548AD; AC013442.1 - MIR548AD; AC013442.1 - MIR548AD; AC013442.1 - MIR548AD; AC013442.1 - MIR548AD; AC013442.1 - MIR548AD	Core binding factor acute myeloid leukemia	acute myeloid leukemia	GCST008413	2:35354625|2:35357402|2:35360831|2:35360904|2:35357007|2:35356931|2:35359395|2:35372253
rs9332420-<b>G</b>, rs13021482-<b>C</b>, rs6741426-<b>C</b>, rs17389879-<b>G</b>, rs13411584-<b>A</b>, rs6751791-<b>G</b>, rs7572208-<b>T</b>, rs4344916-<b>A</b>	2 x 10-11		0.222	'-	'-	'-	AC013442.1 - MIR548AD; AC013442.1 - MIR548AD; AC013442.1 - MIR548AD; AC013442.1 - MIR548AD; AC013442.1 - MIR548AD; AC013442.1 - MIR548AD; AC013442.1 - MIR548AD; AC013442.1 - MIR548AD	Core binding factor acute myeloid leukemia	acute myeloid leukemia	GCST008413	2:35354625|2:35357402|2:35360831|2:35360904|2:35357007|2:35356931|2:35359395|2:35372253
rs1183798-<b>C</b>, rs17018460-<b>A</b>, rs1186353-<b>T</b>, rs13405170-<b>A</b>, rs13430583-<b>G</b>, rs11124500-<b>A</b>, rs1167437-<b>T</b>, rs1183799-<b>A</b>	8 x 10-16		0.286	'-	'-	'-	MRPL50P1 - RPL21P36; MRPL50P1 - RPL21P36; MRPL50P1 - RPL21P36; MRPL50P1 - RPL21P36; MRPL50P1 - RPL21P36; MRPL50P1 - RPL21P36; MRPL50P1 - RPL21P36; MRPL50P1 - RPL21P36	Core binding factor acute myeloid leukemia	acute myeloid leukemia	GCST008413	2:36193958|2:36193059|2:36193628|2:36189649|2:36189338|2:36181450|2:36195173|2:36193425
rs1183798-<b>C</b>, rs17018460-<b>A</b>, rs1186353-<b>T</b>, rs13405170-<b>A</b>, rs13430583-<b>G</b>, rs11124500-<b>A</b>, rs1167437-<b>C</b>, rs1183799-<b>A</b>	1 x 10-14		0.04	'-	'-	'-	MRPL50P1 - RPL21P36; MRPL50P1 - RPL21P36; MRPL50P1 - RPL21P36; MRPL50P1 - RPL21P36; MRPL50P1 - RPL21P36; MRPL50P1 - RPL21P36; MRPL50P1 - RPL21P36; MRPL50P1 - RPL21P36	Core binding factor acute myeloid leukemia	acute myeloid leukemia	GCST008413	2:36193958|2:36193059|2:36193628|2:36189649|2:36189338|2:36181450|2:36195173|2:36193425
rs1367151-<b>T</b>, rs12617882-<b>C</b>	6 x 10-19		0.003	'-	'-	'-	LINC00211; LINC00211	Core binding factor acute myeloid leukemia	acute myeloid leukemia	GCST008413	2:37825828|2:37825861
rs1367151-<b>T</b>, rs12617882-<b>T</b>	2 x 10-9		0.201	'-	'-	'-	LINC00211; LINC00211	Core binding factor acute myeloid leukemia	acute myeloid leukemia	GCST008413	2:37825828|2:37825861
rs4670838-<b>G</b>, rs3845790-<b>G</b>	4 x 10-6		0	'-	'-	'-	AC009229.1 - GAPDHP25; AC009229.1 - GAPDHP25	Core binding factor acute myeloid leukemia	acute myeloid leukemia	GCST008413	2:38255782|2:38251361
rs17022556-<b>C</b>, rs11883614-<b>A</b>, rs11894455-<b>T</b>, rs12712583-<b>C</b>, rs17022549-<b>T</b>, rs6714575-<b>C</b>	7 x 10-20		0.037	'-	'-	'-	ATL2; GAPDHP25 - ATL2; GAPDHP25 - ATL2; ATL2; ATL2; ATL2	Core binding factor acute myeloid leukemia	acute myeloid leukemia	GCST008413	2:38296247|2:38290346|2:38290373|2:38315431|2:38294766|2:38313014
rs17022556-<b>C</b>, rs11883614-<b>C</b>, rs11894455-<b>T</b>, rs12712583-<b>C</b>, rs17022549-<b>T</b>, rs6714575-<b>C</b>	3 x 10-17		0.355	'-	'-	'-	ATL2; GAPDHP25 - ATL2; GAPDHP25 - ATL2; ATL2; ATL2; ATL2	Core binding factor acute myeloid leukemia	acute myeloid leukemia	GCST008413	2:38296247|2:38290346|2:38290373|2:38315431|2:38294766|2:38313014
rs4142303-<b>A</b>, rs4142304-<b>C</b>, rs6077288-<b>G</b>, rs6055356-<b>C</b>, rs6086092-<b>T</b>, rs2298108-<b>T</b>, rs1858594-<b>C</b>, rs16995685-<b>A</b>, rs6039029-<b>G</b>, rs12624951-<b>A</b>, rs6039035-<b>C</b>, rs11087789-<b>C</b>, rs1434790-<b	1 x 10-20		0.351	'-	'-	'-	DEFB127 - DEFB128; DEFB127; DEFB127; DEFB126 - DEFB127; DEFB126 - DEFB127; DEFB127; DEFB127; DEFB127; DEFB127 - DEFB128; DEFB127; DEFB127 - DEFB128; DEFB127; DEFB126 - DEFB127; DEFB127; DEFB127 - DEFB128; DEFB126 - DEFB127	Core binding factor acute myeloid leukemia	acute myeloid leukemia	GCST008413	20:159200|20:159104|20:157819|20:157363|20:153898|20:157484|20:157914|20:158935|20:159445|20:158768|20:159639|20:158532|20:157292|20:157507|20:160054|20:154002
rs6107303-<b>T</b>, rs6051908-<b>G</b>	7 x 10-26		0.006	'-	'-	'-	RBCK1; RBCK1	Core binding factor acute myeloid leukemia	acute myeloid leukemia	GCST008413	20:423763|20:423009
rs6107303-<b>T</b>, rs6051908-<b>T</b>	6 x 10-13		0.286	'-	'-	'-	RBCK1; RBCK1	Core binding factor acute myeloid leukemia	acute myeloid leukemia	GCST008413	20:423763|20:423009
rs6038447-<b>C</b>, rs6139971-<b>T</b>	4 x 10-9		0.167	'-	'-	'-	SCRT2 - SLC52A3; SCRT2 - SLC52A3	Core binding factor acute myeloid leukemia	acute myeloid leukemia	GCST008413	20:706757|20:707128
rs2284371-<b>A</b>, rs3787573-<b>A</b>, rs6514115-<b>A</b>, rs6074148-<b>C</b>, rs4289256-<b>G</b>, rs6077860-<b>A</b>, rs2284372-<b>T</b>	1 x 10-8		0	'-	'-	'-	PSMF1; PSMF1; PSMF1; AL110114.1; PSMF1; PSMF1; PSMF1; PSMF1	Core binding factor acute myeloid leukemia	acute myeloid leukemia	GCST008413	20:1131525|20:1120026|20:1136156|20:1117843|20:1138620|20:1135786|20:1131231
rs17227126-<b>T</b>, rs6116371-<b>T</b>, rs3907202-<b>A</b>, rs4465845-<b>A</b>, rs297660-<b>C</b>, rs6037853-<b>C</b>, rs979073-<b>C</b>, rs1382033-<b>G</b>	7 x 10-8		0.154	'-	'-	'-	AL139350.1 - AL121781.1; AL139350.1 - AL121781.1; AL139350.1 - AL121781.1; AL139350.1 - AL121781.1; AL139350.1 - AL121781.1; AL139350.1 - AL121781.1; AL139350.1 - AL121781.1; AL139350.1 - AL121781.1	Core binding factor acute myeloid leukemia	acute myeloid leukemia	GCST008413	20:4474366|20:4468248|20:4459418|20:4473418|20:4472816|20:4472888|20:4470344|20:4469019
rs6038044-<b>G</b>, rs404678-<b>C</b>	1 x 10-21		0.393	'-	'-	'-	AL121890.1 - AL121890.3; AL121890.1 - AL121890.3	Core binding factor acute myeloid leukemia	acute myeloid leukemia	GCST008413	20:5043692|20:5043591
rs6038044-<b>G</b>, rs404678-<b>T</b>	2 x 10-13		0.255	'-	'-	'-	AL121890.1 - AL121890.3; AL121890.1 - AL121890.3	Core binding factor acute myeloid leukemia	acute myeloid leukemia	GCST008413	20:5043692|20:5043591
rs6053319-<b>C</b>, rs2145095-<b>G</b>, rs6107619-<b>G</b>, rs17721514-<b>A</b>, rs6085111-<b>G</b>, rs2103974-<b>G</b>	7 x 10-6		0.119	'-	'-	'-	AL121757.2; AL121757.2; AL121757.2; AL121757.2; AL121757.2; AL121757.2	Core binding factor acute myeloid leukemia	acute myeloid leukemia	GCST008413	20:5335443|20:5336940|20:5335466|20:5336645|20:5336827|20:5330352
rs17721798-<b>C</b>, rs6076827-<b>A</b>, rs6053352-<b>G</b>, rs7267662-<b>C</b>, rs6053353-<b>G</b>, rs11699382-<b>A</b>, rs4815805-<b>C</b>	3 x 10-7		0.002	'-	'-	'-	AL121757.2; AL121757.2; AL121757.2; AL121757.2; AL121757.2; AL121757.2; AL121757.2	Core binding factor acute myeloid leukemia	acute myeloid leukemia	GCST008413	20:5392434|20:5393606|20:5377256|20:5393725|20:5377322|20:5374142|20:5373595
rs4816085-<b>G</b>, rs6039266-<b>A</b>, rs4633993-<b>C</b>, rs718711-<b>C</b>, rs6039268-<b>C</b>, rs2327088-<b>A</b>, rs6086595-<b>C</b>, rs6133621-<b>T</b>, rs6086591-<b>G</b>, rs2076411-<b>T</b>, rs6039267-<b>C</b>, rs17376808-<b>T</b>, rs718712-<b>G</	2 x 10-6		0	'-	'-	'-	PLCB1; PLCB1; PLCB1; PLCB1; PLCB1; PLCB1; PLCB1; PLCB1; PLCB1; PLCB1; PLCB1; PLCB1; PLCB1	Core binding factor acute myeloid leukemia	acute myeloid leukemia	GCST008413	20:8784632|20:8785424|20:8789461|20:8785089|20:8785791|20:8786235|20:8784132|20:8786305|20:8781548|20:8788776|20:8785732|20:8785035|20:8785361
rs510915-<b>C</b>, rs510734-<b>C</b>, rs644028-<b>C</b>, rs663250-<b>G</b>, rs6077654-<b>T</b>, rs3761161-<b>G</b>, rs543895-<b>T</b>, rs2064655-<b>G</b>, rs570383-<b>C</b>, rs586791-<b>G</b>, rs509110-<b>T</b>, rs12624858-<b>C</b>, rs555185-<b>C</b>, rs6	7 x 10-16		0.002	'-	'-	'-	SNAP25-AS1; SNAP25-AS1; SNAP25-AS1; SNAP25-AS1; SNAP25-AS1; SNAP25-AS1; SNAP25-AS1; SNAP25-AS1; SNAP25-AS1; SNAP25-AS1; SNAP25-AS1; SNAP25-AS1; SNAP25-AS1; SNAP25-AS1; SNAP25-AS1	Core binding factor acute myeloid leukemia	acute myeloid leukemia	GCST008413	20:10128293|20:10128218|20:10129061|20:10123103|20:10111994|20:10129589|20:10113603|20:10110238|20:10114126|20:10118887|20:10128106|20:10129840|20:10127038|20:10127889|20:10122462
rs510915-<b>T</b>, rs510734-<b>C</b>, rs644028-<b>C</b>, rs663250-<b>G</b>, rs6077654-<b>T</b>, rs3761161-<b>G</b>, rs543895-<b>T</b>, rs2064655-<b>G</b>, rs570383-<b>C</b>, rs586791-<b>G</b>, rs509110-<b>T</b>, rs12624858-<b>C</b>, rs555185-<b>C</b>, rs6	2 x 10-7		0.15	'-	'-	'-	SNAP25-AS1; SNAP25-AS1; SNAP25-AS1; SNAP25-AS1; SNAP25-AS1; SNAP25-AS1; SNAP25-AS1; SNAP25-AS1; SNAP25-AS1; SNAP25-AS1; SNAP25-AS1; SNAP25-AS1; SNAP25-AS1; SNAP25-AS1; SNAP25-AS1	Core binding factor acute myeloid leukemia	acute myeloid leukemia	GCST008413	20:10128293|20:10128218|20:10129061|20:10123103|20:10111994|20:10129589|20:10113603|20:10110238|20:10114126|20:10118887|20:10128106|20:10129840|20:10127038|20:10127889|20:10122462
rs6108479-<b>A</b>, rs1540902-<b>A</b>, rs362557-<b>C</b>, rs12625867-<b>C</b>, rs11087010-<b>G</b>, rs11087009-<b>T</b>, rs6133869-<b>C</b>, rs6104580-<b>T</b>	9 x 10-21		0	'-	'-	'-	SNAP25-AS1; SNAP25-AS1; SNAP25-AS1; SNAP25-AS1; SNAP25-AS1; SNAP25-AS1; SNAP25-AS1; SNAP25-AS1	Core binding factor acute myeloid leukemia	acute myeloid leukemia	GCST008413	20:10335578|20:10340628|20:10334393|20:10339811|20:10348547|20:10339835|20:10339548|20:10338711
rs6108479-<b>A</b>, rs1540902-<b>A</b>, rs362557-<b>C</b>, rs12625867-<b>T</b>, rs11087010-<b>G</b>, rs11087009-<b>T</b>, rs6133869-<b>C</b>, rs6104580-<b>T</b>	7 x 10-10		0.187	'-	'-	'-	SNAP25-AS1; SNAP25-AS1; SNAP25-AS1; SNAP25-AS1; SNAP25-AS1; SNAP25-AS1; SNAP25-AS1; SNAP25-AS1	Core binding factor acute myeloid leukemia	acute myeloid leukemia	GCST008413	20:10335578|20:10340628|20:10334393|20:10339811|20:10348547|20:10339835|20:10339548|20:10338711
rs6074369-<b>A</b>, rs1883791-<b>C</b>	6 x 10-9		0.189	'-	'-	'-	BTBD3 - AL109838.1; BTBD3 - AL109838.1	Core binding factor acute myeloid leukemia	acute myeloid leukemia	GCST008413	20:11928203|20:11929662
rs6074369-<b>G</b>, rs1883791-<b>C</b>	1 x 10-6		0.582	'-	'-	'-	BTBD3 - AL109838.1; BTBD3 - AL109838.1	Core binding factor acute myeloid leukemia	acute myeloid leukemia	GCST008413	20:11928203|20:11929662
rs2206804-<b>C</b>, rs12626103-<b>T</b>, rs12626037-<b>T</b>, rs17190199-<b>A</b>, rs6041020-<b>C</b>, rs6131288-<b>C</b>	2 x 10-13		0	'-	'-	'-	BTBD3 - AL109838.1; BTBD3 - AL109838.1; BTBD3 - AL109838.1; BTBD3 - AL109838.1; BTBD3 - AL109838.1; BTBD3 - AL109838.1	Core binding factor acute myeloid leukemia	acute myeloid leukemia	GCST008413	20:12000348|20:11995195|20:11994383|20:11996747|20:11992872|20:11992643
rs2206804-<b>C</b>, rs12626103-<b>T</b>, rs12626037-<b>T</b>, rs17190199-<b>A</b>, rs6041020-<b>T</b>, rs6131288-<b>C</b>	2 x 10-9		0.171	'-	'-	'-	BTBD3 - AL109838.1; BTBD3 - AL109838.1; BTBD3 - AL109838.1; BTBD3 - AL109838.1; BTBD3 - AL109838.1; BTBD3 - AL109838.1	Core binding factor acute myeloid leukemia	acute myeloid leukemia	GCST008413	20:12000348|20:11995195|20:11994383|20:11996747|20:11992872|20:11992643
rs11908351-<b>A</b>, rs11907538-<b>C</b>, rs17775664-<b>T</b>, rs10485775-<b>T</b>	6 x 10-15		0.314	'-	'-	'-	MACROD2; MACROD2; MACROD2; MACROD2	Core binding factor acute myeloid leukemia	acute myeloid leukemia	GCST008413	20:14705863|20:14709539|20:14707873|20:14707123
rs11908351-<b>A</b>, rs11907538-<b>C</b>, rs17775664-<b>G</b>, rs10485775-<b>T</b>	5 x 10-8		0.419	'-	'-	'-	MACROD2; MACROD2; MACROD2; MACROD2	Core binding factor acute myeloid leukemia	acute myeloid leukemia	GCST008413	20:14705863|20:14709539|20:14707873|20:14707123
rs6043194-<b>G</b>, rs6043189-<b>G</b>	4 x 10-14		0.18	'-	'-	'-	MACROD2; MACROD2	Core binding factor acute myeloid leukemia	acute myeloid leukemia	GCST008413	20:15301802|20:15300687
rs6043194-<b>A</b>, rs6043189-<b>G</b>	4 x 10-12		0.27	'-	'-	'-	MACROD2; MACROD2	Core binding factor acute myeloid leukemia	acute myeloid leukemia	GCST008413	20:15301802|20:15300687
rs6075201-<b>C</b>, rs6034809-<b>G</b>, rs11696192-<b>G</b>, rs6080665-<b>C</b>, rs4814615-<b>G</b>, rs12106074-<b>A</b>, rs4814616-<b>G</b>, rs16999051-<b>T</b>, rs6034810-<b>A</b>, rs11698484-<b>C</b>, rs6044770-<b>T</b>	8 x 10-6		0	'-	'-	'-	PCSK2; PCSK2; PCSK2; PCSK2; PCSK2; PCSK2; PCSK2; PCSK2; PCSK2; PCSK2; PCSK2	Core binding factor acute myeloid leukemia	acute myeloid leukemia	GCST008413	20:17376380|20:17377785|20:17373896|20:17374022|20:17376928|20:17375921|20:17382355|20:17380837|20:17379653|20:17387736|20:17383559
rs4814820-<b>A</b>, rs8124833-<b>C</b>, rs8113962-<b>T</b>	2 x 10-7		0.148	'-	'-	'-	AL135936.1; AL135936.1; AL135936.1	Core binding factor acute myeloid leukemia	acute myeloid leukemia	GCST008413	20:19014188|20:19023458|20:19015356
rs1004000-<b>T</b>, rs10146483-<b>A</b>	2 x 10-12		0.61	'-	'-	'-	PLEK2 - MIR5694; PLEK2 - MIR5694	Core binding factor acute myeloid leukemia	acute myeloid leukemia	GCST008413	14:67430386|14:67430954
rs2285883-<b>A</b>, rs4902602-<b>A</b>, rs1290999-<b>G</b>	5 x 10-9		0.22	'-	'-	'-	RAD51B; RAD51B; RAD51B	Core binding factor acute myeloid leukemia	acute myeloid leukemia	GCST008413	14:68577253|14:68574615|14:68579159
rs2285883-<b>G</b>, rs4902602-<b>A</b>, rs1290999-<b>G</b>	2 x 10-7		0.435	'-	'-	'-	RAD51B; RAD51B; RAD51B	Core binding factor acute myeloid leukemia	acute myeloid leukemia	GCST008413	14:68577253|14:68574615|14:68579159
rs8007114-<b>T</b>, rs4903262-<b>A</b>, rs2300599-<b>T</b>, rs11851433-<b>A</b>, rs2080087-<b>G</b>, rs2070599-<b>G</b>, rs7146160-<b>A</b>, rs17093914-<b>C</b>, rs2070598-<b>A</b>, rs28447028-<b>G</b>, rs2286910-<b>A</b>, rs8014204-<b>A</b>, rs2300596-<b	3 x 10-9		0	'-	'-	'-	DLST; PROX2; AC006530.1; DLST; PROX2; DLST; DLST; PROX2 - DLST; DLST; DLST; PROX2; YLPM1; PROX2; YLPM1; PROX2; DLST	Core binding factor acute myeloid leukemia	acute myeloid leukemia	GCST008413	14:74882729|14:74874115|14:74892738|14:74872747|14:74898359|14:74894474|14:74879748|14:74896938|14:74894203|14:74873430|14:74856640|14:74856091|14:74887152
rs76616-<b>A</b>, rs175643-<b>C</b>	3 x 10-14		0.304	'-	'-	'-	JDP2; JDP2	Core binding factor acute myeloid leukemia	acute myeloid leukemia	GCST008413	14:75452376|14:75450919
rs76616-<b>G</b>, rs175643-<b>C</b>	4 x 10-14		0.339	'-	'-	'-	JDP2; JDP2	Core binding factor acute myeloid leukemia	acute myeloid leukemia	GCST008413	14:75452376|14:75450919
rs7145487-<b>T</b>, rs2359866-<b>G</b>, rs8017398-<b>C</b>, rs175886-<b>C</b>, rs17103681-<b>C</b>, rs11159152-<b>A</b>, rs17783198-<b>A</b>, rs17183738-<b>C</b>, rs8015701-<b>A</b>, rs175888-<b>G</b>, rs1863036-<b>C</b>	7 x 10-10		0.168	'-	'-	'-	TTLL5; AF107885.2; TTLL5; TTLL5; TTLL5; AF107885.2; TTLL5; TTLL5; AF107885.2; TTLL5; TTLL5; TTLL5; TTLL5; AF107885.2; TTLL5	Core binding factor acute myeloid leukemia	acute myeloid leukemia	GCST008413	14:75816471|14:75741694|14:75751132|14:75824616|14:75801843|14:75815818|14:75771660|14:75741966|14:75794794|14:75828181|14:75793338
rs7145487-<b>T</b>, rs2359866-<b>G</b>, rs8017398-<b>C</b>, rs175886-<b>C</b>, rs17103681-<b>C</b>, rs11159152-<b>A</b>, rs17783198-<b>G</b>, rs17183738-<b>C</b>, rs8015701-<b>A</b>, rs175888-<b>G</b>, rs1863036-<b>C</b>	6 x 10-9		0	'-	'-	'-	TTLL5; AF107885.2; TTLL5; TTLL5; TTLL5; AF107885.2; TTLL5; TTLL5; AF107885.2; TTLL5; TTLL5; TTLL5; TTLL5; AF107885.2; TTLL5	Core binding factor acute myeloid leukemia	acute myeloid leukemia	GCST008413	14:75816471|14:75741694|14:75751132|14:75824616|14:75801843|14:75815818|14:75771660|14:75741966|14:75794794|14:75828181|14:75793338
rs17835526-<b>C</b>, rs1159491-<b>C</b>	2 x 10-6		0.023	'-	'-	'-	NRXN3; NRXN3	Core binding factor acute myeloid leukemia	acute myeloid leukemia	GCST008413	14:78674193|14:78679269
rs31420-<b>G</b>, rs17108429-<b>G</b>	6 x 10-6		0	'-	'-	'-	NRXN3; NRXN3	Core binding factor acute myeloid leukemia	acute myeloid leukemia	GCST008413	14:78963588|14:78964252
rs7152583-<b>C</b>, rs8007728-<b>A</b>, rs8004086-<b>G</b>, rs8006900-<b>T</b>, rs1952373-<b>A</b>, rs17650363-<b>G</b>, rs2031857-<b>A</b>	4 x 10-25		0.448	'-	'-	'-	EEF1A1P2 - LINC02311; EEF1A1P2 - LINC02311; EEF1A1P2 - LINC02311; EEF1A1P2 - LINC02311; EEF1A1P2 - LINC02311; EEF1A1P2 - LINC02311; EEF1A1P2 - LINC02311	Core binding factor acute myeloid leukemia	acute myeloid leukemia	GCST008413	14:81701637|14:81706360|14:81709368|14:81706040|14:81703125|14:81705439|14:81703549
rs7152583-<b>C</b>, rs8007728-<b>A</b>, rs8004086-<b>G</b>, rs8006900-<b>T</b>, rs1952373-<b>G</b>, rs17650363-<b>G</b>, rs2031857-<b>A</b>	4 x 10-21		0.117	'-	'-	'-	EEF1A1P2 - LINC02311; EEF1A1P2 - LINC02311; EEF1A1P2 - LINC02311; EEF1A1P2 - LINC02311; EEF1A1P2 - LINC02311; EEF1A1P2 - LINC02311; EEF1A1P2 - LINC02311	Core binding factor acute myeloid leukemia	acute myeloid leukemia	GCST008413	14:81701637|14:81706360|14:81709368|14:81706040|14:81703125|14:81705439|14:81703549
rs972528-<b>A</b>, rs2372237-<b>A</b>	2 x 10-8		0.163	'-	'-	'-	AL355095.1 - AL359238.1; AL355095.1 - AL359238.1	Core binding factor acute myeloid leukemia	acute myeloid leukemia	GCST008413	14:82828257|14:82827566
rs972528-<b>G</b>, rs2372237-<b>A</b>	5 x 10-7		0.395	'-	'-	'-	AL355095.1 - AL359238.1; AL355095.1 - AL359238.1	Core binding factor acute myeloid leukemia	acute myeloid leukemia	GCST008413	14:82828257|14:82827566
rs17122254-<b>C</b>, rs11159770-<b>C</b>, rs1289356-<b>T</b>, rs17122236-<b>A</b>, rs1289355-<b>C</b>	2 x 10-37		0.005	'-	'-	'-	LINC02309; LINC02309; LINC02309; LINC02309; LINC02309	Core binding factor acute myeloid leukemia	acute myeloid leukemia	GCST008413	14:86362183|14:86364349|14:86365125|14:86361241|14:86364988
rs17122254-<b>C</b>, rs11159770-<b>T</b>, rs1289356-<b>T</b>, rs17122236-<b>A</b>, rs1289355-<b>C</b>	8 x 10-26		0.471	'-	'-	'-	LINC02309; LINC02309; LINC02309; LINC02309; LINC02309	Core binding factor acute myeloid leukemia	acute myeloid leukemia	GCST008413	14:86362183|14:86364349|14:86365125|14:86361241|14:86364988
rs12590332-<b>T</b>, rs8014113-<b>A</b>, rs8006730-<b>T</b>, rs10143797-<b>A</b>, rs7141525-<b>A</b>, rs1782195-<b>G</b>, rs10138686-<b>C</b>	4 x 10-22		0.007	'-	'-	'-	AL358292.1; AL358292.1 - AL352955.1; AL358292.1 - AL352955.1; AL358292.1 - AL352955.1; AL358292.1 - AL352955.1; AL358292.1 - AL352955.1; AL358292.1 - AL352955.1	Core binding factor acute myeloid leukemia	acute myeloid leukemia	GCST008413	14:86956696|14:87017643|14:87019995|14:87017036|14:86991767|14:86997442|14:86999649
rs12590332-<b>T</b>, rs8014113-<b>A</b>, rs8006730-<b>C</b>, rs10143797-<b>A</b>, rs7141525-<b>A</b>, rs1782195-<b>G</b>, rs10138686-<b>C</b>	1 x 10-11		0.258	'-	'-	'-	AL358292.1; AL358292.1 - AL352955.1; AL358292.1 - AL352955.1; AL358292.1 - AL352955.1; AL358292.1 - AL352955.1; AL358292.1 - AL352955.1; AL358292.1 - AL352955.1	Core binding factor acute myeloid leukemia	acute myeloid leukemia	GCST008413	14:86956696|14:87017643|14:87019995|14:87017036|14:86991767|14:86997442|14:86999649
rs7153598-<b>C</b>, rs7147651-<b>A</b>	8 x 10-21		0.403	'-	'-	'-	FOXN3; FOXN3	Core binding factor acute myeloid leukemia	acute myeloid leukemia	GCST008413	14:89203610|14:89203624
rs7153598-<b>C</b>, rs7147651-<b>G</b>	3 x 10-14		0.323	'-	'-	'-	FOXN3; FOXN3	Core binding factor acute myeloid leukemia	acute myeloid leukemia	GCST008413	14:89203610|14:89203624
rs741194-<b>G</b>, rs759224-<b>A</b>	3 x 10-10		0.196	'-	'-	'-	SMPD4P1; SMPD4P1	Core binding factor acute myeloid leukemia	acute myeloid leukemia	GCST008413	22:20639232|22:20639041
rs9619800-<b>G</b>, rs5750578-<b>C</b>, rs5757098-<b>G</b>, rs5757136-<b>C</b>, rs5756988-<b>C</b>, rs9619811-<b>T</b>, rs6001128-<b>A</b>, rs5757143-<b>C</b>, rs5750580-<b>A</b>, rs5757144-<b>T</b>, rs11089940-<b>G</b>, rs9622920-<b>T</b>, rs5995594-<b>C	1 x 10-7		0	'-	'-	'-	IGLV10-54; IGLV10-54; IGLV10-54; IGLV10-54; IGLV10-54; IGLV10-54; IGLV10-54; IGLV10-54; IGLV10-54; IGLV10-54; IGLV10-54; IGLV10-54; IGLV10-54; IGLV10-54; IGLV10-54; IGLV10-54; IGLV10-54; IGLV10-54; IGLV10-54	Core binding factor acute myeloid leukemia	acute myeloid leukemia	GCST008413	22:22141088|22:22136444|22:22154322|22:22163433|22:22132397|22:22159186|22:22151678|22:22164140|22:22137471|22:22164218|22:22155065|22:22133024|22:22164306|22:22132342|22:22141753|22:22164286|22:22130908|22:22147786|22:22150553
rs9619800-<b>G</b>, rs5750578-<b>C</b>, rs5757098-<b>G</b>, rs5757136-<b>C</b>, rs5756988-<b>C</b>, rs9619811-<b>T</b>, rs6001128-<b>A</b>, rs5757143-<b>C</b>, rs5750580-<b>A</b>, rs5757144-<b>T</b>, rs11089940-<b>G</b>, rs9622920-<b>T</b>, rs5995594-<b>C	1 x 10-6		0.121	'-	'-	'-	IGLV10-54; IGLV10-54; IGLV10-54; IGLV10-54; IGLV10-54; IGLV10-54; IGLV10-54; IGLV10-54; IGLV10-54; IGLV10-54; IGLV10-54; IGLV10-54; IGLV10-54; IGLV10-54; IGLV10-54; IGLV10-54; IGLV10-54; IGLV10-54; IGLV10-54	Core binding factor acute myeloid leukemia	acute myeloid leukemia	GCST008413	22:22141088|22:22136444|22:22154322|22:22163433|22:22132397|22:22159186|22:22151678|22:22164140|22:22137471|22:22164218|22:22155065|22:22133024|22:22164306|22:22132342|22:22141753|22:22164286|22:22130908|22:22147786|22:22150553
rs2301555-<b>T</b>, rs5751592-<b>T</b>, rs4822363-<b>C</b>, rs5759603-<b>T</b>	2 x 10-9		0.042	'-	'-	'-	RAB36; RAB36; RAB36; RAB36	Core binding factor acute myeloid leukemia	acute myeloid leukemia	GCST008413	22:23152717|22:23155487|22:23148813|22:23152646
rs2301555-<b>T</b>, rs5751592-<b>T</b>, rs4822363-<b>T</b>, rs5759603-<b>T</b>	1 x 10-6		0.159	'-	'-	'-	RAB36; RAB36; RAB36; RAB36	Core binding factor acute myeloid leukemia	acute myeloid leukemia	GCST008413	22:23152717|22:23155487|22:23148813|22:23152646
rs2765762-<b>C</b>, rs2580195-<b>T</b>, rs2740520-<b>C</b>, rs2066632-<b>A</b>, rs2118963-<b>A</b>, rs2580187-<b>A</b>, rs17074018-<b>A</b>, rs2066629-<b>A</b>, rs2066647-<b>T</b>, rs7995192-<b>C</b>	2 x 10-6		0.14	'-	'-	'-	DLEU1; DLEU1; DLEU1; DLEU1; DLEU1; DLEU1; DLEU1; DLEU1; DLEU1; DLEU1	Core binding factor acute myeloid leukemia	acute myeloid leukemia	GCST008413	13:50207120|13:50206156|13:50212227|13:50187807|13:50217236|13:50220356|13:50224192|13:50186882|13:50207938|13:50208463
rs16841-<b>A</b>, rs4885106-<b>A</b>, rs531161-<b>C</b>, rs9569048-<b>A</b>	8 x 10-15		0.014	'-	'-	'-	RPL13AP25 - AL442636.1; RPL13AP25 - AL442636.1; RPL13AP25 - AL442636.1; RPL13AP25 - AL442636.1	Core binding factor acute myeloid leukemia	acute myeloid leukemia	GCST008413	13:54481796|13:54481821|13:54476882|13:54476761
rs16841-<b>A</b>, rs4885106-<b>G</b>, rs531161-<b>C</b>, rs9569048-<b>A</b>	7 x 10-10		0.238	'-	'-	'-	RPL13AP25 - AL442636.1; RPL13AP25 - AL442636.1; RPL13AP25 - AL442636.1; RPL13AP25 - AL442636.1	Core binding factor acute myeloid leukemia	acute myeloid leukemia	GCST008413	13:54481796|13:54481821|13:54476882|13:54476761
rs12427712-<b>A</b>, rs2670491-<b>C</b>, rs11843015-<b>T</b>, rs386809-<b>G</b>, rs9317099-<b>C</b>, rs9646034-<b>C</b>, rs2137664-<b>C</b>, rs9538557-<b>A</b>, rs9528060-<b>C</b>, rs17669965-<b>C</b>, rs423521-<b>A</b>, rs7323094-<b>A</b>, rs1225840-<b>C	2 x 10-21		0	'-	'-	'-	DIAPH3; DIAPH3; DIAPH3; DIAPH3-AS1; DIAPH3; DIAPH3-AS1; DIAPH3; DIAPH3; DIAPH3-AS1; DIAPH3; DIAPH3; DIAPH3-AS1; DIAPH3; DIAPH3; DIAPH3; DIAPH3-AS1; DIAPH3; DIAPH3-AS1; DIAPH3; DIAPH3; DIAPH3; DIAPH3; DIAPH3; DIAPH3; DIAPH3-AS1; DIAPH3; DIAPH3-AS1; DIAPH3;	Core binding factor acute myeloid leukemia	acute myeloid leukemia	GCST008413	13:60101124|13:60085661|13:60013066|13:60016416|13:60122239|13:60042297|13:60098933|13:60036372|13:60121163|13:60083591|13:60030222|13:60037130|13:60106240|13:60122307|13:60078156|13:60074565|13:60092090|13:60018281|13:60044210|13:60113249|13:60029884|13:
rs12427712-<b>A</b>, rs2670491-<b>C</b>, rs11843015-<b>T</b>, rs386809-<b>G</b>, rs9317099-<b>C</b>, rs9646034-<b>C</b>, rs2137664-<b>C</b>, rs9538557-<b>A</b>, rs9528060-<b>C</b>, rs17669965-<b>C</b>, rs423521-<b>A</b>, rs7323094-<b>A</b>, rs1225840-<b>C	8 x 10-14		0.294	'-	'-	'-	DIAPH3; DIAPH3; DIAPH3; DIAPH3-AS1; DIAPH3; DIAPH3-AS1; DIAPH3; DIAPH3; DIAPH3-AS1; DIAPH3; DIAPH3; DIAPH3-AS1; DIAPH3; DIAPH3; DIAPH3; DIAPH3-AS1; DIAPH3; DIAPH3-AS1; DIAPH3; DIAPH3; DIAPH3; DIAPH3; DIAPH3; DIAPH3; DIAPH3-AS1; DIAPH3; DIAPH3-AS1; DIAPH3;	Core binding factor acute myeloid leukemia	acute myeloid leukemia	GCST008413	13:60101124|13:60085661|13:60013066|13:60016416|13:60122239|13:60042297|13:60098933|13:60036372|13:60121163|13:60083591|13:60030222|13:60037130|13:60106240|13:60122307|13:60078156|13:60074565|13:60092090|13:60018281|13:60044210|13:60113249|13:60029884|13:
rs7999193-<b>G</b>, rs2203211-<b>C</b>, rs2805932-<b>A</b>, rs2805962-<b>G</b>, rs976195-<b>G</b>	2 x 10-10		0.195	'-	'-	'-	LINC00448 - AL354810.1; LINC00448 - AL354810.1; LINC00448 - AL354810.1; LINC00448 - AL354810.1; LINC00448 - AL354810.1	Core binding factor acute myeloid leukemia	acute myeloid leukemia	GCST008413	13:62979513|13:62971674|13:62985760|13:62979743|13:62986470
rs9529367-<b>G</b>, rs17557736-<b>A</b>, rs12184778-<b>G</b>, rs9541434-<b>A</b>, rs9317705-<b>C</b>, rs12859487-<b>C</b>, rs1391997-<b>T</b>	3 x 10-7		0	'-	'-	'-	RPL37P21 - RPS3AP52; RPL37P21 - RPS3AP52; RPL37P21 - RPS3AP52; RPL37P21 - RPS3AP52; RPL37P21 - RPS3AP52; RPL37P21 - RPS3AP52; RPL37P21 - RPS3AP52	Core binding factor acute myeloid leukemia	acute myeloid leukemia	GCST008413	13:68553746|13:68555027|13:68534293|13:68554228|13:68552255|13:68555438|13:68553773
rs7987755-<b>C</b>, rs7985915-<b>T</b>, rs7996910-<b>A</b>, rs9542861-<b>A</b>, rs17195448-<b>C</b>, rs2038945-<b>T</b>, rs1326686-<b>C</b>, rs9318057-<b>C</b>	5 x 10-17		0	'-	'-	'-	RPS10P21 - AL139003.1; RPS10P21 - AL139003.1; RPS10P21 - AL139003.1; RPS10P21 - AL139003.1; RPS10P21 - AL139003.1; RPS10P21 - AL139003.1; RPS10P21 - AL139003.1; RPS10P21 - AL139003.1	Core binding factor acute myeloid leukemia	acute myeloid leukemia	GCST008413	13:72154243|13:72150404|13:72149176|13:72147047|13:72155338|13:72150592|13:72149920|13:72139312
rs7987755-<b>T</b>, rs7985915-<b>T</b>, rs7996910-<b>A</b>, rs9542861-<b>A</b>, rs17195448-<b>C</b>, rs2038945-<b>T</b>, rs1326686-<b>C</b>, rs9318057-<b>C</b>	9 x 10-8		0.191	'-	'-	'-	RPS10P21 - AL139003.1; RPS10P21 - AL139003.1; RPS10P21 - AL139003.1; RPS10P21 - AL139003.1; RPS10P21 - AL139003.1; RPS10P21 - AL139003.1; RPS10P21 - AL139003.1; RPS10P21 - AL139003.1	Core binding factor acute myeloid leukemia	acute myeloid leukemia	GCST008413	13:72154243|13:72150404|13:72149176|13:72147047|13:72155338|13:72150592|13:72149920|13:72139312
rs1440869-<b>C</b>, rs9543031-<b>T</b>, rs972434-<b>T</b>, rs17089636-<b>T</b>, rs9592852-<b>T</b>, rs9543032-<b>G</b>, rs1886199-<b>C</b>	3 x 10-18		0	'-	'-	'-	AL356754.1 - RPL21P110; AL356754.1 - RPL21P110; AL356754.1 - RPL21P110; AL356754.1 - RPL21P110; AL356754.1 - RPL21P110; AL356754.1 - RPL21P110; AL356754.1 - RPL21P110	Core binding factor acute myeloid leukemia	acute myeloid leukemia	GCST008413	13:72640091|13:72639044|13:72638425|13:72639774|13:72624889|13:72640011|13:72625548
rs1440869-<b>C</b>, rs9543031-<b>T</b>, rs972434-<b>T</b>, rs17089636-<b>T</b>, rs9592852-<b>G</b>, rs9543032-<b>G</b>, rs1886199-<b>C</b>	4 x 10-6		0.154	'-	'-	'-	AL356754.1 - RPL21P110; AL356754.1 - RPL21P110; AL356754.1 - RPL21P110; AL356754.1 - RPL21P110; AL356754.1 - RPL21P110; AL356754.1 - RPL21P110; AL356754.1 - RPL21P110	Core binding factor acute myeloid leukemia	acute myeloid leukemia	GCST008413	13:72640091|13:72639044|13:72638425|13:72639774|13:72624889|13:72640011|13:72625548
rs7987880-<b>G</b>, rs9543309-<b>T</b>, rs9573159-<b>A</b>, rs4883930-<b>C</b>, rs9543311-<b>C</b>, rs1410102-<b>G</b>, rs7998315-<b>G</b>, rs9592901-<b>T</b>, rs1928634-<b>G</b>, rs9573155-<b>G</b>, rs8002624-<b>C</b>	5 x 10-17		0.001	'-	'-	'-	RNY1P8 - AL162376.1; RNY1P8 - AL162376.1; RNY1P8 - AL162376.1; RNY1P8 - AL162376.1; RNY1P8 - AL162376.1; RNY1P8 - AL162376.1; RNY1P8 - AL162376.1; RNY1P8 - AL162376.1; RNY1P8 - AL162376.1; RNY1P8 - AL162376.1; RNY1P8 - AL162376.1	Core binding factor acute myeloid leukemia	acute myeloid leukemia	GCST008413	13:73279164|13:73283572|13:73298477|13:73299997|13:73285929|13:73283744|13:73280529|13:73279959|13:73276197|13:73291157|13:73291924
rs7987880-<b>G</b>, rs9543309-<b>T</b>, rs9573159-<b>A</b>, rs4883930-<b>C</b>, rs9543311-<b>C</b>, rs1410102-<b>G</b>, rs7998315-<b>G</b>, rs9592901-<b>T</b>, rs1928634-<b>T</b>, rs9573155-<b>G</b>, rs8002624-<b>C</b>	6 x 10-7		0.154	'-	'-	'-	RNY1P8 - AL162376.1; RNY1P8 - AL162376.1; RNY1P8 - AL162376.1; RNY1P8 - AL162376.1; RNY1P8 - AL162376.1; RNY1P8 - AL162376.1; RNY1P8 - AL162376.1; RNY1P8 - AL162376.1; RNY1P8 - AL162376.1; RNY1P8 - AL162376.1; RNY1P8 - AL162376.1	Core binding factor acute myeloid leukemia	acute myeloid leukemia	GCST008413	13:73279164|13:73283572|13:73298477|13:73299997|13:73285929|13:73283744|13:73280529|13:73279959|13:73276197|13:73291157|13:73291924
rs637153-<b>A</b>, rs8001401-<b>A</b>, rs7321259-<b>T</b>, rs2329154-<b>C</b>, rs9574580-<b>C</b>, rs11149155-<b>G</b>, rs7986411-<b>T</b>, rs1215445-<b>C</b>, rs1215447-<b>G</b>, rs482161-<b>T</b>	1 x 10-6		0.005	'-	'-	'-	AL137781.1 - SPRY2; AL137781.1 - SPRY2; AL137781.1 - SPRY2; AL137781.1 - SPRY2; AL137781.1 - SPRY2; AL137781.1 - SPRY2; AL137781.1 - SPRY2; AL137781.1 - SPRY2; AL137781.1 - SPRY2; AL137781.1 - SPRY2	Core binding factor acute myeloid leukemia	acute myeloid leukemia	GCST008413	13:80182732|13:80148877|13:80182557|13:80175037|13:80163639|13:80156818|13:80168790|13:80149862|13:80145834|13:80169063
rs637153-<b>A</b>, rs8001401-<b>A</b>, rs7321259-<b>T</b>, rs2329154-<b>C</b>, rs9574580-<b>C</b>, rs11149155-<b>G</b>, rs7986411-<b>T</b>, rs1215445-<b>C</b>, rs1215447-<b>A</b>, rs482161-<b>T</b>	3 x 10-6		0.105	'-	'-	'-	AL137781.1 - SPRY2; AL137781.1 - SPRY2; AL137781.1 - SPRY2; AL137781.1 - SPRY2; AL137781.1 - SPRY2; AL137781.1 - SPRY2; AL137781.1 - SPRY2; AL137781.1 - SPRY2; AL137781.1 - SPRY2; AL137781.1 - SPRY2	Core binding factor acute myeloid leukemia	acute myeloid leukemia	GCST008413	13:80182732|13:80148877|13:80182557|13:80175037|13:80163639|13:80156818|13:80168790|13:80149862|13:80145834|13:80169063
rs9531232-<b>C</b>, rs1602205-<b>A</b>, rs10507923-<b>T</b>, rs2329201-<b>T</b>, rs4432145-<b>C</b>	2 x 10-6		0.117	'-	'-	'-	AL353633.1 - PTMAP5; AL353633.1 - PTMAP5; AL353633.1 - PTMAP5; AL353633.1 - PTMAP5; AL353633.1 - PTMAP5	Core binding factor acute myeloid leukemia	acute myeloid leukemia	GCST008413	13:81653513|13:81657950|13:81634126|13:81632824|13:81651013
rs7490259-<b>C</b>, rs7336431-<b>C</b>, rs1929045-<b>A</b>, rs1888299-<b>G</b>, rs1929036-<b>T</b>, rs7996193-<b>A</b>	7 x 10-8		0	'-	'-	'-	LINC01049 - RNU6-75P; LINC01049; LINC01049 - RNU6-75P; LINC01049; LINC01049 - RNU6-75P; LINC01049	Core binding factor acute myeloid leukemia	acute myeloid leukemia	GCST008413	13:90542536|13:90528828|13:90535812|13:90533123|13:90548490|13:90531535
rs7490259-<b>C</b>, rs7336431-<b>C</b>, rs1929045-<b>G</b>, rs1888299-<b>G</b>, rs1929036-<b>T</b>, rs7996193-<b>A</b>	1 x 10-7		0.154	'-	'-	'-	LINC01049 - RNU6-75P; LINC01049; LINC01049 - RNU6-75P; LINC01049; LINC01049 - RNU6-75P; LINC01049	Core binding factor acute myeloid leukemia	acute myeloid leukemia	GCST008413	13:90542536|13:90528828|13:90535812|13:90533123|13:90548490|13:90531535
rs4772403-<b>T</b>, rs1898203-<b>C</b>	2 x 10-6		0.021	'-	'-	'-	ITGBL1; ITGBL1	Core binding factor acute myeloid leukemia	acute myeloid leukemia	GCST008413	13:101616289|13:101610580
rs2699342-<b>G</b>, rs2699325-<b>T</b>, rs2390886-<b>G</b>, rs2806337-<b>T</b>	7 x 10-15		0.017	'-	'-	'-	SLC10A2 - AL162717.1; SLC10A2 - AL162717.1; SLC10A2 - AL162717.1; SLC10A2 - AL162717.1	Core binding factor acute myeloid leukemia	acute myeloid leukemia	GCST008413	13:103254410|13:103256661|13:103266131|13:103255070
rs2699342-<b>G</b>, rs2699325-<b>T</b>, rs2390886-<b>A</b>, rs2806337-<b>T</b>	2 x 10-12		0.268	'-	'-	'-	SLC10A2 - AL162717.1; SLC10A2 - AL162717.1; SLC10A2 - AL162717.1; SLC10A2 - AL162717.1	Core binding factor acute myeloid leukemia	acute myeloid leukemia	GCST008413	13:103254410|13:103256661|13:103266131|13:103255070
rs2782988-<b>C</b>, rs7982390-<b>A</b>	3 x 10-12		0.242	'-	'-	'-	AL136524.1 - RPL7P45; AL136524.1 - RPL7P45	Core binding factor acute myeloid leukemia	acute myeloid leukemia	GCST008413	13:104812639|13:104812486
rs2782988-<b>T</b>, rs7982390-<b>A</b>	4 x 10-6		0.232	'-	'-	'-	AL136524.1 - RPL7P45; AL136524.1 - RPL7P45	Core binding factor acute myeloid leukemia	acute myeloid leukemia	GCST008413	13:104812639|13:104812486
rs7322085-<b>T</b>, rs7320405-<b>A</b>, rs9514439-<b>G</b>	8 x 10-8		0.16	'-	'-	'-	LINC00343 - AL138701.1; LINC00343 - AL138701.1; LINC00343 - AL138701.1	Core binding factor acute myeloid leukemia	acute myeloid leukemia	GCST008413	13:105830179|13:105830125|13:105829219
rs9521747-<b>C</b>, rs7328731-<b>A</b>, rs4773180-<b>G</b>, rs4773179-<b>A</b>, rs4773178-<b>A</b>, rs9559792-<b>C</b>	1 x 10-11		0.228	'-	'-	'-	COL4A2; COL4A2; COL4A2; COL4A2; COL4A2; COL4A2	Core binding factor acute myeloid leukemia	acute myeloid leukemia	GCST008413	13:110407858|13:110404647|13:110409668|13:110409537|13:110408741|13:110406746
rs2838871-<b>G</b>, rs2838869-<b>A</b>	1 x 10-8		0.161	'-	'-	'-	LINC00315 - BX322557.1; BX322557.2; LINC00315	Core binding factor acute myeloid leukemia	acute myeloid leukemia	GCST008413	21:45307222|21:45300638
rs2838871-<b>G</b>, rs2838869-<b>G</b>	3 x 10-7		0.05	'-	'-	'-	LINC00315 - BX322557.1; BX322557.2; LINC00315	Core binding factor acute myeloid leukemia	acute myeloid leukemia	GCST008413	21:45307222|21:45300638
rs4819119-<b>A</b>, rs2236461-<b>T</b>, rs10854470-<b>C</b>, rs2838932-<b>C</b>, rs2838925-<b>C</b>, rs8126650-<b>T</b>, rs11911327-<b>C</b>, rs2838933-<b>T</b>, rs2236458-<b>C</b>	3 x 10-8		0.003	'-	'-	'-	COL18A1; COL18A1; COL18A1; COL18A1; COL18A1; COL18A1; COL18A1; COL18A1; COL18A1	Core binding factor acute myeloid leukemia	acute myeloid leukemia	GCST008413	21:45463239|21:45477179|21:45444973|21:45451558|21:45427844|21:45472737|21:45428241|21:45466796|21:45474107
rs11911016-<b>A</b>, rs8127428-<b>C</b>, rs4819157-<b>T</b>, rs17351433-<b>A</b>, rs12481867-<b>A</b>, rs2839014-<b>A</b>, rs2839020-<b>G</b>, rs2150453-<b>G</b>, rs2839015-<b>G</b>, rs16978629-<b>G</b>, rs11910741-<b>G</b>	6 x 10-14		0.001	'-	'-	'-	PCBP3; PCBP3; PCBP3; PCBP3; PCBP3; PCBP3-AS1; PCBP3; PCBP3; PCBP3-AS1; PCBP3; PCBP3-AS1; PCBP3; PCBP3; PCBP3	Core binding factor acute myeloid leukemia	acute myeloid leukemia	GCST008413	21:45844416|21:45848668|21:45851171|21:45855719|21:45842899|21:45829549|21:45860087|21:45833301|21:45830325|21:45850541|21:45844502
rs11911016-<b>A</b>, rs8127428-<b>C</b>, rs4819157-<b>T</b>, rs17351433-<b>A</b>, rs12481867-<b>A</b>, rs2839014-<b>G</b>, rs2839020-<b>G</b>, rs2150453-<b>G</b>, rs2839015-<b>G</b>, rs16978629-<b>G</b>, rs11910741-<b>G</b>	4 x 10-7		0.161	'-	'-	'-	PCBP3; PCBP3; PCBP3; PCBP3; PCBP3; PCBP3-AS1; PCBP3; PCBP3; PCBP3-AS1; PCBP3; PCBP3-AS1; PCBP3; PCBP3; PCBP3	Core binding factor acute myeloid leukemia	acute myeloid leukemia	GCST008413	21:45844416|21:45848668|21:45851171|21:45855719|21:45842899|21:45829549|21:45860087|21:45833301|21:45830325|21:45850541|21:45844502
rs2231489-<b>C</b>, rs1076106-<b>C</b>, rs1076105-<b>G</b>, rs2240617-<b>A</b>	9 x 10-6		0.107	'-	'-	'-	ADA2; ADA2; ADA2; ADA2	Core binding factor acute myeloid leukemia	acute myeloid leukemia	GCST008413	22:17203454|22:17201404|22:17201275|22:17207512
rs174301-<b>C</b>, rs174297-<b>C</b>, rs4452253-<b>T</b>, rs78914-<b>G</b>, rs4819596-<b>A</b>, rs13053400-<b>G</b>, rs5747211-<b>G</b>	9 x 10-13		0.014	'-	'-	'-	CECR2; CECR2; CECR2; CECR2; CECR2; CECR2; AC007666.2; CECR2	Core binding factor acute myeloid leukemia	acute myeloid leukemia	GCST008413	22:17518422|22:17516116|22:17516826|22:17518537|22:17511574|22:17523132|22:17511820
rs174301-<b>T</b>, rs174297-<b>C</b>, rs4452253-<b>T</b>, rs78914-<b>G</b>, rs4819596-<b>A</b>, rs13053400-<b>G</b>, rs5747211-<b>G</b>	3 x 10-9		0.161	'-	'-	'-	CECR2; CECR2; CECR2; CECR2; CECR2; CECR2; AC007666.2; CECR2	Core binding factor acute myeloid leukemia	acute myeloid leukemia	GCST008413	22:17518422|22:17516116|22:17516826|22:17518537|22:17511574|22:17523132|22:17511820
rs5747351-<b>G</b>, rs5746474-<b>T</b>	3 x 10-34		0.006	'-	'-	'-	BID; BID	Core binding factor acute myeloid leukemia	acute myeloid leukemia	GCST008413	22:17763609|22:17763166
rs5747351-<b>G</b>, rs5746474-<b>C</b>	5 x 10-20		0.392	'-	'-	'-	BID; BID	Core binding factor acute myeloid leukemia	acute myeloid leukemia	GCST008413	22:17763609|22:17763166
rs10507321-<b>G</b>, rs17285225-<b>T</b>, rs7337589-<b>C</b>, rs12428629-<b>G</b>, rs9317421-<b>C</b>, rs17357143-<b>T</b>, rs3887157-<b>G</b>, rs17357567-<b>A</b>	4 x 10-6		0	'-	'-	'-	AL157931.2 - HMGA1P6; AL157931.2 - HMGA1P6; AL157931.2 - HMGA1P6; AL157931.2 - HMGA1P6; AL157931.2 - HMGA1P6; AL157931.2 - HMGA1P6; AL157931.2 - HMGA1P6; AL157931.2 - HMGA1P6	Core binding factor acute myeloid leukemia	acute myeloid leukemia	GCST008413	13:23030027|13:23034470|13:23034579|13:23033699|13:23039738|13:23032252|13:23030008|13:23039652
rs9507041-<b>C</b>, rs9552866-<b>G</b>, rs574662-<b>A</b>, rs9510610-<b>T</b>, rs597425-<b>T</b>, rs529154-<b>C</b>	2 x 10-11		0	'-	'-	'-	LINC00362; LINC00362 - SGCG; LINC00362 - SGCG; LINC00362 - SGCG; LINC00362 - SGCG; LINC00362 - SGCG	Core binding factor acute myeloid leukemia	acute myeloid leukemia	GCST008413	13:23170240|13:23178026|13:23178257|13:23177961|13:23177174|13:23170876
rs578196-<b>A</b>, rs501909-<b>A</b>, rs502068-<b>G</b>	7 x 10-19		0.001	'-	'-	'-	SGCG; SGCG; SGCG	Core binding factor acute myeloid leukemia	acute myeloid leukemia	GCST008413	13:23188133|13:23186741|13:23186680
rs578196-<b>G</b>, rs501909-<b>A</b>, rs502068-<b>G</b>	2 x 10-15		0.3	'-	'-	'-	SGCG; SGCG; SGCG	Core binding factor acute myeloid leukemia	acute myeloid leukemia	GCST008413	13:23188133|13:23186741|13:23186680
rs17081893-<b>C</b>, rs17081882-<b>C</b>, rs9578831-<b>C</b>, rs12428981-<b>C</b>	3 x 10-6		0.055	'-	'-	'-	LINC01053; LINC01053; LINC01053; LINC00463; LINC01053	Core binding factor acute myeloid leukemia	acute myeloid leukemia	GCST008413	13:25186475|13:25181148|13:25180419|13:25179949
rs3132364-<b>A</b>, rs9553651-<b>T</b>, rs3117849-<b>G</b>, rs3117848-<b>G</b>	1 x 10-7		0.157	'-	'-	'-	ATP8A2; ATP8A2; ATP8A2; ATP8A2	Core binding factor acute myeloid leukemia	acute myeloid leukemia	GCST008413	13:25725676|13:25727412|13:25725041|13:25725075
rs3132364-<b>A</b>, rs9553651-<b>C</b>, rs3117849-<b>G</b>, rs3117848-<b>G</b>	5 x 10-6		0.773	'-	'-	'-	ATP8A2; ATP8A2; ATP8A2; ATP8A2	Core binding factor acute myeloid leukemia	acute myeloid leukemia	GCST008413	13:25725676|13:25727412|13:25725041|13:25725075
rs12584838-<b>G</b>, rs9551373-<b>T</b>, rs531950-<b>C</b>, rs10492484-<b>A</b>, rs7337722-<b>G</b>, rs667374-<b>G</b>, rs12876263-<b>T</b>, rs12870355-<b>T</b>, rs17821569-<b>C</b>, rs9507915-<b>A</b>, rs634035-<b>A</b>, rs542610-<b>T</b>, rs6491221-<b>A	2 x 10-8		0.136	'-	'-	'-	POLR1D; POLR1D; POLR1D; POLR1D; POLR1D; POLR1D; POLR1D; POLR1D; POLR1D; POLR1D; POLR1D; POLR1D; POLR1D; POLR1D	Core binding factor acute myeloid leukemia	acute myeloid leukemia	GCST008413	13:27637171|13:27662515|13:27641367|13:27658569|13:27645021|13:27659387|13:27645582|13:27644020|13:27641294|13:27640899|13:27635872|13:27660932|13:27650851|13:27661102
rs12584838-<b>G</b>, rs9551373-<b>T</b>, rs531950-<b>C</b>, rs10492484-<b>A</b>, rs7337722-<b>G</b>, rs667374-<b>G</b>, rs12876263-<b>T</b>, rs12870355-<b>T</b>, rs17821569-<b>C</b>, rs9507915-<b>A</b>, rs634035-<b>A</b>, rs542610-<b>T</b>, rs6491221-<b>C	7 x 10-7		0.005	'-	'-	'-	POLR1D; POLR1D; POLR1D; POLR1D; POLR1D; POLR1D; POLR1D; POLR1D; POLR1D; POLR1D; POLR1D; POLR1D; POLR1D; POLR1D	Core binding factor acute myeloid leukemia	acute myeloid leukemia	GCST008413	13:27637171|13:27662515|13:27641367|13:27658569|13:27645021|13:27659387|13:27645582|13:27644020|13:27641294|13:27640899|13:27635872|13:27660932|13:27650851|13:27661102
rs3794399-<b>T</b>, rs3794397-<b>C</b>	4 x 10-6		0.114	'-	'-	'-	FLT1; FLT1	Core binding factor acute myeloid leukemia	acute myeloid leukemia	GCST008413	13:28318755|13:28318584
rs11843245-<b>C</b>, rs7326597-<b>A</b>	8 x 10-8		0.574	'-	'-	'-	LINC00445 - DCLK1; LINC00445 - DCLK1	Core binding factor acute myeloid leukemia	acute myeloid leukemia	GCST008413	13:35766000|13:35759819
rs11843245-<b>C</b>, rs7326597-<b>G</b>	2 x 10-7		0.286	'-	'-	'-	LINC00445 - DCLK1; LINC00445 - DCLK1	Core binding factor acute myeloid leukemia	acute myeloid leukemia	GCST008413	13:35766000|13:35759819
rs1171052-<b>C</b>, rs1171072-<b>T</b>, rs1171092-<b>C</b>, rs9574926-<b>A</b>, rs9593571-<b>C</b>, rs7358881-<b>T</b>, rs7319248-<b>T</b>, rs9565689-<b>A</b>, rs1171091-<b>G</b>	1 x 10-6		0	'-	'-	'-	DCLK1; DCLK1; DCLK1; DCLK1; DCLK1; DCLK1; DCLK1; DCLK1; DCLK1	Core binding factor acute myeloid leukemia	acute myeloid leukemia	GCST008413	13:35924961|13:35927894|13:35935591|13:35924219|13:35927838|13:35933515|13:35923951|13:35935497|13:35935910
rs7985783-<b>A</b>, rs7984412-<b>A</b>, rs17058847-<b>G</b>, rs4448804-<b>A</b>, rs9315638-<b>G</b>, rs7330041-<b>A</b>, rs7330236-<b>A</b>, rs9548569-<b>C</b>, rs10492692-<b>C</b>, rs10492690-<b>C</b>, rs17058855-<b>G</b>, rs6563655-<b>G</b>, rs9548568-<	1 x 10-20		0	'-	'-	'-	ANKRD26P2 - STOML3; ANKRD26P2 - STOML3; ANKRD26P2 - STOML3; ANKRD26P2 - STOML3; ANKRD26P2 - STOML3; ANKRD26P2 - STOML3; ANKRD26P2 - STOML3; ANKRD26P2 - STOML3; ANKRD26P2 - STOML3; ANKRD26P2 - STOML3; ANKRD26P2 - STOML3; ANKRD26P2 - STOML3; ANKRD26P2 - STO	Core binding factor acute myeloid leukemia	acute myeloid leukemia	GCST008413	13:38959453|13:38959714|13:38961683|13:38955089|13:38961803|13:38962175|13:38962279|13:38961338|13:38962460|13:38965827|13:38962513|13:38961638|13:38961222|13:38962812|13:38953336|13:38965870|13:38958874|13:38955168|13:38959524|13:38962863
rs7985783-<b>A</b>, rs7984412-<b>A</b>, rs17058847-<b>G</b>, rs4448804-<b>A</b>, rs9315638-<b>G</b>, rs7330041-<b>A</b>, rs7330236-<b>A</b>, rs9548569-<b>C</b>, rs10492692-<b>C</b>, rs10492690-<b>T</b>, rs17058855-<b>G</b>, rs6563655-<b>G</b>, rs9548568-<	6 x 10-14		0.249	'-	'-	'-	ANKRD26P2 - STOML3; ANKRD26P2 - STOML3; ANKRD26P2 - STOML3; ANKRD26P2 - STOML3; ANKRD26P2 - STOML3; ANKRD26P2 - STOML3; ANKRD26P2 - STOML3; ANKRD26P2 - STOML3; ANKRD26P2 - STOML3; ANKRD26P2 - STOML3; ANKRD26P2 - STOML3; ANKRD26P2 - STOML3; ANKRD26P2 - STO	Core binding factor acute myeloid leukemia	acute myeloid leukemia	GCST008413	13:38959453|13:38959714|13:38961683|13:38955089|13:38961803|13:38962175|13:38962279|13:38961338|13:38962460|13:38965827|13:38962513|13:38961638|13:38961222|13:38962812|13:38953336|13:38965870|13:38958874|13:38955168|13:38959524|13:38962863
rs9521747-<b>C</b>, rs7328731-<b>G</b>, rs4773180-<b>G</b>, rs4773179-<b>A</b>, rs4773178-<b>A</b>, rs9559792-<b>C</b>	6 x 10-11		0.039	'-	'-	'-	COL4A2; COL4A2; COL4A2; COL4A2; COL4A2; COL4A2	Core binding factor acute myeloid leukemia	acute myeloid leukemia	GCST008413	13:110407858|13:110404647|13:110409668|13:110409537|13:110408741|13:110406746
rs375814-<b>T</b>, rs1062004-<b>G</b>, rs419244-<b>G</b>	2 x 10-32		0.001	'-	'-	'-	RAB20; RAB20; RAB20	Core binding factor acute myeloid leukemia	acute myeloid leukemia	GCST008413	13:110524172|13:110524269|13:110524046
rs375814-<b>T</b>, rs1062004-<b>T</b>, rs419244-<b>G</b>	2 x 10-18		0.347	'-	'-	'-	RAB20; RAB20; RAB20	Core binding factor acute myeloid leukemia	acute myeloid leukemia	GCST008413	13:110524172|13:110524269|13:110524046
rs4982912-<b>A</b>, rs17795094-<b>C</b>, rs12891613-<b>C</b>	3 x 10-12		0.012	'-	'-	'-	KHNYN; KHNYN; KHNYN	Core binding factor acute myeloid leukemia	acute myeloid leukemia	GCST008413	14:24434078|14:24432227|14:24434758
rs12882702-<b>G</b>, rs1909784-<b>A</b>	3 x 10-8		0.17	'-	'-	'-	AL110292.1; AL110292.1	Core binding factor acute myeloid leukemia	acute myeloid leukemia	GCST008413	14:27133645|14:27143574
rs12882702-<b>G</b>, rs1909784-<b>G</b>	3 x 10-6		0.548	'-	'-	'-	AL110292.1; AL110292.1	Core binding factor acute myeloid leukemia	acute myeloid leukemia	GCST008413	14:27133645|14:27143574
rs10138733-<b>G</b>, rs4981687-<b>A</b>, rs8016028-<b>C</b>, rs8022374-<b>A</b>, rs1951540-<b>C</b>, rs17114593-<b>A</b>, rs3950100-<b>G</b>, rs8022457-<b>A</b>, rs8016946-<b>C</b>, rs17560052-<b>A</b>, rs8020665-<b>G</b>	7 x 10-14		0.001	'-	'-	'-	AL135878.1; AL135878.1; AL135878.1; AL135878.1; AL135878.1; AL135878.1; AL135878.1; AL135878.1; AL135878.1; AL135878.1; AL135878.1	Core binding factor acute myeloid leukemia	acute myeloid leukemia	GCST008413	14:29186112|14:29137078|14:29158909|14:29182778|14:29132806|14:29194075|14:29150674|14:29144304|14:29159419|14:29158612|14:29182862
rs10138733-<b>A</b>, rs4981687-<b>A</b>, rs8016028-<b>C</b>, rs8022374-<b>A</b>, rs1951540-<b>C</b>, rs17114593-<b>A</b>, rs3950100-<b>G</b>, rs8022457-<b>A</b>, rs8016946-<b>C</b>, rs17560052-<b>A</b>, rs8020665-<b>G</b>	7 x 10-7		0.151	'-	'-	'-	AL135878.1; AL135878.1; AL135878.1; AL135878.1; AL135878.1; AL135878.1; AL135878.1; AL135878.1; AL135878.1; AL135878.1; AL135878.1	Core binding factor acute myeloid leukemia	acute myeloid leukemia	GCST008413	14:29186112|14:29137078|14:29158909|14:29182778|14:29132806|14:29194075|14:29150674|14:29144304|14:29159419|14:29158612|14:29182862
rs8017647-<b>T</b>, rs4981146-<b>T</b>, rs1958918-<b>C</b>	2 x 10-14		0.311	'-	'-	'-	AL352984.2 - AL352984.1; AL352984.2 - AL352984.1; AL352984.2 - AL352984.1	Core binding factor acute myeloid leukemia	acute myeloid leukemia	GCST008413	14:31987152|14:31985166|14:31992169
rs8017647-<b>T</b>, rs4981146-<b>T</b>, rs1958918-<b>T</b>	6 x 10-12		0.168	'-	'-	'-	AL352984.2 - AL352984.1; AL352984.2 - AL352984.1; AL352984.2 - AL352984.1	Core binding factor acute myeloid leukemia	acute myeloid leukemia	GCST008413	14:31987152|14:31985166|14:31992169
rs9322887-<b>G</b>, rs11156726-<b>T</b>, rs11156725-<b>T</b>	6 x 10-6		0.157	'-	'-	'-	AL352984.1 - ARHGAP5-AS1; AL352984.1 - ARHGAP5-AS1; AL352984.1 - ARHGAP5-AS1	Core binding factor acute myeloid leukemia	acute myeloid leukemia	GCST008413	14:32021147|14:32028992|14:32027490
rs1769621-<b>C</b>, rs10083460-<b>C</b>, rs1680686-<b>T</b>, rs1680684-<b>T</b>, rs1680679-<b>G</b>, rs4981207-<b>A</b>, rs1769628-<b>T</b>	5 x 10-36		0.004	'-	'-	'-	EGLN3; EGLN3; EGLN3; EGLN3; EGLN3; EGLN3; EGLN3	Core binding factor acute myeloid leukemia	acute myeloid leukemia	GCST008413	14:33954472|14:33964015|14:33954721|14:33954981|14:33965501|14:33957002|14:33965427
rs1769621-<b>C</b>, rs10083460-<b>A</b>, rs1680686-<b>T</b>, rs1680684-<b>T</b>, rs1680679-<b>G</b>, rs4981207-<b>A</b>, rs1769628-<b>T</b>	1 x 10-19		0.375	'-	'-	'-	EGLN3; EGLN3; EGLN3; EGLN3; EGLN3; EGLN3; EGLN3	Core binding factor acute myeloid leukemia	acute myeloid leukemia	GCST008413	14:33954472|14:33964015|14:33954721|14:33954981|14:33965501|14:33957002|14:33965427
rs2197465-<b>G</b>, rs698352-<b>C</b>, rs10136533-<b>G</b>	7 x 10-10		0.239	'-	'-	'-	AL359212.1 - AL512358.1; AL359212.1 - AL512358.1; AL359212.1 - AL512358.1	Core binding factor acute myeloid leukemia	acute myeloid leukemia	GCST008413	14:48103429|14:48083694|14:48092396
rs2197465-<b>G</b>, rs698352-<b>A</b>, rs10136533-<b>G</b>	7 x 10-9		0.212	'-	'-	'-	AL359212.1 - AL512358.1; AL359212.1 - AL512358.1; AL359212.1 - AL512358.1	Core binding factor acute myeloid leukemia	acute myeloid leukemia	GCST008413	14:48103429|14:48083694|14:48092396
rs9323167-<b>A</b>, rs11628828-<b>C</b>	1 x 10-39		0.019	'-	'-	'-	AL512360.1 - AL110505.1; AL512360.1 - AL110505.1	Core binding factor acute myeloid leukemia	acute myeloid leukemia	GCST008413	14:49014621|14:49015406
rs9323167-<b>G</b>, rs11628828-<b>C</b>	9 x 10-26		0.521	'-	'-	'-	AL512360.1 - AL110505.1; AL512360.1 - AL110505.1	Core binding factor acute myeloid leukemia	acute myeloid leukemia	GCST008413	14:49014621|14:49015406
rs1959060-<b>G</b>, rs11621999-<b>A</b>, rs7156058-<b>G</b>, rs12893499-<b>C</b>, rs8012512-<b>G</b>, rs4274344-<b>T</b>, rs10138860-<b>T</b>	3 x 10-8		0.164	'-	'-	'-	TMEM260; TMEM260; TMEM260; TMEM260; TMEM260; TMEM260; TMEM260	Core binding factor acute myeloid leukemia	acute myeloid leukemia	GCST008413	14:56505747|14:56507773|14:56505354|14:56513226|14:56504660|14:56505920|14:56506061
rs7142609-<b>C</b>, rs198260-<b>G</b>	1 x 10-6		0.019	'-	'-	'-	AL161757.5; AL161757.5	Core binding factor acute myeloid leukemia	acute myeloid leukemia	GCST008413	14:56714285|14:56714297
rs410507-<b>A</b>, rs17095071-<b>T</b>, rs856213-<b>G</b>, rs856211-<b>G</b>, rs856205-<b>T</b>, rs856208-<b>G</b>, rs399650-<b>A</b>, rs7146277-<b>G</b>, rs856209-<b>T</b>, rs7149631-<b>A</b>, rs17833125-<b>G</b>	2 x 10-9		0.002	'-	'-	'-	LINC01500; LINC01500; LINC01500; LINC01500; LINC01500; LINC01500; LINC01500; LINC01500; LINC01500; LINC01500; LINC01500	Core binding factor acute myeloid leukemia	acute myeloid leukemia	GCST008413	14:58754755|14:58767217|14:58773134|14:58771448|14:58767323|14:58769419|14:58754284|14:58769707|14:58769670|14:58767036|14:58765340
rs1950670-<b>G</b>, rs1950669-<b>G</b>	3 x 10-31		0.002	'-	'-	'-	LINC01500; LINC01500	Core binding factor acute myeloid leukemia	acute myeloid leukemia	GCST008413	14:59057090|14:59057134
rs1950670-<b>A</b>, rs1950669-<b>G</b>	5 x 10-22		0.407	'-	'-	'-	LINC01500; LINC01500	Core binding factor acute myeloid leukemia	acute myeloid leukemia	GCST008413	14:59057090|14:59057134
rs1010053-<b>G</b>, rs2351174-<b>G</b>	9 x 10-15		0.322	'-	'-	'-	AL049874.3; AL049874.3	Core binding factor acute myeloid leukemia	acute myeloid leukemia	GCST008413	14:60538907|14:60546519
rs1010053-<b>A</b>, rs2351174-<b>G</b>	6 x 10-13		0.08	'-	'-	'-	AL049874.3; AL049874.3	Core binding factor acute myeloid leukemia	acute myeloid leukemia	GCST008413	14:60538907|14:60546519
rs1004000-<b>T</b>, rs10146483-<b>G</b>	3 x 10-17		0.334	'-	'-	'-	PLEK2 - MIR5694; PLEK2 - MIR5694	Core binding factor acute myeloid leukemia	acute myeloid leukemia	GCST008413	14:67430386|14:67430954
rs10178046-<b>C</b>, rs9309438-<b>C</b>, rs10178068-<b>C</b>, rs17005943-<b>T</b>, rs13418184-<b>T</b>, rs13396913-<b>C</b>, rs6735669-<b>G</b>, rs10190454-<b>T</b>, rs17005947-<b>G</b>, rs2902451-<b>T</b>	3 x 10-8		0.198	'-	'-	'-	ADD2; ADD2; ADD2; ADD2; ADD2; ADD2; ADD2; AC005234.2; ADD2; ADD2; AC005234.2; ADD2	Core binding factor acute myeloid leukemia	acute myeloid leukemia	GCST008413	2:70613052|2:70615642|2:70613114|2:70610804|2:70615800|2:70613283|2:70630351|2:70612970|2:70611059|2:70629927
rs6666806-<b>C</b>, rs13948-<b>C</b>, rs7535347-<b>C</b>, rs2236576-<b>A</b>, rs7541207-<b>C</b>, rs7528534-<b>C</b>, rs6678726-<b>G</b>, rs6671633-<b>A</b>	5 x 10-9		0.224	'-	'-	'-	MRPS17P1 - HECTD3; UROD; MRPS17P1 - HECTD3; UROD; HECTD3; HECTD3; ZSWIM5; ZSWIM5	Core binding factor acute myeloid leukemia	acute myeloid leukemia	GCST008413	1:45001255|1:45015157|1:45000839|1:45012003|1:45008336|1:45004458|1:45030723|1:45034622
rs205618-<b>A</b>, rs205621-<b>A</b>, rs205613-<b>G</b>, rs6717832-<b>A</b>, rs205619-<b>A</b>	1 x 10-12		0	'-	'-	'-	AC007387.2; AC007387.2; AC007387.2; AC007387.2; AC007387.2	Core binding factor acute myeloid leukemia	acute myeloid leukemia	GCST008413	2:74741483|2:74741113|2:74742170|2:74739828|2:74741294
rs205618-<b>A</b>, rs205621-<b>C</b>, rs205613-<b>G</b>, rs6717832-<b>A</b>, rs205619-<b>A</b>	3 x 10-12		0.203	'-	'-	'-	AC007387.2; AC007387.2; AC007387.2; AC007387.2; AC007387.2	Core binding factor acute myeloid leukemia	acute myeloid leukemia	GCST008413	2:74741483|2:74741113|2:74742170|2:74739828|2:74741294
rs17690224-<b>T</b>, rs3771878-<b>G</b>, rs13385913-<b>T</b>, rs4853169-<b>G</b>, rs3771872-<b>C</b>, rs3771875-<b>A</b>, rs3732304-<b>A</b>, rs3213670-<b>C</b>, rs1986238-<b>C</b>, rs1049678-<b>A</b>, rs6759555-<b>C</b>, rs1990145-<b>G</b>, rs17689863-<b	3 x 10-8		0	'-	'-	'-	GCFC2; MRPL19; GCFC2; MRPL19; GCFC2; MRPL19; GCFC2; MRPL19; MRPL19; MRPL19; GCFC2; MRPL19; GCFC2; MRPL19; GCFC2; MRPL19; GCFC2; MRPL19; GCFC2; MRPL19; MRPL19; GCFC2; MRPL19; GCFC2; MRPL19; GCFC2; MRPL19	Core binding factor acute myeloid leukemia	acute myeloid leukemia	GCST008413	2:75664985|2:75674542|2:75672606|2:75679846|2:75650436|2:75650686|2:75655729|2:75665711|2:75672737|2:75655530|2:75654702|2:75650524|2:75655273|2:75679498|2:75656150
rs17690224-<b>T</b>, rs3771878-<b>G</b>, rs13385913-<b>T</b>, rs4853169-<b>G</b>, rs3771872-<b>T</b>, rs3771875-<b>A</b>, rs3732304-<b>A</b>, rs3213670-<b>C</b>, rs1986238-<b>C</b>, rs1049678-<b>A</b>, rs6759555-<b>C</b>, rs1990145-<b>G</b>, rs17689863-<b	6 x 10-6		0.098	'-	'-	'-	GCFC2; MRPL19; GCFC2; MRPL19; GCFC2; MRPL19; GCFC2; MRPL19; MRPL19; MRPL19; GCFC2; MRPL19; GCFC2; MRPL19; GCFC2; MRPL19; GCFC2; MRPL19; GCFC2; MRPL19; MRPL19; GCFC2; MRPL19; GCFC2; MRPL19; GCFC2; MRPL19	Core binding factor acute myeloid leukemia	acute myeloid leukemia	GCST008413	2:75664985|2:75674542|2:75672606|2:75679846|2:75650436|2:75650686|2:75655729|2:75665711|2:75672737|2:75655530|2:75654702|2:75650524|2:75655273|2:75679498|2:75656150
rs17013234-<b>A</b>, rs10221841-<b>A</b>, rs1914508-<b>A</b>, rs1400846-<b>G</b>, rs6547100-<b>A</b>, rs977744-<b>A</b>, rs13428376-<b>C</b>, rs4387822-<b>T</b>	5 x 10-38		0.002	'-	'-	'-	LRRTM4; LRRTM4; LRRTM4; LRRTM4; LRRTM4; LRRTM4; LRRTM4; LRRTM4	Core binding factor acute myeloid leukemia	acute myeloid leukemia	GCST008413	2:76831385|2:76795366|2:76832073|2:76811415|2:76811331|2:76810883|2:76791825|2:76809766
rs17013234-<b>A</b>, rs10221841-<b>A</b>, rs1914508-<b>G</b>, rs1400846-<b>G</b>, rs6547100-<b>A</b>, rs977744-<b>A</b>, rs13428376-<b>C</b>, rs4387822-<b>T</b>	8 x 10-23		0.454	'-	'-	'-	LRRTM4; LRRTM4; LRRTM4; LRRTM4; LRRTM4; LRRTM4; LRRTM4; LRRTM4	Core binding factor acute myeloid leukemia	acute myeloid leukemia	GCST008413	2:76831385|2:76795366|2:76832073|2:76811415|2:76811331|2:76810883|2:76791825|2:76809766
rs1864550-<b>C</b>, rs2250249-<b>G</b>, rs445551-<b>G</b>, rs1864548-<b>T</b>	5 x 10-21		0.002	'-	'-	'-	CTNNA2; CTNNA2; CTNNA2; CTNNA2	Core binding factor acute myeloid leukemia	acute myeloid leukemia	GCST008413	2:79472456|2:79471870|2:79470856|2:79462446
rs1864550-<b>C</b>, rs2250249-<b>G</b>, rs445551-<b>G</b>, rs1864548-<b>C</b>	5 x 10-16		0.323	'-	'-	'-	CTNNA2; CTNNA2; CTNNA2; CTNNA2	Core binding factor acute myeloid leukemia	acute myeloid leukemia	GCST008413	2:79472456|2:79471870|2:79470856|2:79462446
rs563702-<b>C</b>, rs684009-<b>C</b>	3 x 10-8		0.173	'-	'-	'-	CTNNA2; CTNNA2	Core binding factor acute myeloid leukemia	acute myeloid leukemia	GCST008413	2:79999656|2:79997797
rs563702-<b>T</b>, rs684009-<b>C</b>	6 x 10-6		0.699	'-	'-	'-	CTNNA2; CTNNA2	Core binding factor acute myeloid leukemia	acute myeloid leukemia	GCST008413	2:79999656|2:79997797
rs12472249-<b>C</b>, rs9309556-<b>G</b>, rs11685451-<b>C</b>, rs7570587-<b>T</b>, rs1031442-<b>T</b>, rs3849389-<b>G</b>, rs11685504-<b>C</b>	2 x 10-18		0	'-	'-	'-	CTNNA2; CTNNA2; CTNNA2; CTNNA2; CTNNA2; CTNNA2; CTNNA2	Core binding factor acute myeloid leukemia	acute myeloid leukemia	GCST008413	2:80102954|2:80111413|2:80138067|2:80107698|2:80105025|2:80132127|2:80138168
rs12472249-<b>C</b>, rs9309556-<b>G</b>, rs11685451-<b>C</b>, rs7570587-<b>T</b>, rs1031442-<b>C</b>, rs3849389-<b>G</b>, rs11685504-<b>C</b>	2 x 10-7		0.183	'-	'-	'-	CTNNA2; CTNNA2; CTNNA2; CTNNA2; CTNNA2; CTNNA2; CTNNA2	Core binding factor acute myeloid leukemia	acute myeloid leukemia	GCST008413	2:80102954|2:80111413|2:80138067|2:80107698|2:80105025|2:80132127|2:80138168
rs2859990-<b>A</b>, rs1901396-<b>A</b>, rs11126926-<b>T</b>, rs1451776-<b>C</b>, rs896476-<b>T</b>, rs1872734-<b>G</b>, rs2129392-<b>C</b>, rs923232-<b>G</b>, rs13020687-<b>A</b>, rs4832055-<b>A</b>, rs10496299-<b>C</b>, rs7567855-<b>T</b>, rs12052366-<b>	1 x 10-16		0	'-	'-	'-	RNU6-1312P - AC016908.1; RNU6-1312P - AC016908.1; RNU6-1312P - AC016908.1; RNU6-1312P - AC016908.1; RNU6-1312P - AC016908.1; RNU6-1312P - AC016908.1; RNU6-1312P - AC016908.1; RNU6-1312P - AC016908.1; RNU6-1312P - AC016908.1; RNU6-1312P - AC016908.1; RNU6-	Core binding factor acute myeloid leukemia	acute myeloid leukemia	GCST008413	2:83719496|2:83691347|2:83707132|2:83689037|2:83696657|2:83680340|2:83705516|2:83701994|2:83717168|2:83697645|2:83702854|2:83688329|2:83703063|2:83689268|2:83678952|2:83687428|2:83679390|2:83664282|2:83702324|2:83685028|2:83709615
rs2859990-<b>A</b>, rs1901396-<b>A</b>, rs11126926-<b>T</b>, rs1451776-<b>C</b>, rs896476-<b>T</b>, rs1872734-<b>G</b>, rs2129392-<b>C</b>, rs923232-<b>G</b>, rs13020687-<b>A</b>, rs4832055-<b>A</b>, rs10496299-<b>C</b>, rs7567855-<b>T</b>, rs12052366-<b>	3 x 10-9		0.192	'-	'-	'-	RNU6-1312P - AC016908.1; RNU6-1312P - AC016908.1; RNU6-1312P - AC016908.1; RNU6-1312P - AC016908.1; RNU6-1312P - AC016908.1; RNU6-1312P - AC016908.1; RNU6-1312P - AC016908.1; RNU6-1312P - AC016908.1; RNU6-1312P - AC016908.1; RNU6-1312P - AC016908.1; RNU6-	Core binding factor acute myeloid leukemia	acute myeloid leukemia	GCST008413	2:83719496|2:83691347|2:83707132|2:83689037|2:83696657|2:83680340|2:83705516|2:83701994|2:83717168|2:83697645|2:83702854|2:83688329|2:83703063|2:83689268|2:83678952|2:83687428|2:83679390|2:83664282|2:83702324|2:83685028|2:83709615
rs2583556-<b>G</b>, rs2583569-<b>A</b>, rs7563120-<b>G</b>	2 x 10-6		0.257	'-	'-	'-	LSM3P3 - TCF7L1; AC078974.1 - LSM3P3; AC078974.1 - LSM3P3	Core binding factor acute myeloid leukemia	acute myeloid leukemia	GCST008413	2:85104563|2:85094623|2:85097096
rs7316-<b>C</b>, rs2304564-<b>G</b>, rs3024811-<b>C</b>, rs17736515-<b>A</b>, rs2232750-<b>C</b>, rs2118177-<b>C</b>, rs13414982-<b>T</b>, rs17508809-<b>A</b>, rs2232739-<b>G</b>, rs3821020-<b>C</b>, rs6547629-<b>T</b>	8 x 10-6		0.094	'-	'-	'-	SFTPB; USP39; SFTPB; USP39; RNF181; SFTPB; USP39 - SFTPB; USP39; VAMP5 - RNF181; USP39; USP39	Core binding factor acute myeloid leukemia	acute myeloid leukemia	GCST008413	2:85658890|2:85625544|2:85663025|2:85638995|2:85597345|2:85663170|2:85654341|2:85642647|2:85595559|2:85642799|2:85633105
rs9678800-<b>C</b>, rs889851-<b>A</b>, rs7563350-<b>C</b>, rs1966272-<b>A</b>, rs2113417-<b>G</b>, rs3755523-<b>A</b>, rs3772031-<b>G</b>, rs6715813-<b>G</b>	1 x 10-15		0.004	'-	'-	'-	KCNIP3; KCNIP3; AC092835.1 - PROM2; AC092835.1 - PROM2; KCNIP3; KCNIP3; KCNIP3; KCNIP3	Core binding factor acute myeloid leukemia	acute myeloid leukemia	GCST008413	2:95343570|2:95314592|2:95265470|2:95260406|2:95334108|2:95309070|2:95349143|2:95304618
rs9678800-<b>C</b>, rs889851-<b>A</b>, rs7563350-<b>C</b>, rs1966272-<b>C</b>, rs2113417-<b>G</b>, rs3755523-<b>A</b>, rs3772031-<b>G</b>, rs6715813-<b>G</b>	8 x 10-11		0.231	'-	'-	'-	KCNIP3; KCNIP3; AC092835.1 - PROM2; AC092835.1 - PROM2; KCNIP3; KCNIP3; KCNIP3; KCNIP3	Core binding factor acute myeloid leukemia	acute myeloid leukemia	GCST008413	2:95343570|2:95314592|2:95265470|2:95260406|2:95334108|2:95309070|2:95349143|2:95304618
rs10185002-<b>G</b>, rs1011040-<b>T</b>, rs2314109-<b>T</b>, rs11688674-<b>A</b>, rs4907241-<b>A</b>, rs2579503-<b>C</b>, rs6576975-<b>G</b>, rs7604736-<b>C</b>, rs12469420-<b>G</b>, rs6576973-<b>A</b>, rs17119533-<b>T</b>, rs7593340-<b>G</b>, rs12477963-	2 x 10-18		0.328	'-	'-	'-	ARID5A - KANSL3; ARID5A; ARID5A - KANSL3; ARID5A - KANSL3; ARID5A - KANSL3; NEURL3 - AC013270.1; ARID5A - KANSL3; ARID5A - KANSL3; ARID5A - KANSL3; ARID5A; KANSL3; KANSL3; KANSL3; NEURL3	Core binding factor acute myeloid leukemia	acute myeloid leukemia	GCST008413	2:96583856|2:96547018|2:96577795|2:96571356|2:96576191|2:96510897|2:96579300|2:96578426|2:96577568|2:96552630|2:96615677|2:96622849|2:96595856|2:96506388
rs10185002-<b>G</b>, rs1011040-<b>T</b>, rs2314109-<b>T</b>, rs11688674-<b>A</b>, rs4907241-<b>A</b>, rs2579503-<b>C</b>, rs6576975-<b>G</b>, rs7604736-<b>C</b>, rs12469420-<b>G</b>, rs6576973-<b>A</b>, rs17119533-<b>T</b>, rs7593340-<b>G</b>, rs12477963-	4 x 10-14		0.064	'-	'-	'-	ARID5A - KANSL3; ARID5A; ARID5A - KANSL3; ARID5A - KANSL3; ARID5A - KANSL3; NEURL3 - AC013270.1; ARID5A - KANSL3; ARID5A - KANSL3; ARID5A - KANSL3; ARID5A; KANSL3; KANSL3; KANSL3; NEURL3	Core binding factor acute myeloid leukemia	acute myeloid leukemia	GCST008413	2:96583856|2:96547018|2:96577795|2:96571356|2:96576191|2:96510897|2:96579300|2:96578426|2:96577568|2:96552630|2:96615677|2:96622849|2:96595856|2:96506388
rs11687510-<b>T</b>, rs6736735-<b>G</b>	6 x 10-13		0.273	'-	'-	'-	ZAP70; ZAP70	Core binding factor acute myeloid leukemia	acute myeloid leukemia	GCST008413	2:97718216|2:97719970
rs11687510-<b>C</b>, rs6736735-<b>G</b>	3 x 10-10		0.271	'-	'-	'-	ZAP70; ZAP70	Core binding factor acute myeloid leukemia	acute myeloid leukemia	GCST008413	2:97718216|2:97719970
rs6707538-<b>T</b>, rs7423759-<b>C</b>, rs17023314-<b>T</b>, rs4449188-<b>T</b>, rs7577040-<b>T</b>, rs17436893-<b>C</b>	1 x 10-9		0.182	'-	'-	'-	AFF3; AFF3; AFF3; AFF3; AFF3; AFF3	Core binding factor acute myeloid leukemia	acute myeloid leukemia	GCST008413	2:99928492|2:99945866|2:99931297|2:99932875|2:99938483|2:99924472
rs8121056-<b>C</b>, rs1812007-<b>C</b>, rs206640-<b>G</b>, rs965018-<b>G</b>, rs558832-<b>G</b>, rs6093764-<b>A</b>, rs6016917-<b>C</b>, rs8115069-<b>A</b>, rs206636-<b>A</b>, rs7268966-<b>T</b>, rs206637-<b>A</b>, rs208208-<b>G</b>, rs511805-<b>C</b>, rs	8 x 10-7		0.608	'-	'-	'-	PTPRT; PTPRT; PTPRT; PTPRT; PTPRT; PTPRT; PTPRT; PTPRT; PTPRT; PTPRT; PTPRT; PTPRT; PTPRT; PTPRT; PTPRT; AL031676.1; PTPRT; PTPRT; PTPRT; PTPRT; PTPRT; PTPRT; PTPRT; AL031676.1	Core binding factor acute myeloid leukemia	acute myeloid leukemia	GCST008413	20:42921675|20:42894400|20:42931885|20:42902946|20:42903960|20:42965385|20:42888751|20:42921854|20:42928261|20:42929484|20:42928665|20:42897322|20:42906248|20:42888059|20:42970355|20:42947823|20:42899908|20:42903651|20:42912368|20:42888730|20:42923380|20:
rs279722-<b>G</b>, rs452442-<b>T</b>, rs279725-<b>T</b>, rs6094345-<b>G</b>, rs455828-<b>T</b>, rs975102-<b>T</b>, rs4809590-<b>G</b>	2 x 10-8		0	'-	'-	'-	ZNF663P; AL031686.1; AL031686.1; MKRN7P; ZNF663P; AL031686.1; AL031686.1; AL031686.1; MKRN7P; AL031686.1; MKRN7P; ZNF663P; AL031686.1	Core binding factor acute myeloid leukemia	acute myeloid leukemia	GCST008413	20:46458571|20:46473894|20:46455349|20:46461041|20:46473627|20:46464943|20:46456188
rs6095016-<b>T</b>, rs852373-<b>A</b>	2 x 10-17		0.002	'-	'-	'-	AL136102.1 - AL121888.2; AL136102.1 - AL121888.2	Core binding factor acute myeloid leukemia	acute myeloid leukemia	GCST008413	20:48216323|20:48212554
rs6095016-<b>T</b>, rs852373-<b>G</b>	1 x 10-9		0.226	'-	'-	'-	AL136102.1 - AL121888.2; AL136102.1 - AL121888.2	Core binding factor acute myeloid leukemia	acute myeloid leukemia	GCST008413	20:48216323|20:48212554
rs2073124-<b>G</b>, rs6096340-<b>G</b>, rs6067696-<b>G</b>, rs6067693-<b>T</b>, rs17800788-<b>T</b>, rs1007126-<b>A</b>, rs2281315-<b>G</b>	2 x 10-18		0	'-	'-	'-	RPSAP1 - NFATC2; RPSAP1 - NFATC2; RPSAP1 - NFATC2; RPSAP1 - NFATC2; RPSAP1 - NFATC2; RPSAP1 - NFATC2; RPSAP1 - NFATC2	Core binding factor acute myeloid leukemia	acute myeloid leukemia	GCST008413	20:51254274|20:51250706|20:51256722|20:51253243|20:51253908|20:51252774|20:51254487
rs2073124-<b>G</b>, rs6096340-<b>G</b>, rs6067696-<b>G</b>, rs6067693-<b>C</b>, rs17800788-<b>T</b>, rs1007126-<b>A</b>, rs2281315-<b>G</b>	2 x 10-10		0.216	'-	'-	'-	RPSAP1 - NFATC2; RPSAP1 - NFATC2; RPSAP1 - NFATC2; RPSAP1 - NFATC2; RPSAP1 - NFATC2; RPSAP1 - NFATC2; RPSAP1 - NFATC2	Core binding factor acute myeloid leukemia	acute myeloid leukemia	GCST008413	20:51254274|20:51250706|20:51256722|20:51253243|20:51253908|20:51252774|20:51254487
rs17791950-<b>T</b>, rs4396773-<b>T</b>, rs4811167-<b>T</b>, rs6021170-<b>T</b>, rs1123479-<b>T</b>, rs959996-<b>G</b>	4 x 10-24		0.027	'-	'-	'-	RPSAP1 - NFATC2; NFATC2; RPSAP1 - NFATC2; RPSAP1 - NFATC2; RPSAP1 - NFATC2; NFATC2	Core binding factor acute myeloid leukemia	acute myeloid leukemia	GCST008413	20:51378130|20:51392255|20:51385215|20:51383347|20:51379774|20:51392872
rs17791950-<b>T</b>, rs4396773-<b>T</b>, rs4811167-<b>T</b>, rs6021170-<b>T</b>, rs1123479-<b>T</b>, rs959996-<b>A</b>	8 x 10-20		0.373	'-	'-	'-	RPSAP1 - NFATC2; NFATC2; RPSAP1 - NFATC2; RPSAP1 - NFATC2; RPSAP1 - NFATC2; NFATC2	Core binding factor acute myeloid leukemia	acute myeloid leukemia	GCST008413	20:51378130|20:51392255|20:51385215|20:51383347|20:51379774|20:51392872
rs2841-<b>A</b>, rs2023454-<b>C</b>, rs6068930-<b>A</b>, rs2904388-<b>C</b>	3 x 10-17		0.345	'-	'-	'-	DOK5; DOK5; DOK5; DOK5	Core binding factor acute myeloid leukemia	acute myeloid leukemia	GCST008413	20:54651054|20:54650572|20:54650267|20:54650158
rs2841-<b>G</b>, rs2023454-<b>C</b>, rs6068930-<b>A</b>, rs2904388-<b>C</b>	2 x 10-11		0.344	'-	'-	'-	DOK5; DOK5; DOK5; DOK5	Core binding factor acute myeloid leukemia	acute myeloid leukemia	GCST008413	20:54651054|20:54650572|20:54650267|20:54650158
rs983425-<b>C</b>, rs6064201-<b>A</b>, rs211917-<b>G</b>, rs17000940-<b>C</b>, rs211915-<b>G</b>	7 x 10-6		0	'-	'-	'-	RPL12P4 - LINC01440; RPL12P4 - LINC01440; RPL12P4 - LINC01440; RPL12P4 - LINC01440; RPL12P4 - LINC01440	Core binding factor acute myeloid leukemia	acute myeloid leukemia	GCST008413	20:55282020|20:55285679|20:55293965|20:55284748|20:55293710
rs4811635-<b>C</b>, rs1008532-<b>C</b>, rs6064290-<b>C</b>, rs6069449-<b>G</b>, rs6092202-<b>C</b>, rs6064289-<b>G</b>, rs6098869-<b>G</b>, rs6069445-<b>C</b>, rs7271399-<b>G</b>, rs8120564-<b>T</b>, rs2295461-<b>T</b>, rs6069442-<b>A</b>, rs11906093-<b>A	6 x 10-15		0.267	'-	'-	'-	AL109828.1 - CBLN4; AL109828.1 - CBLN4; AL109828.1 - CBLN4; AL109828.1 - CBLN4; AL109828.1 - CBLN4; AL109828.1 - CBLN4; AL109828.1 - CBLN4; AL109828.1 - CBLN4; AL109828.1 - CBLN4; AL109828.1 - CBLN4; AL109828.1 - CBLN4; AL109828.1 - CBLN4; AL109828.1 - CB	Core binding factor acute myeloid leukemia	acute myeloid leukemia	GCST008413	20:55855880|20:55893002|20:55881738|20:55881186|20:55875245|20:55881221|20:55876610|20:55878887|20:55854962|20:55891385|20:55873204|20:55871605|20:55881176|20:55869278|20:55890067|20:55869980
rs4811635-<b>C</b>, rs1008532-<b>C</b>, rs6064290-<b>C</b>, rs6069449-<b>G</b>, rs6092202-<b>C</b>, rs6064289-<b>G</b>, rs6098869-<b>G</b>, rs6069445-<b>C</b>, rs7271399-<b>A</b>, rs8120564-<b>T</b>, rs2295461-<b>T</b>, rs6069442-<b>A</b>, rs11906093-<b>A	3 x 10-12		0.001	'-	'-	'-	AL109828.1 - CBLN4; AL109828.1 - CBLN4; AL109828.1 - CBLN4; AL109828.1 - CBLN4; AL109828.1 - CBLN4; AL109828.1 - CBLN4; AL109828.1 - CBLN4; AL109828.1 - CBLN4; AL109828.1 - CBLN4; AL109828.1 - CBLN4; AL109828.1 - CBLN4; AL109828.1 - CBLN4; AL109828.1 - CB	Core binding factor acute myeloid leukemia	acute myeloid leukemia	GCST008413	20:55855880|20:55893002|20:55881738|20:55881186|20:55875245|20:55881221|20:55876610|20:55878887|20:55854962|20:55891385|20:55873204|20:55871605|20:55881176|20:55869278|20:55890067|20:55869980
rs6099392-<b>T</b>, rs6025296-<b>T</b>, rs6092401-<b>G</b>, rs11908290-<b>T</b>, rs4811784-<b>A</b>, rs6025299-<b>C</b>, rs17397218-<b>C</b>, rs2754289-<b>G</b>	8 x 10-25		0.042	'-	'-	'-	RNU6-929P - AL157414.2; RNU6-929P - AL157414.2; RNU6-929P - AL157414.2; RNU6-929P - AL157414.2; RNU6-929P - AL157414.2; RNU6-929P - AL157414.2; RNU6-929P - AL157414.2; RNU6-929P - AL157414.2	Core binding factor acute myeloid leukemia	acute myeloid leukemia	GCST008413	20:57000986|20:57002289|20:57001002|20:57002574|20:57001335|20:57003704|20:57002587|20:57000091
rs6099392-<b>T</b>, rs6025296-<b>T</b>, rs6092401-<b>G</b>, rs11908290-<b>T</b>, rs4811784-<b>G</b>, rs6025299-<b>C</b>, rs17397218-<b>C</b>, rs2754289-<b>G</b>	3 x 10-20		0.376	'-	'-	'-	RNU6-929P - AL157414.2; RNU6-929P - AL157414.2; RNU6-929P - AL157414.2; RNU6-929P - AL157414.2; RNU6-929P - AL157414.2; RNU6-929P - AL157414.2; RNU6-929P - AL157414.2; RNU6-929P - AL157414.2	Core binding factor acute myeloid leukemia	acute myeloid leukemia	GCST008413	20:57000986|20:57002289|20:57001002|20:57002574|20:57001335|20:57003704|20:57002587|20:57000091
rs3761263-<b>T</b>, rs6064714-<b>A</b>, rs6128441-<b>G</b>	1 x 10-8		0.031	'-	'-	'-	GNAS-AS1; GNAS-AS1; GNAS-AS1	Core binding factor acute myeloid leukemia	acute myeloid leukemia	GCST008413	20:58839225|20:58839085|20:58827937
rs2824153-<b>T</b>, rs12152108-<b>G</b>, rs2824152-<b>C</b>, rs2824151-<b>C</b>, rs9980970-<b>C</b>, rs2205433-<b>T</b>, rs8134480-<b>C</b>, rs1014604-<b>A</b>, rs2824150-<b>A</b>	9 x 10-14		0	'-	'-	'-	AF212831.1 - NEK4P1; AF212831.1 - NEK4P1; AF212831.1 - NEK4P1; AF212831.1 - NEK4P1; AF212831.1 - NEK4P1; AF212831.1 - NEK4P1; AF212831.1 - NEK4P1; AF212831.1 - NEK4P1; AF212831.1 - NEK4P1	Core binding factor acute myeloid leukemia	acute myeloid leukemia	GCST008413	21:16958336|21:16955871|21:16957103|21:16956978|21:16958356|21:16960139|21:16974047|21:16968742|21:16956660
rs2824899-<b>T</b>, rs2252190-<b>A</b>, rs2824895-<b>G</b>, rs2824877-<b>T</b>, rs2824871-<b>A</b>, rs4818418-<b>G</b>, rs2824903-<b>T</b>, rs2824857-<b>C</b>, rs2026211-<b>G</b>, rs2824900-<b>C</b>, rs2251832-<b>T</b>, rs2824880-<b>A</b>, rs752397-<b>T</	3 x 10-8		0.162	'-	'-	'-	AL109763.1 - MIR548XHG; AL109763.1 - MIR548XHG; AL109763.1 - MIR548XHG; AL109763.1 - MIR548XHG; AL109763.1 - MIR548XHG; AL109763.1 - MIR548XHG; AL109763.1 - MIR548XHG; AL109763.1 - MIR548XHG; AL109763.1 - MIR548XHG; AL109763.1 - MIR548XHG; AL109763.1 - MI	Core binding factor acute myeloid leukemia	acute myeloid leukemia	GCST008413	21:18519370|21:18497980|21:18518344|21:18513079|21:18508864|21:18508155|21:18530158|21:18498945|21:18512428|21:18521090|21:18495252|21:18513417|21:18509371|21:18498901|21:18521680|21:18525846|21:18519324|21:18507386|21:18495186|21:18518443
rs762247-<b>C</b>, rs8133478-<b>G</b>	2 x 10-6		0.002	23.14	'-	'-	RUNX1; RUNX1	Core binding factor acute myeloid leukemia	acute myeloid leukemia	GCST008413	21:34955199|21:34953566
rs2065306-<b>C</b>, rs2211866-<b>A</b>, rs2836303-<b>T</b>, rs2236607-<b>C</b>, rs9981890-<b>C</b>, rs2836292-<b>C</b>	3 x 10-15		0.005	'-	'-	'-	KCNJ15 - LINC01423; KCNJ15 - LINC01423; KCNJ15 - LINC01423; KCNJ15; KCNJ15; KCNJ15	Core binding factor acute myeloid leukemia	acute myeloid leukemia	GCST008413	21:38307523|21:38316185|21:38315650|21:38297596|21:38293610|21:38291067
rs2065306-<b>C</b>, rs2211866-<b>A</b>, rs2836303-<b>T</b>, rs2236607-<b>C</b>, rs9981890-<b>C</b>, rs2836292-<b>T</b>	4 x 10-9		0.186	'-	'-	'-	KCNJ15 - LINC01423; KCNJ15 - LINC01423; KCNJ15 - LINC01423; KCNJ15; KCNJ15; KCNJ15	Core binding factor acute myeloid leukemia	acute myeloid leukemia	GCST008413	21:38307523|21:38316185|21:38315650|21:38297596|21:38293610|21:38291067
rs12482962-<b>T</b>, rs2837107-<b>T</b>	3 x 10-9		0.463	'-	'-	'-	AF064860.1; B3GALT5; AF064860.1; B3GALT5	Core binding factor acute myeloid leukemia	acute myeloid leukemia	GCST008413	21:39650052|21:39653630
rs12482962-<b>C</b>, rs2837107-<b>T</b>	2 x 10-7		0.178	'-	'-	'-	AF064860.1; B3GALT5; AF064860.1; B3GALT5	Core binding factor acute myeloid leukemia	acute myeloid leukemia	GCST008413	21:39650052|21:39653630
rs9982929-<b>G</b>, rs1475891-<b>C</b>, rs9982347-<b>G</b>	4 x 10-12		0	'-	'-	'-	AP001631.2; AP001631.2; AP001631.2	Core binding factor acute myeloid leukemia	acute myeloid leukemia	GCST008413	21:43152094|21:43154431|21:43152172
rs2838285-<b>A</b>, rs935798-<b>T</b>	2 x 10-7		0.883	'-	'-	'-	LINC01679; LINC01679	Core binding factor acute myeloid leukemia	acute myeloid leukemia	GCST008413	21:43360089|21:43361476
rs11723518-<b>G</b>, rs17044925-<b>G</b>, rs5022543-<b>C</b>, rs7684808-<b>C</b>, rs7685179-<b>G</b>, rs4364265-<b>C</b>, rs4626206-<b>A</b>, rs10011263-<b>G</b>, rs6829775-<b>T</b>, rs6855396-<b>A</b>, rs11728431-<b>A</b>, rs6828678-<b>C</b>, rs17607420-	4 x 10-25		0	'-	'-	'-	AC017007.1 - RPL7AP30; AC017007.1 - RPL7AP30; AC017007.1 - RPL7AP30; AC017007.5 - ANK2; AC017007.5 - ANK2; AC017007.5 - ANK2; AC017007.5 - ANK2; AC017007.5 - ANK2; AC017007.5; AC017007.4 - AC017007.1; ANK2; AC017007.5; AC017007.1 - RPL7AP30; RPL7AP30 - AC	Core binding factor acute myeloid leukemia	acute myeloid leukemia	GCST008413	4:112770562|4:112770269|4:112762210|4:112800172|4:112800330|4:112805438|4:112806976|4:112807837|4:112798635|4:112753289|4:112819845|4:112798156|4:112776849|4:112793160|4:112743327
rs11723518-<b>G</b>, rs17044925-<b>G</b>, rs5022543-<b>C</b>, rs7684808-<b>C</b>, rs7685179-<b>G</b>, rs4364265-<b>C</b>, rs4626206-<b>A</b>, rs10011263-<b>G</b>, rs6829775-<b>C</b>, rs6855396-<b>A</b>, rs11728431-<b>A</b>, rs6828678-<b>C</b>, rs17607420-	9 x 10-18		0.325	'-	'-	'-	AC017007.1 - RPL7AP30; AC017007.1 - RPL7AP30; AC017007.1 - RPL7AP30; AC017007.5 - ANK2; AC017007.5 - ANK2; AC017007.5 - ANK2; AC017007.5 - ANK2; AC017007.5 - ANK2; AC017007.5; AC017007.4 - AC017007.1; ANK2; AC017007.5; AC017007.1 - RPL7AP30; RPL7AP30 - AC	Core binding factor acute myeloid leukemia	acute myeloid leukemia	GCST008413	4:112770562|4:112770269|4:112762210|4:112800172|4:112800330|4:112805438|4:112806976|4:112807837|4:112798635|4:112753289|4:112819845|4:112798156|4:112776849|4:112793160|4:112743327
rs11098185-<b>T</b>, rs17045462-<b>T</b>	8 x 10-13		0.252	'-	'-	'-	ANK2-AS1; ANK2; ANK2-AS1; ANK2	Core binding factor acute myeloid leukemia	acute myeloid leukemia	GCST008413	4:113047052|4:113046786
rs11098185-<b>C</b>, rs17045462-<b>T</b>	2 x 10-7		0.682	'-	'-	'-	ANK2-AS1; ANK2; ANK2-AS1; ANK2	Core binding factor acute myeloid leukemia	acute myeloid leukemia	GCST008413	4:113047052|4:113046786
rs766028-<b>G</b>, rs2155516-<b>G</b>, rs1940320-<b>C</b>, rs4479725-<b>A</b>, rs1940336-<b>G</b>, rs1940319-<b>A</b>, rs1940321-<b>G</b>	6 x 10-23		0.002	'-	'-	'-	MRPS33P3 - RPF2P2; MRPS33P3 - RPF2P2; MRPS33P3 - RPF2P2; MRPS33P3 - RPF2P2; MRPS33P3 - RPF2P2; MRPS33P3 - RPF2P2; MRPS33P3 - RPF2P2	Core binding factor acute myeloid leukemia	acute myeloid leukemia	GCST008413	4:115149228|4:115160558|4:115162191|4:115155558|4:115153806|4:115162428|4:115161949
rs766028-<b>G</b>, rs2155516-<b>T</b>, rs1940320-<b>C</b>, rs4479725-<b>A</b>, rs1940336-<b>G</b>, rs1940319-<b>A</b>, rs1940321-<b>G</b>	5 x 10-14		0.299	'-	'-	'-	MRPS33P3 - RPF2P2; MRPS33P3 - RPF2P2; MRPS33P3 - RPF2P2; MRPS33P3 - RPF2P2; MRPS33P3 - RPF2P2; MRPS33P3 - RPF2P2; MRPS33P3 - RPF2P2	Core binding factor acute myeloid leukemia	acute myeloid leukemia	GCST008413	4:115149228|4:115160558|4:115162191|4:115155558|4:115153806|4:115162428|4:115161949
rs17862966-<b>C</b>, rs6534043-<b>G</b>, rs10019567-<b>T</b>, rs2635296-<b>G</b>, rs1352576-<b>G</b>	2 x 10-19		0.026	'-	'-	'-	LINC01378; LINC01378; LINC01378; LINC01378; LINC01378	Core binding factor acute myeloid leukemia	acute myeloid leukemia	GCST008413	4:117611734|4:117599016|4:117598351|4:117611472|4:117598611
rs17862966-<b>C</b>, rs6534043-<b>G</b>, rs10019567-<b>C</b>, rs2635296-<b>G</b>, rs1352576-<b>G</b>	5 x 10-8		0.224	'-	'-	'-	LINC01378; LINC01378; LINC01378; LINC01378; LINC01378	Core binding factor acute myeloid leukemia	acute myeloid leukemia	GCST008413	4:117611734|4:117599016|4:117598351|4:117611472|4:117598611
rs10518335-<b>T</b>, rs1987179-<b>T</b>, rs17358860-<b>A</b>, rs2389869-<b>C</b>	6 x 10-12		0.215	'-	'-	'-	PDE5A; PDE5A; PDE5A; PDE5A	Core binding factor acute myeloid leukemia	acute myeloid leukemia	GCST008413	4:119601017|4:119598779|4:119596909|4:119596336
rs10518335-<b>C</b>, rs1987179-<b>T</b>, rs17358860-<b>A</b>, rs2389869-<b>C</b>	6 x 10-12		0.002	'-	'-	'-	PDE5A; PDE5A; PDE5A; PDE5A	Core binding factor acute myeloid leukemia	acute myeloid leukemia	GCST008413	4:119601017|4:119598779|4:119596909|4:119596336
rs9995034-<b>C</b>, rs6817255-<b>G</b>, rs1405487-<b>A</b>, rs13130390-<b>A</b>, rs11098653-<b>T</b>, rs11098654-<b>C</b>	5 x 10-20		0.12	'-	'-	'-	TRPC3 - AC097533.1; TRPC3 - AC097533.1; TRPC3 - AC097533.1; TRPC3 - AC097533.1; TRPC3 - AC097533.1; TRPC3 - AC097533.1	Core binding factor acute myeloid leukemia	acute myeloid leukemia	GCST008413	4:121985860|4:121981768|4:122002533|4:121982051|4:121981935|4:121988260
rs9995034-<b>C</b>, rs6817255-<b>G</b>, rs1405487-<b>A</b>, rs13130390-<b>G</b>, rs11098653-<b>T</b>, rs11098654-<b>C</b>	1 x 10-13		0.319	'-	'-	'-	TRPC3 - AC097533.1; TRPC3 - AC097533.1; TRPC3 - AC097533.1; TRPC3 - AC097533.1; TRPC3 - AC097533.1; TRPC3 - AC097533.1	Core binding factor acute myeloid leukemia	acute myeloid leukemia	GCST008413	4:121985860|4:121981768|4:122002533|4:121982051|4:121981935|4:121988260
rs7690486-<b>C</b>, rs17050894-<b>C</b>, rs7690678-<b>T</b>, rs1948435-<b>T</b>, rs1873867-<b>C</b>, rs12504035-<b>A</b>	3 x 10-6		0.131	'-	'-	'-	LINC02465 - LINC02479; LINC02465 - LINC02479; LINC02465 - LINC02479; LINC02465 - LINC02479; LINC02465 - LINC02479; LINC02465 - LINC02479	Core binding factor acute myeloid leukemia	acute myeloid leukemia	GCST008413	4:130196199|4:130193028|4:130196261|4:130191421|4:130195033|4:130200094
rs7690486-<b>C</b>, rs17050894-<b>C</b>, rs7690678-<b>T</b>, rs1948435-<b>T</b>, rs1873867-<b>C</b>, rs12504035-<b>G</b>	6 x 10-6		0.208	'-	'-	'-	LINC02465 - LINC02479; LINC02465 - LINC02479; LINC02465 - LINC02479; LINC02465 - LINC02479; LINC02465 - LINC02479; LINC02465 - LINC02479	Core binding factor acute myeloid leukemia	acute myeloid leukemia	GCST008413	4:130196199|4:130193028|4:130196261|4:130191421|4:130195033|4:130200094
rs2636669-<b>C</b>, rs6811427-<b>T</b>, rs10519642-<b>G</b>, rs16998530-<b>A</b>, rs2636670-<b>G</b>, rs3756121-<b>G</b>, rs2636671-<b>G</b>, rs2635429-<b>C</b>	4 x 10-10		0	'-	'-	'-	INPP4B; INPP4B; INPP4B; INPP4B; INPP4B; INPP4B; INPP4B; INPP4B	Core binding factor acute myeloid leukemia	acute myeloid leukemia	GCST008413	4:142312203|4:142315597|4:142321997|4:142314105|4:142313440|4:142314191|4:142313802|4:142322403
rs978361-<b>G</b>, rs1443190-<b>A</b>, rs10857397-<b>G</b>, rs12502920-<b>C</b>, rs10006418-<b>A</b>, rs2008423-<b>C</b>, rs10000770-<b>C</b>, rs13149611-<b>C</b>, rs7437824-<b>T</b>, rs2017146-<b>C</b>, rs1017527-<b>T</b>, rs10012488-<b>C</b>, rs745719-<	7 x 10-12		0	'-	'-	'-	INPP4B; INPP4B; AC139720.1; INPP4B; AC139720.1; INPP4B; INPP4B; INPP4B; AC139720.1; INPP4B; INPP4B; INPP4B; AC139720.1; INPP4B; AC139720.1; INPP4B; INPP4B; INPP4B; AC139720.1	Core binding factor acute myeloid leukemia	acute myeloid leukemia	GCST008413	4:142697600|4:142631880|4:142658600|4:142688877|4:142691588|4:142630330|4:142693109|4:142684165|4:142657860|4:142617026|4:142661771|4:142671933|4:142647905
rs978361-<b>G</b>, rs1443190-<b>A</b>, rs10857397-<b>G</b>, rs12502920-<b>C</b>, rs10006418-<b>A</b>, rs2008423-<b>T</b>, rs10000770-<b>C</b>, rs13149611-<b>C</b>, rs7437824-<b>T</b>, rs2017146-<b>C</b>, rs1017527-<b>T</b>, rs10012488-<b>C</b>, rs745719-<	3 x 10-9		0.196	'-	'-	'-	INPP4B; INPP4B; AC139720.1; INPP4B; AC139720.1; INPP4B; INPP4B; INPP4B; AC139720.1; INPP4B; INPP4B; INPP4B; AC139720.1; INPP4B; AC139720.1; INPP4B; INPP4B; INPP4B; AC139720.1	Core binding factor acute myeloid leukemia	acute myeloid leukemia	GCST008413	4:142697600|4:142631880|4:142658600|4:142688877|4:142691588|4:142630330|4:142693109|4:142684165|4:142657860|4:142617026|4:142661771|4:142671933|4:142647905
rs13123498-<b>T</b>, rs3792652-<b>C</b>, rs1510880-<b>A</b>, rs6828800-<b>G</b>, rs11736775-<b>C</b>, rs3805257-<b>C</b>, rs7680959-<b>T</b>, rs3828513-<b>T</b>, rs9991495-<b>A</b>, rs3805256-<b>T</b>, rs2055730-<b>T</b>	2 x 10-30		0.002	'-	'-	'-	GAB1; GAB1; GAB1; GAB1; GAB1; GAB1; GAB1; GAB1; GAB1; GAB1; GAB1	Core binding factor acute myeloid leukemia	acute myeloid leukemia	GCST008413	4:143395094|4:143390108|4:143369845|4:143372783|4:143361286|4:143361071|4:143391367|4:143389506|4:143378410|4:143361237|4:143367500
rs13123498-<b>T</b>, rs3792652-<b>C</b>, rs1510880-<b>A</b>, rs6828800-<b>G</b>, rs11736775-<b>C</b>, rs3805257-<b>C</b>, rs7680959-<b>T</b>, rs3828513-<b>T</b>, rs9991495-<b>A</b>, rs3805256-<b>T</b>, rs2055730-<b>G</b>	1 x 10-17		0.327	'-	'-	'-	GAB1; GAB1; GAB1; GAB1; GAB1; GAB1; GAB1; GAB1; GAB1; GAB1; GAB1	Core binding factor acute myeloid leukemia	acute myeloid leukemia	GCST008413	4:143395094|4:143390108|4:143369845|4:143372783|4:143361286|4:143361071|4:143391367|4:143389506|4:143378410|4:143361237|4:143367500
rs11100859-<b>C</b>, rs2719340-<b>G</b>, rs6817612-<b>A</b>	5 x 10-12		0.087	'-	'-	'-	AC098588.2; AC098588.3; AC098588.2; AC098588.3; AC098588.2; AC098588.3	Core binding factor acute myeloid leukemia	acute myeloid leukemia	GCST008413	4:144489000|4:144437980|4:144465675
rs11100859-<b>C</b>, rs2719340-<b>T</b>, rs6817612-<b>A</b>	8 x 10-11		0.233	'-	'-	'-	AC098588.2; AC098588.3; AC098588.2; AC098588.3; AC098588.2; AC098588.3	Core binding factor acute myeloid leukemia	acute myeloid leukemia	GCST008413	4:144489000|4:144437980|4:144465675
rs4835564-<b>A</b>, rs6828493-<b>T</b>	2 x 10-12		0.259	'-	'-	'-	LINC02355; LINC02355	Core binding factor acute myeloid leukemia	acute myeloid leukemia	GCST008413	4:149246545|4:149246261
rs1910462-<b>A</b>, rs17488863-<b>A</b>, rs1032823-<b>T</b>, rs1503713-<b>C</b>, rs1553427-<b>T</b>, rs17624758-<b>T</b>, rs17686774-<b>A</b>, rs4835587-<b>A</b>	4 x 10-12		0	'-	'-	'-	IQCM; IQCM; IQCM; IQCM; IQCM; IQCM; IQCM; IQCM	Core binding factor acute myeloid leukemia	acute myeloid leukemia	GCST008413	4:149509171|4:149436564|4:149511170|4:149446985|4:149511763|4:149465040|4:149499310|4:149518863
rs1910462-<b>A</b>, rs17488863-<b>A</b>, rs1032823-<b>T</b>, rs1503713-<b>C</b>, rs1553427-<b>T</b>, rs17624758-<b>C</b>, rs17686774-<b>A</b>, rs4835587-<b>A</b>	2 x 10-9		0.159	'-	'-	'-	IQCM; IQCM; IQCM; IQCM; IQCM; IQCM; IQCM; IQCM	Core binding factor acute myeloid leukemia	acute myeloid leukemia	GCST008413	4:149509171|4:149436564|4:149511170|4:149446985|4:149511763|4:149465040|4:149499310|4:149518863
rs6535731-<b>A</b>, rs12499470-<b>A</b>, rs7657948-<b>G</b>, rs17504359-<b>C</b>, rs11945847-<b>T</b>, rs11936646-<b>G</b>, rs10010954-<b>C</b>, rs17504366-<b>A</b>, rs952097-<b>C</b>, rs4370117-<b>C</b>, rs41386148-<b>C</b>, rs17504373-<b>T</b>	7 x 10-7		0.002	'-	'-	'-	LRBA; LRBA; LRBA; LRBA; LRBA; LRBA; LRBA; LRBA; LRBA; LRBA; LRBA; LRBA	Core binding factor acute myeloid leukemia	acute myeloid leukemia	GCST008413	4:150346391|4:150400089|4:150363830|4:150385969|4:150350950|4:150427048|4:150324302|4:150386061|4:150395608|4:150416003|4:150399427|4:150386158
rs7681486-<b>C</b>, rs11099841-<b>A</b>, rs13102624-<b>G</b>, rs10029800-<b>C</b>, rs17028563-<b>A</b>, rs17028529-<b>C</b>, rs6852045-<b>A</b>, rs9997649-<b>C</b>, rs17028543-<b>T</b>, rs4696313-<b>C</b>, rs11724208-<b>G</b>, rs1318845-<b>T</b>	4 x 10-8		0	'-	'-	'-	AC097375.5 - LINC02273; AC097375.5 - LINC02273; AC097375.5 - LINC02273; AC097375.5 - LINC02273; AC097375.5 - LINC02273; AC097375.5 - LINC02273; AC097375.5 - LINC02273; AC097375.5 - LINC02273; AC097375.5 - LINC02273; AC097375.5 - LINC02273; AC097375.5 - LI	Core binding factor acute myeloid leukemia	acute myeloid leukemia	GCST008413	4:152075130|4:152067338|4:152073038|4:152071589|4:152072978|4:152066710|4:152076720|4:152066292|4:152070673|4:152068324|4:152069903|4:152080510
rs2056168-<b>A</b>, rs10027671-<b>G</b>	5 x 10-7		0.145	'-	'-	'-	AC093599.1; AC093599.1	Core binding factor acute myeloid leukemia	acute myeloid leukemia	GCST008413	4:153056441|4:153056676
rs7375984-<b>A</b>, rs1492458-<b>G</b>, rs10031537-<b>T</b>, rs7375994-<b>T</b>	4 x 10-10		0.199	'-	'-	'-	FSTL5; FSTL5; FSTL5; FSTL5	Core binding factor acute myeloid leukemia	acute myeloid leukemia	GCST008413	4:162141456|4:162145762|4:162140692|4:162141605
rs7375984-<b>C</b>, rs1492458-<b>G</b>, rs10031537-<b>T</b>, rs7375994-<b>T</b>	1 x 10-6		0.06	'-	'-	'-	FSTL5; FSTL5; FSTL5; FSTL5	Core binding factor acute myeloid leukemia	acute myeloid leukemia	GCST008413	4:162141456|4:162145762|4:162140692|4:162141605
rs11730375-<b>C</b>, rs7690929-<b>A</b>	1 x 10-6		0.011	'-	'-	'-	RN7SKP188 - AC105148.1; RN7SKP188 - AC105148.1	Core binding factor acute myeloid leukemia	acute myeloid leukemia	GCST008413	4:167705288|4:167700213
rs10022002-<b>A</b>, rs10001414-<b>A</b>, rs17613517-<b>A</b>, rs2319900-<b>C</b>, rs13142882-<b>C</b>, rs4269143-<b>T</b>, rs7668720-<b>A</b>, rs17054359-<b>G</b>, rs4458418-<b>G</b>	8 x 10-10		0.001	'-	'-	'-	PALLD; PALLD; PALLD; PALLD; PALLD; PALLD; PALLD; PALLD; PALLD	Core binding factor acute myeloid leukemia	acute myeloid leukemia	GCST008413	4:168563061|4:168569930|4:168565356|4:168564217|4:168575553|4:168570058|4:168578089|4:168579015|4:168578712
rs10022002-<b>A</b>, rs10001414-<b>A</b>, rs17613517-<b>A</b>, rs2319900-<b>C</b>, rs13142882-<b>C</b>, rs4269143-<b>T</b>, rs7668720-<b>G</b>, rs17054359-<b>G</b>, rs4458418-<b>G</b>	3 x 10-6		0.107	'-	'-	'-	PALLD; PALLD; PALLD; PALLD; PALLD; PALLD; PALLD; PALLD; PALLD	Core binding factor acute myeloid leukemia	acute myeloid leukemia	GCST008413	4:168563061|4:168569930|4:168565356|4:168564217|4:168575553|4:168570058|4:168578089|4:168579015|4:168578712
rs17063181-<b>T</b>, rs170139-<b>G</b>, rs309705-<b>T</b>	2 x 10-9		0.005	'-	'-	'-	SPCS3 - AC093801.2; SPCS3 - AC093801.2; SPCS3 - AC093801.2	Core binding factor acute myeloid leukemia	acute myeloid leukemia	GCST008413	4:176506620|4:176508262|4:176506189
rs4527434-<b>C</b>, rs965142-<b>A</b>	3 x 10-16		0.323	'-	'-	'-	AC093801.2 - AC093801.1; AC093801.2 - AC093801.1	Core binding factor acute myeloid leukemia	acute myeloid leukemia	GCST008413	4:176658060|4:176661220
rs4527434-<b>T</b>, rs965142-<b>A</b>	2 x 10-10		0.452	'-	'-	'-	AC093801.2 - AC093801.1; AC093801.2 - AC093801.1	Core binding factor acute myeloid leukemia	acute myeloid leukemia	GCST008413	4:176658060|4:176661220
rs2574911-<b>T</b>, rs2574914-<b>T</b>	4 x 10-24		0.001	'-	'-	'-	AC097518.2; LINC02509; AC097518.2; LINC02509	Core binding factor acute myeloid leukemia	acute myeloid leukemia	GCST008413	4:176906963|4:176902922
rs2574911-<b>T</b>, rs2574914-<b>C</b>	1 x 10-11		0.292	'-	'-	'-	AC097518.2; LINC02509; AC097518.2; LINC02509	Core binding factor acute myeloid leukemia	acute myeloid leukemia	GCST008413	4:176906963|4:176902922
rs1435495-<b>C</b>, rs28437883-<b>A</b>, rs17071554-<b>T</b>, rs10866247-<b>A</b>, rs7695194-<b>G</b>, rs17198456-<b>G</b>, rs7672826-<b>A</b>, rs17198232-<b>C</b>, rs4861967-<b>C</b>, rs1836655-<b>A</b>	2 x 10-26		0.001	'-	'-	'-	LINC02500 - AC093840.1; LINC02500 - AC093840.1; LINC02500 - AC093840.1; LINC02500 - AC093840.1; LINC02500 - AC093840.1; LINC02500 - AC093840.1; LINC02500 - AC093840.1; LINC02500 - AC093840.1; LINC02500 - AC093840.1; LINC02500 - AC093840.1	Core binding factor acute myeloid leukemia	acute myeloid leukemia	GCST008413	4:181472309|4:181470786|4:181470082|4:181472744|4:181466450|4:181478812|4:181478542|4:181476832|4:181477440|4:181471624
rs1435495-<b>C</b>, rs28437883-<b>A</b>, rs17071554-<b>T</b>, rs10866247-<b>A</b>, rs7695194-<b>G</b>, rs17198456-<b>G</b>, rs7672826-<b>A</b>, rs17198232-<b>C</b>, rs4861967-<b>T</b>, rs1836655-<b>A</b>	1 x 10-13		0.301	'-	'-	'-	LINC02500 - AC093840.1; LINC02500 - AC093840.1; LINC02500 - AC093840.1; LINC02500 - AC093840.1; LINC02500 - AC093840.1; LINC02500 - AC093840.1; LINC02500 - AC093840.1; LINC02500 - AC093840.1; LINC02500 - AC093840.1; LINC02500 - AC093840.1	Core binding factor acute myeloid leukemia	acute myeloid leukemia	GCST008413	4:181472309|4:181470786|4:181470082|4:181472744|4:181466450|4:181478812|4:181478542|4:181476832|4:181477440|4:181471624
rs41457144-<b>C</b>, rs6852303-<b>G</b>, rs1473070-<b>T</b>, rs2175476-<b>G</b>, rs3814421-<b>T</b>, rs11930293-<b>A</b>, rs3814422-<b>G</b>, rs7678082-<b>C</b>, rs11941467-<b>G</b>, rs13126047-<b>G</b>, rs17291770-<b>C</b>, rs10520555-<b>C</b>	1 x 10-12		0	'-	'-	'-	WWC2; WWC2; WWC2; WWC2; WWC2; WWC2; WWC2; WWC2; WWC2; WWC2; WWC2; WWC2	Core binding factor acute myeloid leukemia	acute myeloid leukemia	GCST008413	4:183295435|4:183298729|4:183270884|4:183294679|4:183282946|4:183286625|4:183282733|4:183285912|4:183269080|4:183295252|4:183282837|4:183283624
rs7684339-<b>C</b>, rs11931311-<b>A</b>, rs10021545-<b>G</b>, rs4401492-<b>G</b>, rs12054644-<b>G</b>, rs10018951-<b>C</b>, rs12642166-<b>A</b>, rs4422454-<b>T</b>, rs4282227-<b>C</b>	9 x 10-6		0.633	'-	'-	'-	TRAPPC11; TRAPPC11; TRAPPC11; TRAPPC11; TRAPPC11; TRAPPC11; TRAPPC11; TRAPPC11; TRAPPC11	Core binding factor acute myeloid leukemia	acute myeloid leukemia	GCST008413	4:183668997|4:183706657|4:183688469|4:183690646|4:183667498|4:183688220|4:183713588|4:183669597|4:183666968
rs4862650-<b>G</b>, rs2276912-<b>C</b>, rs2276914-<b>G</b>, rs4862653-<b>G</b>, rs2276915-<b>G</b>, rs1877321-<b>A</b>, rs2276920-<b>G</b>	3 x 10-13		0.273	'-	'-	'-	FAM149A; FAM149A; FAM149A; FAM149A; FAM149A; FAM149A; FAM149A	Core binding factor acute myeloid leukemia	acute myeloid leukemia	GCST008413	4:186153679|4:186151876|4:186151778|4:186156052|4:186151737|4:186157863|4:186157784
rs4862650-<b>G</b>, rs2276912-<b>C</b>, rs2276914-<b>G</b>, rs4862653-<b>G</b>, rs2276915-<b>G</b>, rs1877321-<b>G</b>, rs2276920-<b>G</b>	2 x 10-8		0.385	'-	'-	'-	FAM149A; FAM149A; FAM149A; FAM149A; FAM149A; FAM149A; FAM149A	Core binding factor acute myeloid leukemia	acute myeloid leukemia	GCST008413	4:186153679|4:186151876|4:186151778|4:186156052|4:186151737|4:186157863|4:186157784
rs9992973-<b>C</b>, rs10004892-<b>C</b>	3 x 10-9		0.046	'-	'-	'-	AC093909.4 - AC122138.1; AC093909.4 - AC122138.1	Core binding factor acute myeloid leukemia	acute myeloid leukemia	GCST008413	4:188951639|4:188951696
rs6554987-<b>C</b>, rs11960490-<b>G</b>, rs1392466-<b>A</b>, rs6895045-<b>G</b>, rs10040260-<b>A</b>, rs16884043-<b>T</b>, rs1392469-<b>G</b>, rs11133891-<b>T</b>, rs904759-<b>G</b>	2 x 10-11		0	'-	'-	'-	AC112176.1 - MRPL36; AC112176.1 - MRPL36; AC112176.1 - MRPL36; AC112176.1 - MRPL36; AC112176.1 - MRPL36; AC112176.1 - MRPL36; AC112176.1 - MRPL36; AC112176.1 - MRPL36; AC112176.1 - MRPL36	Core binding factor acute myeloid leukemia	acute myeloid leukemia	GCST008413	5:1739151|5:1743715|5:1744369|5:1738972|5:1749100|5:1736596|5:1744716|5:1739210|5:1736722
rs16867991-<b>A</b>, rs898061-<b>T</b>, rs13160269-<b>T</b>, rs454878-<b>C</b>	6 x 10-6		0.002	'-	'-	'-	AC092266.1 - LSINCT5; AC092266.1 - LSINCT5; AC092266.1 - LSINCT5; AC092266.1 - LSINCT5	Core binding factor acute myeloid leukemia	acute myeloid leukemia	GCST008413	5:2332989|5:2330865|5:2330932|5:2331231
rs12652395-<b>A</b>, rs12657742-<b>A</b>, rs465705-<b>G</b>, rs2044745-<b>G</b>, rs1441531-<b>C</b>, rs6886617-<b>G</b>	3 x 10-12		0.024	'-	'-	'-	AC094105.2 - AC091832.1; AC094105.2 - AC091832.1; AC094105.2 - AC091832.1; AC094105.2 - AC091832.1; AC094105.2 - AC091832.1; AC094105.2 - AC091832.1	Core binding factor acute myeloid leukemia	acute myeloid leukemia	GCST008413	5:3125381|5:3123661|5:3126331|5:3124126|5:3121873|5:3124537
rs2457122-<b>C</b>, rs825723-<b>G</b>, rs492724-<b>G</b>, rs1703290-<b>G</b>, rs576855-<b>T</b>, rs2459731-<b>C</b>, rs903085-<b>T</b>, rs484410-<b>A</b>, rs2452877-<b>A</b>, rs645402-<b>C</b>, rs473275-<b>A</b>, rs937219-<b>T</b>, rs483632-<b>T</b>, rs49	7 x 10-16		0	'-	'-	'-	AC025187.1 - LINC02063; AC025187.1 - LINC02063; AC025773.1 - AC025187.1; AC025187.1 - LINC02063; AC025187.1; AC025773.1 - AC025187.1; AC025773.1 - AC025187.1; AC025773.1 - AC025187.1; AC025773.1 - AC025187.1; AC025773.1; AC025773.1 - AC025187.1; AC025773.	Core binding factor acute myeloid leukemia	acute myeloid leukemia	GCST008413	5:4059688|5:4042647|5:4031413|5:4062593|5:4038158|5:4025924|5:4018858|5:4025641|5:4027643|5:4013527|5:4020111|5:4018767|5:4025591|5:4019832|5:4039745|5:4018795
rs2457122-<b>T</b>, rs825723-<b>G</b>, rs492724-<b>G</b>, rs1703290-<b>G</b>, rs576855-<b>T</b>, rs2459731-<b>C</b>, rs903085-<b>T</b>, rs484410-<b>A</b>, rs2452877-<b>A</b>, rs645402-<b>C</b>, rs473275-<b>A</b>, rs937219-<b>T</b>, rs483632-<b>T</b>, rs49	7 x 10-9		0.182	'-	'-	'-	AC025187.1 - LINC02063; AC025187.1 - LINC02063; AC025773.1 - AC025187.1; AC025187.1 - LINC02063; AC025187.1; AC025773.1 - AC025187.1; AC025773.1 - AC025187.1; AC025773.1 - AC025187.1; AC025773.1 - AC025187.1; AC025773.1; AC025773.1 - AC025187.1; AC025773.	Core binding factor acute myeloid leukemia	acute myeloid leukemia	GCST008413	5:4059688|5:4042647|5:4031413|5:4062593|5:4038158|5:4025924|5:4018858|5:4025641|5:4027643|5:4013527|5:4020111|5:4018767|5:4025591|5:4019832|5:4039745|5:4018795
rs2578552-<b>G</b>, rs2918261-<b>C</b>, rs6894118-<b>G</b>, rs3098377-<b>A</b>	5 x 10-27		0.001	'-	'-	'-	ICE1; ICE1; ICE1; ICE1	Core binding factor acute myeloid leukemia	acute myeloid leukemia	GCST008413	5:5436496|5:5475499|5:5432779|5:5436903
rs2578552-<b>A</b>, rs2918261-<b>C</b>, rs6894118-<b>G</b>, rs3098377-<b>A</b>	1 x 10-15		0.298	'-	'-	'-	ICE1; ICE1; ICE1; ICE1	Core binding factor acute myeloid leukemia	acute myeloid leukemia	GCST008413	5:5436496|5:5475499|5:5432779|5:5436903
rs2964733-<b>T</b>, rs13155893-<b>A</b>, rs2914758-<b>C</b>, rs2914757-<b>T</b>, rs2914756-<b>G</b>, rs1457120-<b>C</b>	2 x 10-6		0.121	'-	'-	'-	AC026797.1 - HMGB3P3; AC026797.1 - HMGB3P3; AC026797.1 - HMGB3P3; AC026797.1 - HMGB3P3; AC026797.1 - HMGB3P3; AC026797.1 - HMGB3P3	Core binding factor acute myeloid leukemia	acute myeloid leukemia	GCST008413	5:6260263|5:6254723|5:6256551|5:6257883|5:6258383|5:6252816
rs11738766-<b>A</b>, rs6867552-<b>T</b>, rs6893114-<b>T</b>, rs16880088-<b>C</b>, rs12521845-<b>C</b>, rs16880072-<b>C</b>, rs4702534-<b>C</b>	2 x 10-9		0.002	'-	'-	'-	AC091912.3; AC091912.3; AC091912.3; AC091912.3; AC091912.3; AC091912.3; AC091912.3	Core binding factor acute myeloid leukemia	acute myeloid leukemia	GCST008413	5:8214169|5:8211779|5:8212002|5:8213419|5:8214991|5:8211856|5:8215326
rs6876019-<b>A</b>, rs10062083-<b>A</b>, rs16882096-<b>C</b>, rs886511-<b>C</b>, rs922548-<b>A</b>, rs12189232-<b>A</b>, rs899576-<b>C</b>, rs6555593-<b>A</b>, rs12519207-<b>C</b>, rs899575-<b>G</b>, rs984425-<b>T</b>, rs6863413-<b>T</b>, rs13359124-<b>A<	2 x 10-16		0	'-	'-	'-	SEMA5A; SEMA5A; SEMA5A; SEMA5A; SEMA5A; SEMA5A; SEMA5A; SEMA5A; SEMA5A; SEMA5A; SEMA5A; SEMA5A; SEMA5A; SEMA5A; SEMA5A	Core binding factor acute myeloid leukemia	acute myeloid leukemia	GCST008413	5:9140108|5:9130861|5:9147139|5:9155616|5:9131030|5:9148166|5:9155308|5:9140402|5:9137068|5:9155219|5:9153267|5:9144555|5:9133570|5:9140736|5:9131890
rs6876019-<b>A</b>, rs10062083-<b>A</b>, rs16882096-<b>C</b>, rs886511-<b>C</b>, rs922548-<b>A</b>, rs12189232-<b>A</b>, rs899576-<b>A</b>, rs6555593-<b>A</b>, rs12519207-<b>C</b>, rs899575-<b>G</b>, rs984425-<b>T</b>, rs6863413-<b>T</b>, rs13359124-<b>A<	8 x 10-14		0.233	'-	'-	'-	SEMA5A; SEMA5A; SEMA5A; SEMA5A; SEMA5A; SEMA5A; SEMA5A; SEMA5A; SEMA5A; SEMA5A; SEMA5A; SEMA5A; SEMA5A; SEMA5A; SEMA5A	Core binding factor acute myeloid leukemia	acute myeloid leukemia	GCST008413	5:9140108|5:9130861|5:9147139|5:9155616|5:9131030|5:9148166|5:9155308|5:9140402|5:9137068|5:9155219|5:9153267|5:9144555|5:9133570|5:9140736|5:9131890
rs6451281-<b>G</b>, rs11949810-<b>G</b>, rs7710352-<b>C</b>, rs17545067-<b>C</b>, rs1514872-<b>T</b>, rs1514870-<b>A</b>, rs16887640-<b>A</b>, rs1514867-<b>G</b>, rs6888546-<b>G</b>, rs10805650-<b>A</b>, rs1514871-<b>T</b>	3 x 10-7		0.021	'-	'-	'-	LINC02223; LINC02223; LINC02223; LINC02223; LINC02223; LINC02223; LINC02223; LINC02223; LINC02223; LINC02223; LINC02223	Core binding factor acute myeloid leukemia	acute myeloid leukemia	GCST008413	5:17762026|5:17760931|5:17769351|5:17770899|5:17764541|5:17764083|5:17768977|5:17761562|5:17768425|5:17771678|5:17764498
rs6451281-<b>G</b>, rs11949810-<b>G</b>, rs7710352-<b>C</b>, rs17545067-<b>A</b>, rs1514872-<b>T</b>, rs1514870-<b>A</b>, rs16887640-<b>A</b>, rs1514867-<b>G</b>, rs6888546-<b>G</b>, rs10805650-<b>A</b>, rs1514871-<b>T</b>	6 x 10-6		0.122	'-	'-	'-	LINC02223; LINC02223; LINC02223; LINC02223; LINC02223; LINC02223; LINC02223; LINC02223; LINC02223; LINC02223; LINC02223	Core binding factor acute myeloid leukemia	acute myeloid leukemia	GCST008413	5:17762026|5:17760931|5:17769351|5:17770899|5:17764541|5:17764083|5:17768977|5:17761562|5:17768425|5:17771678|5:17764498
rs2203871-<b>G</b>, rs2680783-<b>C</b>, rs34076397-<b>C</b>, rs13154490-<b>C</b>, rs16901713-<b>A</b>, rs2680784-<b>G</b>, rs10041756-<b>A</b>	2 x 10-13		0.001	'-	'-	'-	CDH12 - AC010445.1; CDH12 - AC010445.1; CDH12 - AC010445.1; CDH12 - AC010445.1; CDH12 - AC010445.1; CDH12 - AC010445.1; CDH12 - AC010445.1	Core binding factor acute myeloid leukemia	acute myeloid leukemia	GCST008413	5:22991697|5:23000750|5:22999471|5:22999941|5:23006828|5:23002747|5:22996131
rs10214380-<b>T</b>, rs4327572-<b>C</b>, rs7702158-<b>T</b>, rs10155569-<b>C</b>, rs4235536-<b>C</b>, rs11959743-<b>A</b>, rs10064843-<b>G</b>, rs4307059-<b>C</b>, rs10052628-<b>C</b>, rs4518344-<b>T</b>, rs6894838-<b>T</b>, rs10942150-<b>A</b>	1 x 10-27		0	'-	'-	'-	MSNP1 - AC113370.1; AC113370.1; MSNP1 - AC113370.1; MSNP1 - AC113370.1; MSNP1 - AC113370.1; MSNP1 - AC113370.1; MSNP1 - AC113370.1; AC113370.1; MSNP1 - AC113370.1; AC113370.1; MSNP1 - AC113370.1; MSNP1 - AC113370.1	Core binding factor acute myeloid leukemia	acute myeloid leukemia	GCST008413	5:25946826|5:25972712|5:25953613|5:25944269|5:25949699|5:25947289|5:25948342|5:25967594|5:25949752|5:25972796|5:25944837|5:25962523
rs10214380-<b>T</b>, rs4327572-<b>T</b>, rs7702158-<b>T</b>, rs10155569-<b>C</b>, rs4235536-<b>C</b>, rs11959743-<b>A</b>, rs10064843-<b>G</b>, rs4307059-<b>C</b>, rs10052628-<b>C</b>, rs4518344-<b>T</b>, rs6894838-<b>T</b>, rs10942150-<b>A</b>	3 x 10-22		0.39	'-	'-	'-	MSNP1 - AC113370.1; AC113370.1; MSNP1 - AC113370.1; MSNP1 - AC113370.1; MSNP1 - AC113370.1; MSNP1 - AC113370.1; MSNP1 - AC113370.1; AC113370.1; MSNP1 - AC113370.1; AC113370.1; MSNP1 - AC113370.1; MSNP1 - AC113370.1	Core binding factor acute myeloid leukemia	acute myeloid leukemia	GCST008413	5:25946826|5:25972712|5:25953613|5:25944269|5:25949699|5:25947289|5:25948342|5:25967594|5:25949752|5:25972796|5:25944837|5:25962523
rs13171652-<b>G</b>, rs13158751-<b>C</b>, rs1428330-<b>T</b>, rs11739967-<b>C</b>, rs1593906-<b>T</b>, rs10940844-<b>A</b>, rs10461876-<b>A</b>, rs10071650-<b>C</b>, rs10461878-<b>C</b>, rs10940845-<b>C</b>, rs1428323-<b>G</b>	9 x 10-18		0	'-	'-	'-	AC010374.1 - RN7SKP207; AC010374.1 - RN7SKP207; AC010374.1 - RN7SKP207; AC010374.1 - RN7SKP207; AC010374.1 - RN7SKP207; AC010374.1 - RN7SKP207; AC010374.1 - RN7SKP207; AC010374.1 - RN7SKP207; AC010374.1 - RN7SKP207; AC010374.1 - RN7SKP207; AC010374.1 - RN	Core binding factor acute myeloid leukemia	acute myeloid leukemia	GCST008413	5:29905696|5:29899376|5:29902559|5:29907751|5:29914385|5:29914239|5:29907161|5:29900854|5:29907327|5:29918594|5:29911927
rs13171652-<b>A</b>, rs13158751-<b>C</b>, rs1428330-<b>T</b>, rs11739967-<b>C</b>, rs1593906-<b>T</b>, rs10940844-<b>A</b>, rs10461876-<b>A</b>, rs10071650-<b>C</b>, rs10461878-<b>C</b>, rs10940845-<b>C</b>, rs1428323-<b>G</b>	1 x 10-6		0.154	'-	'-	'-	AC010374.1 - RN7SKP207; AC010374.1 - RN7SKP207; AC010374.1 - RN7SKP207; AC010374.1 - RN7SKP207; AC010374.1 - RN7SKP207; AC010374.1 - RN7SKP207; AC010374.1 - RN7SKP207; AC010374.1 - RN7SKP207; AC010374.1 - RN7SKP207; AC010374.1 - RN7SKP207; AC010374.1 - RN	Core binding factor acute myeloid leukemia	acute myeloid leukemia	GCST008413	5:29905696|5:29899376|5:29902559|5:29907751|5:29914385|5:29914239|5:29907161|5:29900854|5:29907327|5:29918594|5:29911927
rs4867370-<b>C</b>, rs6874845-<b>G</b>, rs393323-<b>T</b>, rs400042-<b>G</b>	7 x 10-14		0	'-	'-	'-	PDZD2; PDZD2; PDZD2; PDZD2	Core binding factor acute myeloid leukemia	acute myeloid leukemia	GCST008413	5:31690687|5:31690452|5:31690742|5:31692769
rs4867370-<b>C</b>, rs6874845-<b>G</b>, rs393323-<b>T</b>, rs400042-<b>A</b>	1 x 10-11		0.196	'-	'-	'-	PDZD2; PDZD2; PDZD2; PDZD2	Core binding factor acute myeloid leukemia	acute myeloid leukemia	GCST008413	5:31690687|5:31690452|5:31690742|5:31692769
rs11743722-<b>C</b>, rs10067626-<b>C</b>, rs6897645-<b>C</b>, rs12521501-<b>T</b>, rs931809-<b>G</b>, rs2330881-<b>C</b>	5 x 10-7		0.002	'-	'-	'-	PDZD2; PDZD2; PDZD2; PDZD2; PDZD2; PDZD2	Core binding factor acute myeloid leukemia	acute myeloid leukemia	GCST008413	5:31913480|5:31914860|5:31914055|5:31914710|5:31909557|5:31916470
rs13355979-<b>G</b>, rs10079889-<b>A</b>, rs11954821-<b>C</b>, rs7735691-<b>C</b>	4 x 10-12		0.078	'-	'-	'-	AC010343.3; AC010343.3; AC010343.3; AC010343.3	Core binding factor acute myeloid leukemia	acute myeloid leukemia	GCST008413	5:32983909|5:32975384|5:32980984|5:32979000
rs13355979-<b>G</b>, rs10079889-<b>G</b>, rs11954821-<b>C</b>, rs7735691-<b>C</b>	6 x 10-9		0.229	'-	'-	'-	AC010343.3; AC010343.3; AC010343.3; AC010343.3	Core binding factor acute myeloid leukemia	acute myeloid leukemia	GCST008413	5:32983909|5:32975384|5:32980984|5:32979000
rs2468523-<b>C</b>, rs2937551-<b>A</b>, rs2455258-<b>A</b>, rs2468526-<b>C</b>	2 x 10-9		0.098	'-	'-	'-	RNA5SP181 - AC010631.1; RNA5SP181 - AC010631.1; RNA5SP181 - AC010631.1; RNA5SP181 - AC010631.1	Core binding factor acute myeloid leukemia	acute myeloid leukemia	GCST008413	5:36521084|5:36519425|5:36520476|5:36515888
rs2468523-<b>C</b>, rs2937551-<b>G</b>, rs2455258-<b>A</b>, rs2468526-<b>C</b>	4 x 10-8		0.203	'-	'-	'-	RNA5SP181 - AC010631.1; RNA5SP181 - AC010631.1; RNA5SP181 - AC010631.1; RNA5SP181 - AC010631.1	Core binding factor acute myeloid leukemia	acute myeloid leukemia	GCST008413	5:36521084|5:36519425|5:36520476|5:36515888
rs2542705-<b>C</b>, rs13165067-<b>T</b>, rs696758-<b>G</b>, rs3776534-<b>C</b>, rs10064820-<b>G</b>, rs13354342-<b>G</b>, rs155377-<b>T</b>, rs187875-<b>G</b>, rs11953280-<b>T</b>	4 x 10-26		0.002	'-	'-	'-	C9; C9; C9; C9; C9; C9; C9; C9; C9	Core binding factor acute myeloid leukemia	acute myeloid leukemia	GCST008413	5:39316320|5:39332304|5:39331114|5:39310081|5:39324690|5:39318734|5:39308949|5:39315643|5:39314645
rs2542705-<b>C</b>, rs13165067-<b>T</b>, rs696758-<b>G</b>, rs3776534-<b>C</b>, rs10064820-<b>G</b>, rs13354342-<b>G</b>, rs155377-<b>T</b>, rs187875-<b>A</b>, rs11953280-<b>T</b>	3 x 10-18		0.343	'-	'-	'-	C9; C9; C9; C9; C9; C9; C9; C9; C9	Core binding factor acute myeloid leukemia	acute myeloid leukemia	GCST008413	5:39316320|5:39332304|5:39331114|5:39310081|5:39324690|5:39318734|5:39308949|5:39315643|5:39314645
rs663307-<b>A</b>, rs1833819-<b>G</b>, rs17194633-<b>G</b>, rs494462-<b>A</b>, rs660807-<b>G</b>, rs519481-<b>A</b>, rs679565-<b>T</b>	8 x 10-19		0	'-	'-	'-	INTS6P1 - GCSHP1; INTS6P1 - GCSHP1; INTS6P1 - GCSHP1; INTS6P1 - GCSHP1; INTS6P1 - GCSHP1; INTS6P1 - GCSHP1; INTS6P1 - GCSHP1	Core binding factor acute myeloid leukemia	acute myeloid leukemia	GCST008413	5:39835394|5:39844634|5:39848536|5:39835614|5:39848011|5:39846657|5:39836730
rs663307-<b>A</b>, rs1833819-<b>G</b>, rs17194633-<b>G</b>, rs494462-<b>C</b>, rs660807-<b>G</b>, rs519481-<b>A</b>, rs679565-<b>T</b>	1 x 10-14		0.261	'-	'-	'-	INTS6P1 - GCSHP1; INTS6P1 - GCSHP1; INTS6P1 - GCSHP1; INTS6P1 - GCSHP1; INTS6P1 - GCSHP1; INTS6P1 - GCSHP1; INTS6P1 - GCSHP1	Core binding factor acute myeloid leukemia	acute myeloid leukemia	GCST008413	5:39835394|5:39844634|5:39848536|5:39835614|5:39848011|5:39846657|5:39836730
rs13186299-<b>G</b>, rs159547-<b>T</b>	9 x 10-16		0.337	'-	'-	'-	ANKRD55; ANKRD55	Core binding factor acute myeloid leukemia	acute myeloid leukemia	GCST008413	5:56159818|5:56163537
rs13186299-<b>G</b>, rs159547-<b>G</b>	1 x 10-14		0.495	'-	'-	'-	ANKRD55; ANKRD55	Core binding factor acute myeloid leukemia	acute myeloid leukemia	GCST008413	5:56159818|5:56163537
rs17776825-<b>C</b>, rs1353747-<b>T</b>, rs1077183-<b>G</b>, rs2936193-<b>T</b>, rs1948651-<b>C</b>, rs1498609-<b>T</b>, rs1498606-<b>C</b>, rs10514871-<b>T</b>, rs17776777-<b>A</b>, rs2936190-<b>T</b>, rs7735570-<b>C</b>, rs4700319-<b>C</b>	3 x 10-7		0.009	'-	'-	'-	PDE4D; AC092343.1; PDE4D; AC092343.1; PDE4D; PDE4D; PDE4D; PDE4D; AC092343.1; PDE4D; AC092343.1; PDE4D; AC092343.1; PDE4D; AC092343.1; PDE4D; PDE4D; PDE4D	Core binding factor acute myeloid leukemia	acute myeloid leukemia	GCST008413	5:59049097|5:59041654|5:59023320|5:59035614|5:59037513|5:59048691|5:59041722|5:59046488|5:59046910|5:59022482|5:59034442|5:59037981
rs17776825-<b>C</b>, rs1353747-<b>G</b>, rs1077183-<b>G</b>, rs2936193-<b>T</b>, rs1948651-<b>C</b>, rs1498609-<b>T</b>, rs1498606-<b>C</b>, rs10514871-<b>T</b>, rs17776777-<b>A</b>, rs2936190-<b>T</b>, rs7735570-<b>C</b>, rs4700319-<b>C</b>	6 x 10-7		0.096	'-	'-	'-	PDE4D; AC092343.1; PDE4D; AC092343.1; PDE4D; PDE4D; PDE4D; PDE4D; AC092343.1; PDE4D; AC092343.1; PDE4D; AC092343.1; PDE4D; AC092343.1; PDE4D; PDE4D; PDE4D	Core binding factor acute myeloid leukemia	acute myeloid leukemia	GCST008413	5:59049097|5:59041654|5:59023320|5:59035614|5:59037513|5:59048691|5:59041722|5:59046488|5:59046910|5:59022482|5:59034442|5:59037981
rs4700440-<b>C</b>, rs17456510-<b>G</b>, rs4700437-<b>T</b>, rs2342074-<b>C</b>, rs17352975-<b>T</b>, rs4700441-<b>T</b>, rs17456587-<b>C</b>, rs16895276-<b>G</b>	3 x 10-6		0.012	'-	'-	'-	C5orf64 - AC026434.1; C5orf64 - AC026434.1; C5orf64 - AC026434.1; C5orf64 - AC026434.1; C5orf64 - AC026434.1; C5orf64 - AC026434.1; C5orf64 - AC026434.1; C5orf64 - AC026434.1	Core binding factor acute myeloid leukemia	acute myeloid leukemia	GCST008413	5:61803941|5:61798181|5:61803425|5:61803038|5:61809530|5:61811186|5:61801228|5:61810830
rs10039512-<b>T</b>, rs10076002-<b>G</b>	5 x 10-32		0.003	'-	'-	'-	AC093523.2; AC093523.2	Core binding factor acute myeloid leukemia	acute myeloid leukemia	GCST008413	5:68847366|5:68858473
rs10039512-<b>C</b>, rs10076002-<b>G</b>	2 x 10-17		0.345	'-	'-	'-	AC093523.2; AC093523.2	Core binding factor acute myeloid leukemia	acute myeloid leukemia	GCST008413	5:68847366|5:68858473
rs12189145-<b>C</b>, rs10942927-<b>T</b>, rs17375040-<b>T</b>, rs13177288-<b>C</b>, rs6889892-<b>G</b>, rs17302774-<b>T</b>	1 x 10-23		0.001	'-	'-	'-	MRPS27; MRPS27; MAP1B - MRPS27; MAP1B - MRPS27; MRPS27; MAP1B - MRPS27	Core binding factor acute myeloid leukemia	acute myeloid leukemia	GCST008413	5:72222657|5:72228336|5:72216975|5:72210797|5:72225724|5:72211646
rs12189145-<b>C</b>, rs10942927-<b>T</b>, rs17375040-<b>C</b>, rs13177288-<b>C</b>, rs6889892-<b>G</b>, rs17302774-<b>T</b>	6 x 10-21		0.37	'-	'-	'-	MRPS27; MRPS27; MAP1B - MRPS27; MAP1B - MRPS27; MRPS27; MAP1B - MRPS27	Core binding factor acute myeloid leukemia	acute myeloid leukemia	GCST008413	5:72222657|5:72228336|5:72216975|5:72210797|5:72225724|5:72211646
rs17553316-<b>T</b>, rs9637819-<b>T</b>, rs2931440-<b>G</b>, rs2973566-<b>G</b>	4 x 10-6		0.122	'-	'-	'-	ARHGEF28; ARHGEF28; ARHGEF28; ARHGEF28	Core binding factor acute myeloid leukemia	acute myeloid leukemia	GCST008413	5:73853291|5:73852248|5:73850397|5:73852656
rs6869909-<b>G</b>, rs10462547-<b>C</b>, rs7712142-<b>T</b>	3 x 10-9		0.189	'-	'-	'-	S100Z; S100Z; S100Z	Core binding factor acute myeloid leukemia	acute myeloid leukemia	GCST008413	5:76867988|5:76868587|5:76864544
rs6869909-<b>G</b>, rs10462547-<b>C</b>, rs7712142-<b>C</b>	6 x 10-8		0.395	'-	'-	'-	S100Z; S100Z; S100Z	Core binding factor acute myeloid leukemia	acute myeloid leukemia	GCST008413	5:76867988|5:76868587|5:76864544
rs10942819-<b>A</b>, rs10061629-<b>T</b>, rs6453303-<b>C</b>, rs11750661-<b>G</b>, rs17671389-<b>T</b>, rs9293712-<b>C</b>, rs9784696-<b>T</b>, rs6453304-<b>G</b>	4 x 10-15		0	'-	'-	'-	AC022414.1; PDE8B; AC022414.1; PDE8B; AC022414.1; PDE8B; AC022414.1; PDE8B; AC022414.1; PDE8B; AC022414.1; PDE8B; AC022414.1; PDE8B; AC022414.1; PDE8B	Core binding factor acute myeloid leukemia	acute myeloid leukemia	GCST008413	5:77360853|5:77369396|5:77362225|5:77376223|5:77364310|5:77366453|5:77374551|5:77374803
rs10942819-<b>A</b>, rs10061629-<b>T</b>, rs6453303-<b>C</b>, rs11750661-<b>G</b>, rs17671389-<b>T</b>, rs9293712-<b>C</b>, rs9784696-<b>T</b>, rs6453304-<b>A</b>	1 x 10-10		0.178	'-	'-	'-	AC022414.1; PDE8B; AC022414.1; PDE8B; AC022414.1; PDE8B; AC022414.1; PDE8B; AC022414.1; PDE8B; AC022414.1; PDE8B; AC022414.1; PDE8B; AC022414.1; PDE8B	Core binding factor acute myeloid leukemia	acute myeloid leukemia	GCST008413	5:77360853|5:77369396|5:77362225|5:77376223|5:77364310|5:77366453|5:77374551|5:77374803
rs10073475-<b>C</b>, rs9293729-<b>A</b>, rs12153651-<b>A</b>, rs7721185-<b>G</b>, rs6873309-<b>A</b>, rs11742673-<b>G</b>, rs4380631-<b>T</b>, rs12654530-<b>G</b>, rs9293731-<b>A</b>, rs7700603-<b>C</b>, rs10474531-<b>C</b>, rs12656439-<b>T</b>, rs1007188	1 x 10-27		0	'-	'-	'-	AP3B1; AP3B1; AP3B1; AP3B1; AP3B1; AP3B1; AP3B1; AP3B1; AP3B1; AP3B1; AP3B1; AP3B1; AP3B1; AP3B1; AP3B1; AP3B1	Core binding factor acute myeloid leukemia	acute myeloid leukemia	GCST008413	5:78208603|5:78203022|5:78180465|5:78219913|5:78165742|5:78203742|5:78223810|5:78194772|5:78216334|5:78233023|5:78257979|5:78205891|5:78208621|5:78168720|5:78208138|5:78264811
rs10073475-<b>C</b>, rs9293729-<b>A</b>, rs12153651-<b>A</b>, rs7721185-<b>G</b>, rs6873309-<b>A</b>, rs11742673-<b>G</b>, rs4380631-<b>T</b>, rs12654530-<b>G</b>, rs9293731-<b>A</b>, rs7700603-<b>C</b>, rs10474531-<b>A</b>, rs12656439-<b>T</b>, rs1007188	2 x 10-14		0.291	'-	'-	'-	AP3B1; AP3B1; AP3B1; AP3B1; AP3B1; AP3B1; AP3B1; AP3B1; AP3B1; AP3B1; AP3B1; AP3B1; AP3B1; AP3B1; AP3B1; AP3B1	Core binding factor acute myeloid leukemia	acute myeloid leukemia	GCST008413	5:78208603|5:78203022|5:78180465|5:78219913|5:78165742|5:78203742|5:78223810|5:78194772|5:78216334|5:78233023|5:78257979|5:78205891|5:78208621|5:78168720|5:78208138|5:78264811
rs9687295-<b>A</b>, rs28326-<b>G</b>, rs42418-<b>C</b>	7 x 10-8		0.178	'-	'-	'-	ARSB - DMGDH; DMGDH; DMGDH	Core binding factor acute myeloid leukemia	acute myeloid leukemia	GCST008413	5:78997016|5:79000031|5:79002335
rs10057542-<b>T</b>, rs2028270-<b>G</b>, rs2289290-<b>G</b>, rs10474608-<b>G</b>, rs1438738-<b>T</b>	9 x 10-6		0.086	'-	'-	'-	SERINC5; AC010260.1; SERINC5; SERINC5; SERINC5; SERINC5	Core binding factor acute myeloid leukemia	acute myeloid leukemia	GCST008413	5:80127524|5:80129115|5:80126282|5:80126357|5:80125630
rs357509-<b>T</b>, rs358288-<b>G</b>, rs168569-<b>T</b>, rs357508-<b>A</b>, rs10067455-<b>T</b>	2 x 10-9		0.001	'-	'-	'-	TMEM161B; TMEM161B; TMEM161B; TMEM161B; AC114971.1 - TMEM161B	Core binding factor acute myeloid leukemia	acute myeloid leukemia	GCST008413	5:88192125|5:88199687|5:88190721|5:88192150|5:88162105
rs7702542-<b>G</b>, rs6890681-<b>A</b>, rs7716140-<b>C</b>, rs13356282-<b>C</b>, rs4305655-<b>A</b>, rs10063003-<b>G</b>, rs13359033-<b>T</b>, rs4307110-<b>A</b>, rs10062992-<b>G</b>	7 x 10-14		0.272	'-	'-	'-	LINC01846 - AC116347.2; LINC01846; LINC01846; LINC01846; LINC01846; LINC01846; LINC01846; LINC01846; LINC01846	Core binding factor acute myeloid leukemia	acute myeloid leukemia	GCST008413	5:98164318|5:98149425|5:98143446|5:98147661|5:98148029|5:98143216|5:98147586|5:98142851|5:98143166
rs7702542-<b>G</b>, rs6890681-<b>A</b>, rs7716140-<b>C</b>, rs13356282-<b>C</b>, rs4305655-<b>A</b>, rs10063003-<b>G</b>, rs13359033-<b>T</b>, rs4307110-<b>G</b>, rs10062992-<b>G</b>	5 x 10-12		0.163	'-	'-	'-	LINC01846 - AC116347.2; LINC01846; LINC01846; LINC01846; LINC01846; LINC01846; LINC01846; LINC01846; LINC01846	Core binding factor acute myeloid leukemia	acute myeloid leukemia	GCST008413	5:98164318|5:98149425|5:98143446|5:98147661|5:98148029|5:98143216|5:98147586|5:98142851|5:98143166
rs681634-<b>A</b>, rs10053765-<b>C</b>, rs10515297-<b>T</b>, rs9285876-<b>A</b>, rs6594575-<b>C</b>	3 x 10-23		0.43	'-	'-	'-	AC008837.2 - AC092284.1; AC008837.2 - AC092284.1; AC008837.2 - AC092284.1; AC008837.2 - AC092284.1; AC008837.2 - AC092284.1	Core binding factor acute myeloid leukemia	acute myeloid leukemia	GCST008413	5:99595447|5:99658228|5:99621129|5:99642508|5:99644333
rs681634-<b>A</b>, rs10053765-<b>T</b>, rs10515297-<b>T</b>, rs9285876-<b>A</b>, rs6594575-<b>C</b>	6 x 10-18		0.236	'-	'-	'-	AC008837.2 - AC092284.1; AC008837.2 - AC092284.1; AC008837.2 - AC092284.1; AC008837.2 - AC092284.1; AC008837.2 - AC092284.1	Core binding factor acute myeloid leukemia	acute myeloid leukemia	GCST008413	5:99595447|5:99658228|5:99621129|5:99642508|5:99644333
rs7702767-<b>T</b>, rs4307128-<b>G</b>, rs6888499-<b>C</b>, rs17692255-<b>C</b>, rs6887568-<b>A</b>, rs7709951-<b>A</b>, rs2616305-<b>A</b>, rs6890629-<b>A</b>, rs17167325-<b>C</b>, rs6888673-<b>T</b>, rs2924599-<b>C</b>, rs17167343-<b>G</b>, rs11241276-<	7 x 10-12		0	'-	'-	'-	AC008837.2 - AC092284.1; AC008837.2 - AC092284.1; AC008837.2 - AC092284.1; AC008837.2 - AC092284.1; AC008837.2 - AC092284.1; AC008837.2 - AC092284.1; AC008837.2 - AC092284.1; AC008837.2 - AC092284.1; AC008837.2 - AC092284.1; AC008837.2 - AC092284.1; AC008	Core binding factor acute myeloid leukemia	acute myeloid leukemia	GCST008413	5:99844853|5:99845232|5:99833565|5:99873126|5:99833707|5:99878085|5:99899290|5:99907862|5:99873571|5:99833655|5:99864919|5:99886110|5:99863900|5:99886050|5:99885983|5:99899938|5:99886533|5:99886135|5:99841417|5:99896070|5:99840037|5:99890677
rs7702767-<b>T</b>, rs4307128-<b>G</b>, rs6888499-<b>C</b>, rs17692255-<b>C</b>, rs6887568-<b>A</b>, rs7709951-<b>A</b>, rs2616305-<b>A</b>, rs6890629-<b>A</b>, rs17167325-<b>C</b>, rs6888673-<b>T</b>, rs2924599-<b>C</b>, rs17167343-<b>A</b>, rs11241276-<	7 x 10-8		0.148	'-	'-	'-	AC008837.2 - AC092284.1; AC008837.2 - AC092284.1; AC008837.2 - AC092284.1; AC008837.2 - AC092284.1; AC008837.2 - AC092284.1; AC008837.2 - AC092284.1; AC008837.2 - AC092284.1; AC008837.2 - AC092284.1; AC008837.2 - AC092284.1; AC008837.2 - AC092284.1; AC008	Core binding factor acute myeloid leukemia	acute myeloid leukemia	GCST008413	5:99844853|5:99845232|5:99833565|5:99873126|5:99833707|5:99878085|5:99899290|5:99907862|5:99873571|5:99833655|5:99864919|5:99886110|5:99863900|5:99886050|5:99885983|5:99899938|5:99886533|5:99886135|5:99841417|5:99896070|5:99840037|5:99890677
rs32282-<b>C</b>, rs282072-<b>A</b>, rs10491363-<b>C</b>	4 x 10-14		0.278	'-	'-	'-	FAM174A - AC027315.1; FAM174A - AC027315.1; FAM174A - AC027315.1	Core binding factor acute myeloid leukemia	acute myeloid leukemia	GCST008413	5:100632341|5:100642934|5:100632674
[truncated: 750 more rows]

## Sheet: T2D-Specific SNPs_GWAS
Variant and risk allele	P-value	P-value annotation	RAF	OR	Beta	CI	Mapped gene	Reported trait	Trait(s)	Study accession	Location
rs4712523-<b>G</b>	7 x 10-20		0.41	1.27	'-	[1.21-1.33]	CDKAL1	Type 2 diabetes	type II diabetes mellitus	GCST000383	6:20657333
rs2383208-<b>A</b>	2 x 10-29		0.55	1.34	'-	[1.27-1.41]	CDKN2B-AS1, AL157937.1	Type 2 diabetes	type II diabetes mellitus	GCST000383	9:22132077
rs2237892-<b>C</b>	1 x 10-26		0.59	1.33	'-	[1.27-1.41]	KCNQ1	Type 2 diabetes	type II diabetes mellitus	GCST000383	11:2818521
rs13266634-<b>C</b>	2 x 10-14		0.57	1.22	'-	[1.16-1.28]	SLC30A8	Type 2 diabetes	type II diabetes mellitus	GCST000383	8:117172544
[truncated: 3,355 more rows]
