# Supplementary material for: Common Genetic Aberrations Associated with Metabolic Interferences in Human Type-2 Diabetes and Acute Myeloid Leukemia: A Bioinformatics Approach
Source: Int J Mol Sci. 2021 Aug 28;22(17):9322. doi: 10.3390/ijms22179322 (PMC8431701; doi:10.3390/ijms22179322)
Supplement: Supplementary file 1 [file ijms-22-09322-s001.zip › ijms-1302087-supplemenatary/Kyriakou et al_Suppl. Table 2.xlsx]

## Sheet: ADIPOSE
	Gene Symbol	Variant ID	SNP ID	P-Value	NES	Tissue
1	AFF3	chr2_99654036_A_C_b38	rs12712053	2.2e-08	-0.19	Adipose - Subcutaneous
2	AFF3	chr2_99634941_T_C_b38	rs9284724	4.7e-08	-0.23	Adipose - Subcutaneous
3	AFF3	chr2_99642807_T_C_b38	rs2177542	4.7e-08	-0.23	Adipose - Subcutaneous
4	AFF3	chr2_99654232_C_T_b38	rs12712054	7.3e-08	-0.22	Adipose - Subcutaneous
5	AFF3	chr2_99647683_A_G_b38	rs6745568	7.9e-08	-0.22	Adipose - Subcutaneous
6	AFF3	chr2_99648299_G_GTTTTGTAAACTTTGAGGGT_b38	rs145969272	7.9e-08	-0.22	Adipose - Subcutaneous
7	AFF3	chr2_99662665_T_G_b38	rs1524366	8.1e-08	-0.16	Adipose - Subcutaneous
8	AFF3	chr2_99664057_A_T_b38	rs11123792	8.1e-08	-0.16	Adipose - Subcutaneous
9	AFF3	chr2_99604246_G_C_b38	rs10167554	8.4e-08	0.22	Adipose - Subcutaneous
10	AFF3	chr2_99592368_A_G_b38	rs12712049	8.6e-08	-0.22	Adipose - Subcutaneous
11	AFF3	chr2_99661761_T_C_b38	rs10182731	8.7e-08	-0.16	Adipose - Subcutaneous
12	AFF3	chr2_99669634_C_T_b38	rs6719965	1.1e-07	-0.16	Adipose - Subcutaneous
13	AFF3	chr2_99668807_C_G_b38	rs7566953	1.1e-07	-0.16	Adipose - Subcutaneous
14	AFF3	chr2_99672150_T_C_b38	rs9679019	1.2e-07	-0.16	Adipose - Subcutaneous
15	AFF3	chr2_99630465_A_G_b38	rs2177541	1.4e-07	-0.22	Adipose - Subcutaneous
16	AFF3	chr2_99597583_T_C_b38	rs3792129	1.4e-07	-0.21	Adipose - Subcutaneous
17	AFF3	chr2_99661943_C_T_b38	rs6709165	1.4e-07	-0.16	Adipose - Subcutaneous
18	AFF3	chr2_99663560_G_A_b38	rs4851221	1.5e-07	-0.21	Adipose - Subcutaneous
19	AFF3	chr2_99671479_C_T_b38	rs2030693	1.5e-07	-0.21	Adipose - Subcutaneous
20	AFF3	chr2_99658066_A_G_b38	rs10167100	1.5e-07	-0.16	Adipose - Subcutaneous
21	AFF3	chr2_99659463_A_C_b38	rs11676683	1.5e-07	-0.16	Adipose - Subcutaneous
22	AFF3	chr2_99665964_A_G_b38	rs2030689	1.5e-07	-0.16	Adipose - Subcutaneous
23	AFF3	chr2_99669461_C_CA_b38	rs553153260	1.5e-07	-0.16	Adipose - Subcutaneous
24	AFF3	chr2_99669740_C_T_b38	rs6720070	1.5e-07	-0.16	Adipose - Subcutaneous
25	AFF3	chr2_99669810_A_G_b38	rs6734773	1.5e-07	-0.16	Adipose - Subcutaneous
26	AFF3	chr2_99670391_AT_A_b38	rs35517678	1.5e-07	-0.16	Adipose - Subcutaneous
27	AFF3	chr2_99671060_A_G_b38	rs4850912	1.5e-07	-0.16	Adipose - Subcutaneous
28	AFF3	chr2_99627941_AC_A_b38	rs61351322	1.7e-07	-0.22	Adipose - Subcutaneous
29	AFF3	chr2_99635697_A_C_b38	rs1357719	1.7e-07	-0.22	Adipose - Subcutaneous
30	AFF3	chr2_99636697_A_G_b38	rs2049400	1.7e-07	-0.22	Adipose - Subcutaneous
31	AFF3	chr2_99642436_C_A_b38	rs6542884	1.7e-07	-0.22	Adipose - Subcutaneous
32	AFF3	chr2_99655157_G_A_b38	rs11123790	1.9e-07	-0.21	Adipose - Subcutaneous
33	AFF3	chr2_99598987_C_G_b38	rs3792131	2.4e-07	-0.21	Adipose - Subcutaneous
34	AFF3	chr2_99600894_T_TG_b38	rs3838579	2.4e-07	-0.21	Adipose - Subcutaneous
35	AFF3	chr2_99598153_C_G_b38	rs3792130	2.4e-07	-0.22	Adipose - Subcutaneous
36	AFF3	chr2_99663676_T_C_b38	rs9308827	2.7e-07	-0.2	Adipose - Subcutaneous
37	AFF3	chr2_99648121_C_T_b38	rs11684088	2.7e-07	-0.21	Adipose - Subcutaneous
38	AFF3	chr2_99651042_A_G_b38	rs13029690	2.7e-07	-0.21	Adipose - Subcutaneous
39	AFF3	chr2_99657330_G_A_b38	rs6738724	3.2e-07	-0.2	Adipose - Subcutaneous
40	AFF3	chr2_99663231_G_C_b38	rs9308826	3.2e-07	-0.2	Adipose - Subcutaneous
41	AFF3	chr2_99666676_C_A_b38	rs7579222	3.2e-07	-0.2	Adipose - Subcutaneous
42	AFF3	chr2_99669628_G_A_b38	rs1996984	3.2e-07	-0.2	Adipose - Subcutaneous
43	AFF3	chr2_99669905_A_G_b38	rs2030691	3.2e-07	-0.2	Adipose - Subcutaneous
44	AFF3	chr2_99671348_T_C_b38	rs2030692	3.2e-07	-0.2	Adipose - Subcutaneous
45	AFF3	chr2_99672016_A_G_b38	rs9678859	3.2e-07	-0.2	Adipose - Subcutaneous
46	AFF3	chr2_99656152_C_A_b38	rs4850910	4.9e-07	-0.2	Adipose - Subcutaneous
47	AFF3	chr2_99656147_G_A_b38	rs4851220	5.7e-07	-0.2	Adipose - Subcutaneous
48	AFF3	chr2_99656252_GA_G_b38	rs11337782	5.7e-07	-0.2	Adipose - Subcutaneous
49	AFF3	chr2_99672469_G_A_b38	rs4851222	6.1e-07	-0.15	Adipose - Subcutaneous
50	AFF3	chr2_100222968_A_G_b38	rs2871344	6.3e-07	0.16	Adipose - Subcutaneous
51	AFF3	chr2_99632398_T_C_b38	rs11682649	1e-06	-0.16	Adipose - Subcutaneous
52	AFF3	chr2_99672111_G_A_b38	rs9679481	1e-06	-0.18	Adipose - Subcutaneous
53	AFF3	chr2_99663736_G_C_b38	rs4611689	1.2e-06	-0.15	Adipose - Subcutaneous
54	AFF3	chr2_100201471_T_C_b38	rs12991254	1.3e-06	0.16	Adipose - Subcutaneous
55	AFF3	chr2_100201157_T_G_b38	rs10496345	1.4e-06	0.16	Adipose - Subcutaneous
56	AFF3	chr2_99662043_G_T_b38	rs11123791	1.6e-06	-0.14	Adipose - Subcutaneous
57	AFF3	chr2_99673234_G_A_b38	rs4384839	1.6e-06	-0.15	Adipose - Subcutaneous
58	AFF3	chr2_100217451_G_A_b38	rs13034176	1.9e-06	0.16	Adipose - Subcutaneous
59	AFF3	chr2_100218570_C_T_b38	rs11123817	1.9e-06	0.16	Adipose - Subcutaneous
60	AFF3	chr2_100205083_T_C_b38	rs13018640	2e-06	0.16	Adipose - Subcutaneous
61	AFF3	chr2_100205086_C_A_b38	rs12987662	2e-06	0.16	Adipose - Subcutaneous
62	AFF3	chr2_100207642_G_A_b38	rs4851267	2e-06	0.16	Adipose - Subcutaneous
63	AFF3	chr2_100208133_A_G_b38	rs11687241	2e-06	0.16	Adipose - Subcutaneous
64	AFF3	chr2_100209402_C_T_b38	rs4851268	2e-06	0.16	Adipose - Subcutaneous
65	AFF3	chr2_99656475_T_C_b38	rs1916959	2.1e-06	-0.14	Adipose - Subcutaneous
66	AFF3	chr2_99670603_T_C_b38	rs4850911	2.1e-06	-0.14	Adipose - Subcutaneous
67	AFF3	chr2_100190257_A_G_b38	rs6709656	2.5e-06	0.16	Adipose - Subcutaneous
68	AFF3	chr2_100193726_T_C_b38	rs4851264	2.5e-06	0.16	Adipose - Subcutaneous
69	AFF3	chr2_100197625_A_C_b38	rs13013169	2.5e-06	0.16	Adipose - Subcutaneous
70	AFF3	chr2_100198455_T_C_b38	rs893246	2.5e-06	0.16	Adipose - Subcutaneous
71	AFF3	chr2_100203969_A_G_b38	rs11689201	2.6e-06	0.15	Adipose - Subcutaneous
72	AFF3	chr2_100202017_C_T_b38	rs4851266	2.6e-06	0.15	Adipose - Subcutaneous
73	AFF3	chr2_100191263_T_C_b38	rs2309757	2.9e-06	0.16	Adipose - Subcutaneous
74	AFF3	chr2_99657431_T_G_b38	rs6728983	3.1e-06	-0.14	Adipose - Subcutaneous
75	AFF3	chr2_99668466_C_G_b38	rs6712722	3.1e-06	-0.14	Adipose - Subcutaneous
76	AFF3	chr2_99668917_T_C_b38	rs7583638	3.1e-06	-0.14	Adipose - Subcutaneous
77	AFF3	chr2_100224773_G_A_b38	rs13017207	3.3e-06	0.16	Adipose - Subcutaneous
78	AFF3	chr2_100226176_C_T_b38	rs13026283	3.3e-06	0.16	Adipose - Subcutaneous
79	AFF3	chr2_100215720_C_T_b38	rs1160543	3.4e-06	0.15	Adipose - Subcutaneous
80	AFF3	chr2_100215807_C_T_b38	rs1160545	3.4e-06	0.15	Adipose - Subcutaneous
81	AFF3	chr2_100216194_T_C_b38	rs4851270	3.4e-06	0.15	Adipose - Subcutaneous
82	AFF3	chr2_100216596_T_C_b38	rs4851271	3.4e-06	0.15	Adipose - Subcutaneous
83	AFF3	chr2_100218084_C_T_b38	rs1122231	3.4e-06	0.15	Adipose - Subcutaneous
84	AFF3	chr2_100218315_T_C_b38	rs1465800	3.4e-06	0.15	Adipose - Subcutaneous
85	AFF3	chr2_100219598_C_T_b38	rs1465801	3.4e-06	0.15	Adipose - Subcutaneous
86	AFF3	chr2_100219644_C_T_b38	rs999052	3.4e-06	0.15	Adipose - Subcutaneous
87	AFF3	chr2_100220423_T_C_b38	rs6750097	3.4e-06	0.15	Adipose - Subcutaneous
88	AFF3	chr2_100220664_G_T_b38	rs4583487	3.4e-06	0.15	Adipose - Subcutaneous
89	AFF3	chr2_100221695_C_T_b38	rs12619178	3.4e-06	0.15	Adipose - Subcutaneous
90	AFF3	chr2_100221993_T_C_b38	rs2309838	3.4e-06	0.15	Adipose - Subcutaneous
91	AFF3	chr2_100209636_G_T_b38	rs11695383	3.7e-06	0.15	Adipose - Subcutaneous
92	AFF3	chr2_100209967_A_G_b38	rs11690335	3.7e-06	0.15	Adipose - Subcutaneous
93	AFF3	chr2_100210409_C_A_b38	rs11684761	3.7e-06	0.15	Adipose - Subcutaneous
94	AFF3	chr2_100210754_G_A_b38	rs12990462	3.7e-06	0.15	Adipose - Subcutaneous
95	AFF3	chr2_100210878_C_T_b38	rs12992090	3.7e-06	0.15	Adipose - Subcutaneous
96	AFF3	chr2_100211256_C_A_b38	rs11686280	3.7e-06	0.15	Adipose - Subcutaneous
97	AFF3	chr2_100211291_T_C_b38	rs11693324	3.7e-06	0.15	Adipose - Subcutaneous
98	AFF3	chr2_100211445_C_A_b38	rs11686372	3.7e-06	0.15	Adipose - Subcutaneous
99	AFF3	chr2_100213578_T_C_b38	rs4303732	3.7e-06	0.15	Adipose - Subcutaneous
100	AFF3	chr2_99675484_T_C_b38	rs4410333	4.3e-06	-0.14	Adipose - Subcutaneous
101	AFF3	chr2_99621917_C_T_b38	rs12620982	4.4e-06	0.18	Adipose - Subcutaneous
102	AFF3	chr2_100209703_T_A_b38	rs11691409	4.4e-06	0.15	Adipose - Subcutaneous
103	AFF3	chr2_99674643_G_A_b38	rs6710594	4.5e-06	-0.15	Adipose - Subcutaneous
104	AFF3	chr2_99718388_C_T_b38	rs34369751	5e-06	-0.18	Adipose - Subcutaneous
105	AFF3	chr2_99619629_G_A_b38	rs55779695	5.2e-06	0.15	Adipose - Subcutaneous
106	AFF3	chr2_100195508_C_T_b38	rs7566527	5.3e-06	0.15	Adipose - Subcutaneous
107	AFF3	chr2_100196865_G_A_b38	rs6750505	5.3e-06	0.15	Adipose - Subcutaneous
108	AFF3	chr2_99672175_TTC_T_b38	rs1491461861	5.4e-06	-0.15	Adipose - Subcutaneous
109	AFF3	chr2_99679009_G_C_b38	rs7557598	5.4e-06	-0.14	Adipose - Subcutaneous
110	AFF3	chr2_99731111_A_C_b38	rs4241200	5.4e-06	-0.19	Adipose - Subcutaneous
111	AFF3	chr2_99731112_A_C_b38	rs4241201	5.4e-06	-0.19	Adipose - Subcutaneous
112	AFF3	chr2_99718118_C_T_b38	rs13030932	5.8e-06	-0.18	Adipose - Subcutaneous
113	AFF3	chr2_99685754_C_A_b38	rs2871316	6.2e-06	-0.19	Adipose - Subcutaneous
114	AFF3	chr2_99717373_A_G_b38	rs1464757	6.5e-06	-0.18	Adipose - Subcutaneous
115	AFF3	chr2_100190126_G_A_b38	rs6722661	7.2e-06	0.15	Adipose - Subcutaneous
116	AFF3	chr2_99691638_G_C_b38	rs868665	7.8e-06	-0.18	Adipose - Subcutaneous
117	AFF3	chr2_99702811_C_T_b38	rs4332968	8.1e-06	-0.18	Adipose - Subcutaneous
118	AFF3	chr2_100189534_C_A_b38	rs11691869	8.2e-06	0.15	Adipose - Subcutaneous
119	AFF3	chr2_99718812_A_G_b38	rs6748557	8.8e-06	-0.18	Adipose - Subcutaneous
120	AFF3	chr2_99679953_A_G_b38	rs10205134	9e-06	-0.13	Adipose - Subcutaneous
121	AFF3	chr2_99737980_A_AG_b38	rs34587369	9e-06	-0.18	Adipose - Subcutaneous
122	AFF3	chr2_99718248_A_G_b38	rs34116173	9.8e-06	-0.18	Adipose - Subcutaneous
123	AFF3	chr2_99718527_C_G_b38	rs13407928	9.8e-06	-0.18	Adipose - Subcutaneous
124	AFF3	chr2_99742189_A_C_b38	rs1404176	1.1e-05	-0.17	Adipose - Subcutaneous
125	AFF3	chr2_99742921_C_T_b38	rs3863006	1.1e-05	-0.17	Adipose - Subcutaneous
126	AFF3	chr2_100137501_C_A_b38	rs13019618	1.1e-05	0.16	Adipose - Subcutaneous
127	AFF3	chr2_99639833_G_A_b38	rs12712052	1.1e-05	-0.13	Adipose - Subcutaneous
128	AFF3	chr2_99673652_A_T_b38	rs10202490	1.2e-05	-0.13	Adipose - Subcutaneous
129	AFF3	chr2_99674951_G_T_b38	rs6542886	1.3e-05	-0.13	Adipose - Subcutaneous
130	AFF3	chr2_99720719_T_C_b38	rs13431170	1.6e-05	-0.13	Adipose - Subcutaneous
131	AFF3	chr2_99673366_G_C_b38	rs4325808	1.7e-05	-0.13	Adipose - Subcutaneous
132	AFF3	chr2_99677362_T_C_b38	rs7561009	1.7e-05	-0.18	Adipose - Subcutaneous
133	AFF3	chr2_99741242_C_T_b38	rs62150081	1.7e-05	-0.17	Adipose - Subcutaneous
134	AFF3	chr2_99685925_A_G_b38	rs2309729	1.9e-05	-0.17	Adipose - Subcutaneous
135	AFF3	chr2_99736696_A_G_b38	rs6742650	2.1e-05	-0.17	Adipose - Subcutaneous
136	AFF3	chr2_99690899_A_G_b38	rs7570442	2.1e-05	-0.17	Adipose - Subcutaneous
137	AFF3	chr2_99722004_G_C_b38	rs2309724	2.2e-05	-0.12	Adipose - Subcutaneous
138	AFF3	chr2_100136035_C_T_b38	rs13011874	2.3e-05	0.16	Adipose - Subcutaneous
139	AFF3	chr2_99592071_A_T_b38	rs7575682	2.4e-05	-0.15	Adipose - Subcutaneous
140	AFF3	chr2_99640713_A_G_b38	rs4850908	2.4e-05	-0.13	Adipose - Subcutaneous
141	AFF3	chr2_99720790_T_C_b38	rs13431191	2.6e-05	-0.12	Adipose - Subcutaneous
142	AFF3	chr2_99595420_A_G_b38	rs4851213	2.8e-05	-0.15	Adipose - Subcutaneous
143	AFF3	chr2_100167191_G_A_b38	rs11123816	2.9e-05	0.16	Adipose - Subcutaneous
144	AFF3	chr2_99627603_T_C_b38	rs7561948	3e-05	-0.13	Adipose - Subcutaneous
145	AFF3	chr2_99721942_C_A_b38	rs2309725	3.2e-05	-0.12	Adipose - Subcutaneous
146	AFF3	chr2_99628613_C_A_b38	rs11901863	3.6e-05	0.12	Adipose - Subcutaneous
147	AFF3	chr2_100129745_G_T_b38	rs11680586	4e-05	0.15	Adipose - Subcutaneous
148	AFF3	chr2_100130895_A_G_b38	rs6713524	4e-05	0.15	Adipose - Subcutaneous
149	AFF3	chr2_99633549_G_A_b38	rs12474603	4.2e-05	0.12	Adipose - Subcutaneous
150	AFF3	chr2_100137441_T_A_b38	rs13000759	4.3e-05	0.15	Adipose - Subcutaneous
151	AFF3	chr2_99697966_T_C_b38	rs10185240	4.6e-05	-0.12	Adipose - Subcutaneous
152	AFF3	chr2_99676648_T_C_b38	rs7560182	5e-05	-0.12	Adipose - Subcutaneous
153	AFF3	chr2_99692238_T_C_b38	rs10183116	5.1e-05	-0.12	Adipose - Subcutaneous
154	AFF3	chr2_99628645_T_C_b38	rs2309728	5.5e-05	-0.12	Adipose - Subcutaneous
155	AFF3	chr2_99691569_T_TA_b38	rs5832877	5.8e-05	-0.12	Adipose - Subcutaneous
156	AFF3	chr2_99744846_T_C_b38	rs13428668	6.2e-05	-0.16	Adipose - Subcutaneous
157	AFF3	chr2_99747877_A_C_b38	rs6744510	6.2e-05	-0.16	Adipose - Subcutaneous
158	AFF3	chr2_99748869_C_A_b38	rs4851229	6.2e-05	-0.16	Adipose - Subcutaneous
159	AFF3	chr2_99753147_T_C_b38	rs6542890	6.2e-05	-0.16	Adipose - Subcutaneous
160	AFF3	chr2_99698159_T_C_b38	rs870560	6.7e-05	-0.12	Adipose - Subcutaneous
161	AFF3	chr2_99689090_G_A_b38	rs13400156	6.8e-05	-0.12	Adipose - Subcutaneous
162	AFF3	chr2_99689091_G_A_b38	rs13400157	6.8e-05	-0.12	Adipose - Subcutaneous
163	AFF3	chr2_99721043_C_T_b38	rs2177540	7.2e-05	-0.12	Adipose - Subcutaneous
164	AFF3	chr2_99748599_T_C_b38	rs6751316	7.5e-05	-0.19	Adipose - Subcutaneous
165	AFF3	chr2_99702201_T_C_b38	rs6746146	7.7e-05	-0.15	Adipose - Subcutaneous
166	AFF3	chr2_100115984_T_C_b38	rs13011181	8.4e-05	0.15	Adipose - Subcutaneous
167	AFF3	chr2_100118484_C_A_b38	rs13022707	8.4e-05	0.15	Adipose - Subcutaneous
168	AFF3	chr2_100118842_C_T_b38	rs3748927	8.4e-05	0.15	Adipose - Subcutaneous
169	AFF3	chr2_100140846_C_A_b38	rs4850920	8.7e-05	0.14	Adipose - Subcutaneous
170	AFF3	chr2_100141419_C_G_b38	rs11679078	8.7e-05	0.14	Adipose - Subcutaneous
171	AFF3	chr2_100143348_C_T_b38	rs11682173	8.7e-05	0.14	Adipose - Subcutaneous
172	AFF3	chr2_100146475_C_G_b38	rs4851254	8.7e-05	0.14	Adipose - Subcutaneous
173	AFF3	chr2_99759444_T_TATC_b38	rs3072581	0.00012	-0.16	Adipose - Subcutaneous
174	AFF3	chr2_100080739_G_C_b38	rs9784000	0.00012	0.16	Adipose - Subcutaneous
175	AFF3	chr2_100130111_C_T_b38	rs11692215	0.00012	0.14	Adipose - Subcutaneous
176	AFF3	chr2_100137013_A_G_b38	rs11686599	0.00013	0.14	Adipose - Subcutaneous
177	AFF3	chr2_99801172_C_T_b38	rs7573572	0.00013	-0.16	Adipose - Subcutaneous
178	AFF3	chr2_99690609_C_G_b38	rs6761895	0.00014	-0.11	Adipose - Subcutaneous
179	AFF3	chr2_100179533_A_G_b38	rs13010436	0.00014	0.14	Adipose - Subcutaneous
180	AFF3	chr2_100077629_T_C_b38	rs17023468	0.00014	0.16	Adipose - Subcutaneous
181	AFF3	chr2_100093005_C_A_b38	rs199818589	0.00014	0.16	Adipose - Subcutaneous
182	AFF3	chr2_99719299_T_C_b38	rs6542889	0.00014	-0.11	Adipose - Subcutaneous
183	AFF3	chr2_99778802_C_T_b38	rs9308829	0.00015	-0.16	Adipose - Subcutaneous
184	AFF3	chr2_99798685_T_C_b38	rs6732358	0.00015	-0.15	Adipose - Subcutaneous
185	AFF3	chr2_99800103_C_A_b38	rs4851234	0.00015	-0.15	Adipose - Subcutaneous
186	AFF3	chr2_100100114_T_C_b38	rs201103716	0.00015	0.16	Adipose - Subcutaneous
187	AFF3	chr2_100134288_A_C_b38	rs11123808	0.00015	0.14	Adipose - Subcutaneous
188	AFF3	chr2_100134688_C_T_b38	rs11677607	0.00015	0.14	Adipose - Subcutaneous
189	AFF3	chr2_99760859_T_C_b38	rs6721652	0.00016	-0.16	Adipose - Subcutaneous
190	AFF3	chr2_99791448_G_A_b38	rs4851232	0.00016	-0.16	Adipose - Subcutaneous
191	AFF3	chr2_99775272_G_A_b38	rs2163044	0.00016	-0.16	Adipose - Subcutaneous
192	AFF3	chr2_99679176_C_A_b38	rs10189976	0.00017	-0.11	Adipose - Subcutaneous
193	AFF3	chr2_99760457_T_G_b38	rs10175788	0.00017	-0.16	Adipose - Subcutaneous
194	AFF3	chr2_99786892_A_G_b38	rs2115601	0.00017	-0.16	Adipose - Subcutaneous
195	AFF3	chr2_99789531_A_G_b38	rs7565155	0.00017	-0.16	Adipose - Subcutaneous
196	AFF3	chr2_99789631_C_T_b38	rs7604536	0.00017	-0.16	Adipose - Subcutaneous
197	AFF3	chr2_99793101_A_G_b38	rs10182690	0.00017	-0.16	Adipose - Subcutaneous
198	AFF3	chr2_100085451_T_C_b38	rs77491171	0.00018	0.15	Adipose - Subcutaneous
199	AFF3	chr2_100149892_C_G_b38	rs12712069	0.00019	0.13	Adipose - Subcutaneous
200	AFF3	chr2_100178867_T_C_b38	rs11689956	0.00019	0.14	Adipose - Subcutaneous
201	AFF3	chr2_100179321_C_T_b38	rs13028981	0.00019	0.14	Adipose - Subcutaneous
202	AFF3	chr2_100179500_C_CAGG_b38	rs113004907	0.00019	0.14	Adipose - Subcutaneous
203	AFF3	chr2_100179720_T_C_b38	rs11691486	0.00019	0.14	Adipose - Subcutaneous
204	AFF3	chr2_100179786_A_C_b38	rs4851262	0.00019	0.14	Adipose - Subcutaneous
205	AFF3	chr2_100180136_A_T_b38	rs7596385	0.00019	0.14	Adipose - Subcutaneous
206	AFF3	chr2_100181450_A_G_b38	rs12712072	0.0002	0.13	Adipose - Subcutaneous
207	AFF3	chr2_100180388_C_T_b38	rs7583067	0.0002	0.14	Adipose - Subcutaneous
208	AFF3	chr2_99690476_C_T_b38	rs6758962	0.00022	-0.11	Adipose - Subcutaneous
209	AFF3	chr2_99699619_AG_A_b38	rs35521837	0.00022	-0.11	Adipose - Subcutaneous
210	AFF3	chr2_99626626_C_T_b38	rs55989048	0.00023	0.11	Adipose - Subcutaneous
211	AFF3	chr2_99611900_T_A_b38	rs35694207	0.00023	0.12	Adipose - Subcutaneous
212	AFF3	chr2_99608885_C_T_b38	rs4568000	0.00024	0.12	Adipose - Subcutaneous
213	AFF3	chr2_99694627_G_GC_b38	rs11407692	0.00024	-0.18	Adipose - Subcutaneous
214	AFF3	chr2_99698573_T_C_b38	rs2309727	0.00024	-0.18	Adipose - Subcutaneous
215	AFF3	chr2_99606680_A_G_b38	rs7558495	0.00028	0.11	Adipose - Subcutaneous
216	AFF3	chr2_100112831_T_C_b38	rs4851250	0.00029	0.15	Adipose - Subcutaneous
217	AFF3	chr2_100190257_A_G_b38	rs6709656	6.9e-06	0.19	Adipose - Visceral (Omentum)
218	AFF3	chr2_100191263_T_C_b38	rs2309757	6.9e-06	0.19	Adipose - Visceral (Omentum)
219	AFF3	chr2_100193726_T_C_b38	rs4851264	6.9e-06	0.19	Adipose - Visceral (Omentum)
220	AFF3	chr2_100197625_A_C_b38	rs13013169	6.9e-06	0.19	Adipose - Visceral (Omentum)
221	AFF3	chr2_100198455_T_C_b38	rs893246	6.9e-06	0.19	Adipose - Visceral (Omentum)
222	AFF3	chr2_100195508_C_T_b38	rs7566527	7.4e-06	0.19	Adipose - Visceral (Omentum)
223	AFF3	chr2_100196865_G_A_b38	rs6750505	7.4e-06	0.19	Adipose - Visceral (Omentum)
224	AFF3	chr2_100201157_T_G_b38	rs10496345	1.8e-05	0.18	Adipose - Visceral (Omentum)
225	AFF3	chr2_100205083_T_C_b38	rs13018640	2.1e-05	0.18	Adipose - Visceral (Omentum)
226	AFF3	chr2_100205086_C_A_b38	rs12987662	2.1e-05	0.18	Adipose - Visceral (Omentum)
227	AFF3	chr2_100207642_G_A_b38	rs4851267	2.1e-05	0.18	Adipose - Visceral (Omentum)
228	AFF3	chr2_100208133_A_G_b38	rs11687241	2.1e-05	0.18	Adipose - Visceral (Omentum)
229	AFF3	chr2_100209636_G_T_b38	rs11695383	2.1e-05	0.18	Adipose - Visceral (Omentum)
230	AFF3	chr2_100201471_T_C_b38	rs12991254	2.1e-05	0.18	Adipose - Visceral (Omentum)
231	AFF3	chr2_100216194_T_C_b38	rs4851270	2.3e-05	0.18	Adipose - Visceral (Omentum)
232	AFF3	chr2_100216596_T_C_b38	rs4851271	2.3e-05	0.18	Adipose - Visceral (Omentum)
233	AFF3	chr2_100217451_G_A_b38	rs13034176	2.3e-05	0.18	Adipose - Visceral (Omentum)
234	AFF3	chr2_100218084_C_T_b38	rs1122231	2.3e-05	0.18	Adipose - Visceral (Omentum)
235	AFF3	chr2_100218570_C_T_b38	rs11123817	2.3e-05	0.18	Adipose - Visceral (Omentum)
236	AFF3	chr2_100219598_C_T_b38	rs1465801	2.3e-05	0.18	Adipose - Visceral (Omentum)
237	AFF3	chr2_100219644_C_T_b38	rs999052	2.3e-05	0.18	Adipose - Visceral (Omentum)
238	AFF3	chr2_100220423_T_C_b38	rs6750097	2.3e-05	0.18	Adipose - Visceral (Omentum)
239	AFF3	chr2_100220664_G_T_b38	rs4583487	2.3e-05	0.18	Adipose - Visceral (Omentum)
240	AFF3	chr2_100221695_C_T_b38	rs12619178	2.3e-05	0.18	Adipose - Visceral (Omentum)
241	AFF3	chr2_100221993_T_C_b38	rs2309838	2.3e-05	0.18	Adipose - Visceral (Omentum)
242	AFF3	chr2_100218315_T_C_b38	rs1465800	2.5e-05	0.18	Adipose - Visceral (Omentum)
243	AFF3	chr2_100203969_A_G_b38	rs11689201	2.7e-05	0.18	Adipose - Visceral (Omentum)
244	AFF3	chr2_100202017_C_T_b38	rs4851266	2.7e-05	0.18	Adipose - Visceral (Omentum)
245	AFF3	chr2_100209402_C_T_b38	rs4851268	2.8e-05	0.17	Adipose - Visceral (Omentum)
246	AFF3	chr2_100209703_T_A_b38	rs11691409	2.8e-05	0.17	Adipose - Visceral (Omentum)
247	AFF3	chr2_100222968_A_G_b38	rs2871344	2.9e-05	0.17	Adipose - Visceral (Omentum)
248	AFF3	chr2_100209967_A_G_b38	rs11690335	3.3e-05	0.17	Adipose - Visceral (Omentum)
249	AFF3	chr2_100210409_C_A_b38	rs11684761	3.3e-05	0.17	Adipose - Visceral (Omentum)
250	AFF3	chr2_100210754_G_A_b38	rs12990462	3.3e-05	0.17	Adipose - Visceral (Omentum)
251	AFF3	chr2_100210878_C_T_b38	rs12992090	3.3e-05	0.17	Adipose - Visceral (Omentum)
252	AFF3	chr2_100211256_C_A_b38	rs11686280	3.3e-05	0.17	Adipose - Visceral (Omentum)
253	AFF3	chr2_100211291_T_C_b38	rs11693324	3.3e-05	0.17	Adipose - Visceral (Omentum)
254	AFF3	chr2_100211445_C_A_b38	rs11686372	3.3e-05	0.17	Adipose - Visceral (Omentum)
255	AFF3	chr2_100213578_T_C_b38	rs4303732	3.3e-05	0.17	Adipose - Visceral (Omentum)
256	AFF3	chr2_100224773_G_A_b38	rs13017207	3.5e-05	0.18	Adipose - Visceral (Omentum)
257	AFF3	chr2_100226176_C_T_b38	rs13026283	3.5e-05	0.18	Adipose - Visceral (Omentum)
258	AFF3	chr2_100215720_C_T_b38	rs1160543	3.6e-05	0.17	Adipose - Visceral (Omentum)
259	AFF3	chr2_100215807_C_T_b38	rs1160545	3.6e-05	0.17	Adipose - Visceral (Omentum)
260	AFF3	chr2_100097914_A_T_b38	rs764744263	0.00013	0.24	Adipose - Visceral (Omentum)
261	ASAH1	chr8_18099598_A_G_b38	rs11203939	4.3e-07	-0.11	Adipose - Subcutaneous
262	ASAH1	chr8_18090499_T_C_b38	rs6586688	6.4e-07	-0.11	Adipose - Subcutaneous
263	ASAH1	chr8_18091089_C_T_b38	rs2188025	7.8e-07	-0.11	Adipose - Subcutaneous
264	ASAH1	chr8_18098920_A_G_b38	rs17636277	9.5e-07	-0.11	Adipose - Subcutaneous
265	ASAH1	chr8_18098350_G_A_b38	rs34281346	1e-06	-0.11	Adipose - Subcutaneous
266	ASAH1	chr8_18097586_C_T_b38	rs61416666	1.1e-06	-0.11	Adipose - Subcutaneous
267	ASAH1	chr8_18098963_C_T_b38	rs12543296	1.3e-06	-0.11	Adipose - Subcutaneous
268	ASAH1	chr8_18103528_C_A_b38	rs2410461	8.7e-06	-0.1	Adipose - Subcutaneous
269	ASAH1	chr8_18102942_TG_T_b38	rs34407165	9e-06	-0.1	Adipose - Subcutaneous
270	ASAH1	chr8_18286790_C_T_b38	rs111846045	1.2e-05	0.37	Adipose - Subcutaneous
271	ASAH1	chr8_18065830_C_T_b38	rs4377998	1.4e-05	0.093	Adipose - Subcutaneous
272	ASAH1	chr8_18102204_C_T_b38	rs13258579	1.9e-05	-0.099	Adipose - Subcutaneous
273	ASAH1	chr8_18105894_G_A_b38	rs2106043	2e-05	-0.098	Adipose - Subcutaneous
274	ASAH1	chr8_18096095_G_A_b38	rs11203938	2.4e-05	-0.098	Adipose - Subcutaneous
275	ASAH1	chr8_18072520_G_A_b38	rs60767394	2.6e-05	-0.092	Adipose - Subcutaneous
276	ASAH1	chr8_18069281_G_A_b38	rs12548139	2.7e-05	-0.091	Adipose - Subcutaneous
277	ASAH1	chr8_18073096_A_C_b38	rs6586686	2.8e-05	-0.091	Adipose - Subcutaneous
278	ASAH1	chr8_18095912_G_A_b38	rs11203936	2.9e-05	-0.097	Adipose - Subcutaneous
279	ASAH1	chr8_18106035_A_G_b38	rs2106044	3e-05	-0.097	Adipose - Subcutaneous
280	ASAH1	chr8_18343369_A_T_b38	rs114311025	3.2e-05	0.44	Adipose - Subcutaneous
281	ASAH1	chr8_18095560_C_T_b38	rs2106042	3.3e-05	-0.097	Adipose - Subcutaneous
282	ASAH1	chr8_18073263_C_T_b38	rs3753115	3.4e-05	-0.09	Adipose - Subcutaneous
283	ASAH1	chr8_18073490_A_G_b38	rs3753116	3.7e-05	-0.09	Adipose - Subcutaneous
284	ASAH1	chr8_18070189_G_T_b38	rs10102520	3.8e-05	0.089	Adipose - Subcutaneous
285	ASAH1	chr8_18069785_C_T_b38	rs4921834	3.9e-05	-0.089	Adipose - Subcutaneous
286	ASAH1	chr8_18106314_G_T_b38	rs11785488	4.1e-05	-0.094	Adipose - Subcutaneous
287	ASAH1	chr8_18073225_C_A_b38	rs7461977	4.1e-05	-0.09	Adipose - Subcutaneous
288	ASAH1	chr8_18106787_G_A_b38	rs2188026	4.1e-05	-0.094	Adipose - Subcutaneous
289	ASAH1	chr8_18072393_A_G_b38	rs7464995	4.4e-05	-0.089	Adipose - Subcutaneous
290	ASAH1	chr8_18072505_C_CAGAAA_b38	rs140182026	4.4e-05	-0.089	Adipose - Subcutaneous
291	ASAH1	chr8_18072653_A_G_b38	rs6586685	4.4e-05	-0.089	Adipose - Subcutaneous
292	ASAH1	chr8_18072926_C_T_b38	rs7387072	4.4e-05	-0.089	Adipose - Subcutaneous
293	ASAH1	chr8_18073218_G_A_b38	rs6586687	4.4e-05	-0.089	Adipose - Subcutaneous
294	ASAH1	chr8_18073582_C_T_b38	rs3753117	4.6e-05	-0.089	Adipose - Subcutaneous
295	ASAH1	chr8_18067646_A_G_b38	rs12155885	4.9e-05	-0.089	Adipose - Subcutaneous
296	ASAH1	chr8_18072845_A_C_b38	rs7388380	5.2e-05	-0.088	Adipose - Subcutaneous
297	ASAH1	chr8_18069497_A_G_b38	rs4921832	5.4e-05	-0.088	Adipose - Subcutaneous
298	ASAH1	chr8_18069573_T_C_b38	rs4921566	5.4e-05	-0.088	Adipose - Subcutaneous
299	ASAH1	chr8_18069739_A_C_b38	rs4921567	5.9e-05	-0.087	Adipose - Subcutaneous
300	ASAH1	chr8_18069818_T_C_b38	rs1049874	5.9e-05	-0.087	Adipose - Subcutaneous
301	ASAH1	chr8_18070007_A_G_b38	rs35815009	5.9e-05	-0.087	Adipose - Subcutaneous
302	ASAH1	chr8_18070125_T_C_b38	rs35855663	5.9e-05	-0.087	Adipose - Subcutaneous
303	ASAH1	chr8_18070500_T_C_b38	rs60896389	5.9e-05	-0.087	Adipose - Subcutaneous
304	ASAH1	chr8_18070514_T_C_b38	rs57359921	5.9e-05	-0.087	Adipose - Subcutaneous
305	ASAH1	chr8_18070543_C_A_b38	rs61236260	5.9e-05	-0.087	Adipose - Subcutaneous
306	ASAH1	chr8_18070562_A_G_b38	rs57671612	5.9e-05	-0.087	Adipose - Subcutaneous
307	ASAH1	chr8_18071302_C_T_b38	rs1071645	5.9e-05	-0.087	Adipose - Subcutaneous
308	ASAH1	chr8_18071411_T_C_b38	rs12547845	5.9e-05	-0.087	Adipose - Subcutaneous
309	ASAH1	chr8_18069552_G_T_b38	rs4921833	6.3e-05	-0.087	Adipose - Subcutaneous
310	ASAH1	chr8_18071490_G_A_b38	rs12549594	7e-05	-0.087	Adipose - Subcutaneous
311	ASAH1	chr8_18071895_C_T_b38	rs966118	7e-05	-0.087	Adipose - Subcutaneous
312	ASAH1	chr8_18067642_C_T_b38	rs12155668	7.7e-05	-0.086	Adipose - Subcutaneous
313	ASAH1	chr8_18068009_C_T_b38	rs2299604	7.7e-05	-0.086	Adipose - Subcutaneous
314	ASAH1	chr8_18072189_G_T_b38	rs7460890	8.2e-05	-0.086	Adipose - Subcutaneous
315	ASAH1	chr8_18068651_G_A_b38	rs2299607	8.5e-05	-0.085	Adipose - Subcutaneous
316	ASAH1	chr8_18110429_T_A_b38	rs2517338	9e-05	-0.09	Adipose - Subcutaneous
317	ASAH1	chr8_17947156_G_A_b38	rs28655174	9.1e-05	0.089	Adipose - Subcutaneous
318	ASAH1	chr8_18080214_T_C_b38	rs2283118	3.3e-06	0.11	Adipose - Visceral (Omentum)
319	ASAH1	chr8_18075206_C_G_b38	rs111683029	3.3e-06	-0.21	Adipose - Visceral (Omentum)
320	ASAH1	chr8_18075215_G_T_b38	rs112284453	3.3e-06	-0.21	Adipose - Visceral (Omentum)
321	ASAH1	chr8_18075228_T_C_b38	rs145067130	3.3e-06	-0.21	Adipose - Visceral (Omentum)
322	ASAH1	chr8_18075269_A_C_b38	rs112928371	3.3e-06	-0.21	Adipose - Visceral (Omentum)
323	ASAH1	chr8_18073931_T_C_b38	rs35282598	3.8e-06	-0.27	Adipose - Visceral (Omentum)
324	ASAH1	chr8_18074401_A_G_b38	rs56810657	3.8e-06	-0.27	Adipose - Visceral (Omentum)
325	ASAH1	chr8_18074027_A_AG_b38	rs34737630	4.6e-06	-0.2	Adipose - Visceral (Omentum)
326	ASAH1	chr8_18074196_A_T_b38	rs60429850	4.6e-06	-0.2	Adipose - Visceral (Omentum)
327	ASAH1	chr8_18074252_G_A_b38	rs34899721	4.6e-06	-0.2	Adipose - Visceral (Omentum)
328	ASAH1	chr8_18074296_A_AAC_b38	rs34482226	4.6e-06	-0.2	Adipose - Visceral (Omentum)
329	ASAH1	chr8_18074392_AC_A_b38	rs61266956	4.6e-06	-0.2	Adipose - Visceral (Omentum)
330	ASAH1	chr8_18074394_TTAG_T_b38	rs201635240	4.6e-06	-0.2	Adipose - Visceral (Omentum)
331	ASAH1	chr8_18074497_G_A_b38	rs57869138	4.6e-06	-0.2	Adipose - Visceral (Omentum)
332	ASAH1	chr8_18074528_T_C_b38	rs34142273	4.6e-06	-0.2	Adipose - Visceral (Omentum)
333	ASAH1	chr8_18075590_G_A_b38	rs35513736	4.6e-06	-0.2	Adipose - Visceral (Omentum)
334	ASAH1	chr8_18075637_C_T_b38	rs34482943	4.6e-06	-0.2	Adipose - Visceral (Omentum)
335	ASAH1	chr8_18075736_T_C_b38	rs35514556	4.6e-06	-0.2	Adipose - Visceral (Omentum)
336	ASAH1	chr8_18075961_G_A_b38	rs35657706	4.6e-06	-0.2	Adipose - Visceral (Omentum)
337	ASAH1	chr8_18076248_C_G_b38	rs34938993	4.6e-06	-0.2	Adipose - Visceral (Omentum)
338	ASAH1	chr8_18076257_G_A_b38	rs34107400	4.6e-06	-0.2	Adipose - Visceral (Omentum)
339	ASAH1	chr8_18076411_T_G_b38	rs7462961	4.6e-06	-0.2	Adipose - Visceral (Omentum)
340	ASAH1	chr8_18076520_T_C_b38	rs7462991	4.6e-06	-0.2	Adipose - Visceral (Omentum)
341	ASAH1	chr8_18076552_C_CT_b38	rs36126600	4.6e-06	-0.2	Adipose - Visceral (Omentum)
342	ASAH1	chr8_18076670_T_G_b38	rs7463054	4.6e-06	-0.2	Adipose - Visceral (Omentum)
343	ASAH1	chr8_18063566_G_A_b38	rs1234370	5.2e-06	-0.26	Adipose - Visceral (Omentum)
344	ASAH1	chr8_18077983_T_C_b38	rs7837365	5.9e-06	0.11	Adipose - Visceral (Omentum)
345	ASAH1	chr8_18080509_A_C_b38	rs10108779	6.5e-06	0.11	Adipose - Visceral (Omentum)
346	ASAH1	chr8_18056839_G_A_b38	rs403910	6.6e-06	-0.26	Adipose - Visceral (Omentum)
347	ASAH1	chr8_18080233_A_C_b38	rs2283119	7.5e-06	0.11	Adipose - Visceral (Omentum)
348	ASAH1	chr8_18074094_T_G_b38	rs34288580	7.7e-06	-0.2	Adipose - Visceral (Omentum)
349	ASAH1	chr8_18079449_C_A_b38	rs1024361	8.8e-06	0.11	Adipose - Visceral (Omentum)
350	ASAH1	chr8_18077595_C_A_b38	rs4537337	9e-06	0.11	Adipose - Visceral (Omentum)
351	ASAH1	chr8_18078133_A_C_b38	rs7833836	9.3e-06	0.11	Adipose - Visceral (Omentum)
352	ASAH1	chr8_18078520_G_A_b38	rs13282042	1e-05	0.11	Adipose - Visceral (Omentum)
353	ASAH1	chr8_18079134_TG_T_b38	rs5889767	1e-05	0.11	Adipose - Visceral (Omentum)
354	ASAH1	chr8_18079468_C_CATT_b38	rs5889769	1e-05	0.11	Adipose - Visceral (Omentum)
355	ASAH1	chr8_18072990_C_T_b38	rs2283116	1e-05	-0.27	Adipose - Visceral (Omentum)
356	ASAH1	chr8_18079589_G_A_b38	rs7823967	1.1e-05	0.11	Adipose - Visceral (Omentum)
357	ASAH1	chr8_18079658_G_A_b38	rs7823998	1.1e-05	0.11	Adipose - Visceral (Omentum)
358	ASAH1	chr8_18080085_C_T_b38	rs2283117	1.1e-05	0.11	Adipose - Visceral (Omentum)
359	ASAH1	chr8_18077520_A_T_b38	rs4541969	1.2e-05	0.11	Adipose - Visceral (Omentum)
360	ASAH1	chr8_18079198_G_A_b38	rs1024359	1.2e-05	0.11	Adipose - Visceral (Omentum)
361	ASAH1	chr8_18079804_G_A_b38	rs7824280	1.3e-05	0.11	Adipose - Visceral (Omentum)
362	ASAH1	chr8_18079855_C_T_b38	rs7825389	1.3e-05	0.11	Adipose - Visceral (Omentum)
363	ASAH1	chr8_18068923_G_A_b38	rs2517365	1.4e-05	-0.26	Adipose - Visceral (Omentum)
364	ASAH1	chr8_18072878_T_C_b38	rs2283115	1.6e-05	-0.26	Adipose - Visceral (Omentum)
365	ASAH1	chr8_18079723_C_A_b38	rs7825215	1.6e-05	0.1	Adipose - Visceral (Omentum)
366	ASAH1	chr8_18076813_C_T_b38	rs2410448	1.6e-05	-0.2	Adipose - Visceral (Omentum)
367	ASAH1	chr8_18073582_C_T_b38	rs3753117	1.8e-05	-0.1	Adipose - Visceral (Omentum)
368	ASAH1	chr8_18073490_A_G_b38	rs3753116	2e-05	-0.1	Adipose - Visceral (Omentum)
369	ASAH1	chr8_18073263_C_T_b38	rs3753115	2.1e-05	-0.1	Adipose - Visceral (Omentum)
370	ASAH1	chr8_18064645_G_A_b38	rs1234372	2.4e-05	-0.25	Adipose - Visceral (Omentum)
371	ASAH1	chr8_18072393_A_G_b38	rs7464995	2.5e-05	-0.1	Adipose - Visceral (Omentum)
372	ASAH1	chr8_18072505_C_CAGAAA_b38	rs140182026	2.5e-05	-0.1	Adipose - Visceral (Omentum)
373	ASAH1	chr8_18072926_C_T_b38	rs7387072	2.5e-05	-0.1	Adipose - Visceral (Omentum)
374	ASAH1	chr8_18073218_G_A_b38	rs6586687	2.5e-05	-0.1	Adipose - Visceral (Omentum)
375	ASAH1	chr8_18073225_C_A_b38	rs7461977	2.5e-05	-0.1	Adipose - Visceral (Omentum)
376	ASAH1	chr8_18078158_C_T_b38	rs7816074	2.7e-05	0.1	Adipose - Visceral (Omentum)
377	ASAH1	chr8_18078168_C_G_b38	rs7816173	2.7e-05	0.1	Adipose - Visceral (Omentum)
378	ASAH1	chr8_18080021_G_A_b38	rs11986226	2.7e-05	0.1	Adipose - Visceral (Omentum)
379	ASAH1	chr8_18071490_G_A_b38	rs12549594	2.7e-05	-0.1	Adipose - Visceral (Omentum)
380	ASAH1	chr8_18071895_C_T_b38	rs966118	2.7e-05	-0.1	Adipose - Visceral (Omentum)
381	ASAH1	chr8_18073096_A_C_b38	rs6586686	2.7e-05	-0.1	Adipose - Visceral (Omentum)
382	ASAH1	chr8_18069281_G_A_b38	rs12548139	2.8e-05	-0.1	Adipose - Visceral (Omentum)
383	ASAH1	chr8_18068477_C_A_b38	rs2299606	2.9e-05	-0.1	Adipose - Visceral (Omentum)
384	ASAH1	chr8_18068651_G_A_b38	rs2299607	2.9e-05	-0.1	Adipose - Visceral (Omentum)
385	ASAH1	chr8_18069818_T_C_b38	rs1049874	2.9e-05	-0.1	Adipose - Visceral (Omentum)
386	ASAH1	chr8_18070007_A_G_b38	rs35815009	2.9e-05	-0.1	Adipose - Visceral (Omentum)
387	ASAH1	chr8_18070125_T_C_b38	rs35855663	2.9e-05	-0.1	Adipose - Visceral (Omentum)
388	ASAH1	chr8_18070500_T_C_b38	rs60896389	2.9e-05	-0.1	Adipose - Visceral (Omentum)
389	ASAH1	chr8_18070514_T_C_b38	rs57359921	2.9e-05	-0.1	Adipose - Visceral (Omentum)
390	ASAH1	chr8_18070543_C_A_b38	rs61236260	2.9e-05	-0.1	Adipose - Visceral (Omentum)
391	ASAH1	chr8_18070562_A_G_b38	rs57671612	2.9e-05	-0.1	Adipose - Visceral (Omentum)
392	ASAH1	chr8_18071302_C_T_b38	rs1071645	2.9e-05	-0.1	Adipose - Visceral (Omentum)
393	ASAH1	chr8_18071411_T_C_b38	rs12547845	2.9e-05	-0.1	Adipose - Visceral (Omentum)
394	ASAH1	chr8_18072520_G_A_b38	rs60767394	2.9e-05	-0.1	Adipose - Visceral (Omentum)
395	ASAH1	chr8_18072845_A_C_b38	rs7388380	3e-05	-0.1	Adipose - Visceral (Omentum)
396	ASAH1	chr8_18072653_A_G_b38	rs6586685	3.3e-05	-0.1	Adipose - Visceral (Omentum)
397	ASAH1	chr8_18069785_C_T_b38	rs4921834	3.3e-05	-0.1	Adipose - Visceral (Omentum)
398	ASAH1	chr8_18069739_A_C_b38	rs4921567	3.7e-05	-0.099	Adipose - Visceral (Omentum)
399	ASAH1	chr8_18057290_G_A_b38	rs405308	4.1e-05	-0.22	Adipose - Visceral (Omentum)
400	ASAH1	chr8_18067642_C_T_b38	rs12155668	4.2e-05	-0.099	Adipose - Visceral (Omentum)
401	ASAH1	chr8_18068009_C_T_b38	rs2299604	4.2e-05	-0.099	Adipose - Visceral (Omentum)
402	ASAH1	chr8_18069497_A_G_b38	rs4921832	4.2e-05	-0.099	Adipose - Visceral (Omentum)
403	ASAH1	chr8_18069573_T_C_b38	rs4921566	4.2e-05	-0.099	Adipose - Visceral (Omentum)
404	ASAH1	chr8_18057350_A_T_b38	rs574114	4.9e-05	-0.22	Adipose - Visceral (Omentum)
405	ASAH1	chr8_18057356_TA_T_b38	rs5889764	4.9e-05	-0.22	Adipose - Visceral (Omentum)
406	ASAH1	chr8_18057374_A_G_b38	rs574774	4.9e-05	-0.22	Adipose - Visceral (Omentum)
407	ASAH1	chr8_18067646_A_G_b38	rs12155885	5.2e-05	-0.098	Adipose - Visceral (Omentum)
408	CHMP4B	chr20_33859889_A_G_b38	rs6141425	2e-07	-0.12	Adipose - Subcutaneous
409	CHMP4B	chr20_33811394_C_G_b38	rs2626522	4.2e-06	-0.1	Adipose - Subcutaneous
410	CHMP4B	chr20_33827283_G_T_b38	rs736953	4.7e-06	-0.1	Adipose - Subcutaneous
411	CHMP4B	chr20_33851476_C_G_b38	rs2378024	4.8e-06	-0.1	Adipose - Subcutaneous
412	CHMP4B	chr20_33837597_C_T_b38	rs2103804	5.2e-06	-0.1	Adipose - Subcutaneous
413	CHMP4B	chr20_33847691_G_T_b38	rs13041078	7.3e-06	-0.1	Adipose - Subcutaneous
414	CHMP4B	chr20_33817115_G_A_b38	rs2626547	8.1e-06	-0.099	Adipose - Subcutaneous
415	CHMP4B	chr20_33840329_A_C_b38	rs2092737	9.4e-06	-0.098	Adipose - Subcutaneous
416	CHMP4B	chr20_33860929_C_CA_b38	rs11385253	1.2e-05	-0.1	Adipose - Subcutaneous
417	CHMP4B	chr20_33860931_C_A_b38	rs117942932	1.2e-05	-0.1	Adipose - Subcutaneous
418	CHMP4B	chr20_33860935_G_A_b38	rs4911133	1.2e-05	-0.1	Adipose - Subcutaneous
419	CHMP4B	chr20_33849336_C_T_b38	rs1810534	2e-05	-0.095	Adipose - Subcutaneous
420	CHMP4B	chr20_33848172_C_T_b38	rs7274168	2.4e-05	-0.094	Adipose - Subcutaneous
421	CHMP4B	chr20_33863887_A_G_b38	rs6120395	2.5e-05	-0.097	Adipose - Subcutaneous
422	CHMP4B	chr20_33818535_TA_T_b38	rs11478671	2.6e-05	-0.093	Adipose - Subcutaneous
423	CHMP4B	chr20_33844581_G_A_b38	rs2626558	3.4e-05	-0.093	Adipose - Subcutaneous
424	CHMP4B	chr20_33859154_C_G_b38	rs6059497	3.8e-05	-0.093	Adipose - Subcutaneous
425	CHMP4B	chr20_33859476_T_C_b38	rs6059498	3.8e-05	-0.093	Adipose - Subcutaneous
426	CHMP4B	chr20_33860114_T_C_b38	rs6059499	3.8e-05	-0.093	Adipose - Subcutaneous
427	CHMP4B	chr20_33816322_C_G_b38	rs2747536	3.8e-05	-0.094	Adipose - Subcutaneous
428	CHMP4B	chr20_33857377_G_A_b38	rs6120392	4.4e-05	-0.091	Adipose - Subcutaneous
429	CHMP4B	chr20_33821336_G_A_b38	rs2626562	4.7e-05	-0.091	Adipose - Subcutaneous
430	CHMP4B	chr20_33844997_A_G_b38	rs6057917	5.4e-05	-0.092	Adipose - Subcutaneous
431	CHMP4B	chr20_33859125_T_C_b38	rs6059496	5.6e-05	-0.091	Adipose - Subcutaneous
432	CHMP4B	chr20_33810489_A_C_b38	rs6087526	9.2e-05	-0.088	Adipose - Subcutaneous
433	CHMP4B	chr20_33817411_A_G_b38	rs2747537	9.4e-05	-0.087	Adipose - Subcutaneous
434	CHMP4B	chr20_33814623_A_G_b38	rs2747535	0.00016	-0.084	Adipose - Subcutaneous
435	CHMP4B	chr20_33882320_C_T_b38	rs6059519	0.00031	-0.08	Adipose - Subcutaneous
436	CHMP4B	chr20_33014869_G_A_b38	rs71348799	0.00032	-0.16	Adipose - Subcutaneous
437	CHMP4B	chr20_33844581_G_A_b38	rs2626558	2.2e-05	-0.088	Adipose - Visceral (Omentum)
438	CHMP4B	chr20_33817411_A_G_b38	rs2747537	2.8e-05	-0.085	Adipose - Visceral (Omentum)
439	CHMP4B	chr20_33811394_C_G_b38	rs2626522	2.8e-05	-0.085	Adipose - Visceral (Omentum)
440	CHMP4B	chr20_33818535_TA_T_b38	rs11478671	3e-05	-0.086	Adipose - Visceral (Omentum)
441	CHMP4B	chr20_33847691_G_T_b38	rs13041078	4e-05	-0.084	Adipose - Visceral (Omentum)
442	CHMP4B	chr20_33840329_A_C_b38	rs2092737	4.5e-05	-0.082	Adipose - Visceral (Omentum)
443	CHMP4B	chr20_33817115_G_A_b38	rs2626547	5.1e-05	-0.082	Adipose - Visceral (Omentum)
444	CHMP4B	chr20_33791457_T_C_b38	rs2626551	7.8e-05	-0.093	Adipose - Visceral (Omentum)
445	CHMP4B	chr20_33816322_C_G_b38	rs2747536	7.9e-05	-0.085	Adipose - Visceral (Omentum)
446	CHMP4B	chr20_33821336_G_A_b38	rs2626562	9.9e-05	-0.079	Adipose - Visceral (Omentum)
447	CHMP4B	chr20_33810489_A_C_b38	rs6087526	0.00011	-0.082	Adipose - Visceral (Omentum)
448	CHMP4B	chr20_33797283_A_G_b38	rs2626554	0.00012	-0.081	Adipose - Visceral (Omentum)
449	CHMP4B	chr20_33860929_C_CA_b38	rs11385253	0.00014	-0.081	Adipose - Visceral (Omentum)
450	CHMP4B	chr20_33860931_C_A_b38	rs117942932	0.00014	-0.081	Adipose - Visceral (Omentum)
451	CHMP4B	chr20_33860935_G_A_b38	rs4911133	0.00014	-0.081	Adipose - Visceral (Omentum)
452	CHMP4B	chr20_33827283_G_T_b38	rs736953	0.00017	-0.077	Adipose - Visceral (Omentum)
453	CHMP4B	chr20_33837597_C_T_b38	rs2103804	0.00018	-0.076	Adipose - Visceral (Omentum)
454	CHMP4B	chr20_33863887_A_G_b38	rs6120395	0.00019	-0.081	Adipose - Visceral (Omentum)
455	CPNE4	chr3_132063521_C_T_b38	rs12695570	1e-09	0.36	Adipose - Subcutaneous
456	CPNE4	chr3_132060168_G_A_b38	rs1976992	1.7e-09	0.36	Adipose - Subcutaneous
457	CPNE4	chr3_132062298_T_C_b38	rs9880921	1.7e-09	0.36	Adipose - Subcutaneous
458	CPNE4	chr3_132063889_A_T_b38	rs10470437	1.7e-09	0.36	Adipose - Subcutaneous
459	CPNE4	chr3_132064749_G_A_b38	rs6792706	1.7e-09	0.36	Adipose - Subcutaneous
460	CPNE4	chr3_132058621_G_T_b38	rs9840453	1.9e-09	0.35	Adipose - Subcutaneous
461	CPNE4	chr3_132066143_C_T_b38	rs10470323	2.1e-09	0.36	Adipose - Subcutaneous
462	CPNE4	chr3_132066382_C_T_b38	rs9289414	3.4e-09	0.35	Adipose - Subcutaneous
463	CPNE4	chr3_132071020_A_G_b38	rs9842509	8.1e-09	0.34	Adipose - Subcutaneous
464	CPNE4	chr3_132069415_C_CT_b38	rs5852676	9.6e-09	0.34	Adipose - Subcutaneous
465	CPNE4	chr3_132069522_G_A_b38	rs2141572	9.6e-09	0.34	Adipose - Subcutaneous
466	CPNE4	chr3_132073567_C_G_b38	rs1112218	1.3e-08	0.34	Adipose - Subcutaneous
467	CPNE4	chr3_132031508_C_T_b38	rs1406779	1.4e-07	0.28	Adipose - Subcutaneous
468	CPNE4	chr3_132031918_G_T_b38	rs9857169	1.4e-07	0.28	Adipose - Subcutaneous
469	CPNE4	chr3_132032000_G_A_b38	rs9857204	1.4e-07	0.28	Adipose - Subcutaneous
470	CPNE4	chr3_132010605_G_A_b38	rs16838287	1.8e-07	0.33	Adipose - Subcutaneous
471	CPNE4	chr3_132050440_G_A_b38	rs9681461	2.1e-07	0.33	Adipose - Subcutaneous
472	CPNE4	chr3_132042359_AT_A_b38	rs34682857	2.3e-07	0.28	Adipose - Subcutaneous
473	CPNE4	chr3_132042937_C_T_b38	rs7645921	2.7e-07	0.28	Adipose - Subcutaneous
474	CPNE4	chr3_132049191_T_C_b38	rs9289411	2.7e-07	0.28	Adipose - Subcutaneous
475	CPNE4	chr3_132049708_C_T_b38	rs115505613	2.7e-07	0.28	Adipose - Subcutaneous
476	CPNE4	chr3_132051322_T_G_b38	rs13063449	2.7e-07	0.28	Adipose - Subcutaneous
477	CPNE4	chr3_132052438_T_C_b38	rs3952972	2.7e-07	0.28	Adipose - Subcutaneous
478	CPNE4	chr3_132054038_A_G_b38	rs9289412	2.7e-07	0.28	Adipose - Subcutaneous
479	CPNE4	chr3_132055798_G_A_b38	rs7625768	2.7e-07	0.28	Adipose - Subcutaneous
480	CPNE4	chr3_132057109_C_T_b38	rs9289413	2.7e-07	0.28	Adipose - Subcutaneous
481	CPNE4	chr3_132057681_T_A_b38	rs10512832	2.7e-07	0.28	Adipose - Subcutaneous
482	CPNE4	chr3_132013179_C_T_b38	rs35317635	2.7e-07	0.33	Adipose - Subcutaneous
483	CPNE4	chr3_132013209_C_A_b38	rs9816255	2.7e-07	0.33	Adipose - Subcutaneous
484	CPNE4	chr3_132015101_A_G_b38	rs16838297	2.7e-07	0.33	Adipose - Subcutaneous
485	CPNE4	chr3_132031622_T_C_b38	rs1406778	2.9e-07	0.33	Adipose - Subcutaneous
486	CPNE4	chr3_132036849_G_A_b38	rs16838395	2.9e-07	0.33	Adipose - Subcutaneous
487	CPNE4	chr3_132049318_G_A_b38	rs9820232	3.1e-07	0.28	Adipose - Subcutaneous
488	CPNE4	chr3_132034453_G_T_b38	rs2178385	3.2e-07	0.28	Adipose - Subcutaneous
489	CPNE4	chr3_132008594_C_T_b38	rs12695568	3.3e-07	0.33	Adipose - Subcutaneous
490	CPNE4	chr3_132032784_G_A_b38	rs7631156	3.6e-07	0.28	Adipose - Subcutaneous
491	CPNE4	chr3_132058068_G_A_b38	rs9839482	3.7e-07	0.28	Adipose - Subcutaneous
492	CPNE4	chr3_132039233_G_A_b38	rs1320903	3.7e-07	0.28	Adipose - Subcutaneous
493	CPNE4	chr3_132034844_T_C_b38	rs7649058	4.1e-07	0.28	Adipose - Subcutaneous
494	CPNE4	chr3_132051966_C_A_b38	rs8016529	4.4e-07	0.28	Adipose - Subcutaneous
495	CPNE4	chr3_131999885_T_C_b38	rs6806453	6.7e-07	0.32	Adipose - Subcutaneous
496	CPNE4	chr3_131998951_A_T_b38	rs7613261	6.9e-07	0.32	Adipose - Subcutaneous
497	CPNE4	chr3_132000542_A_G_b38	rs6439333	7.1e-07	0.32	Adipose - Subcutaneous
498	CPNE4	chr3_131999185_C_T_b38	rs7635592	7.4e-07	0.32	Adipose - Subcutaneous
499	CPNE4	chr3_132032931_A_C_b38	rs13076253	9.6e-07	0.35	Adipose - Subcutaneous
500	CPNE4	chr3_132072685_T_G_b38	rs9831235	1.1e-06	0.31	Adipose - Subcutaneous
501	CPNE4	chr3_132073468_G_C_b38	rs1112219	3.1e-06	-0.27	Adipose - Subcutaneous
502	CPNE4	chr3_131976877_T_C_b38	rs9826421	1.1e-05	0.3	Adipose - Subcutaneous
503	CPNE4	chr3_131981313_G_C_b38	rs13085380	1.2e-05	0.29	Adipose - Subcutaneous
504	CPNE4	chr3_131980757_G_A_b38	rs34075203	2.5e-05	0.28	Adipose - Subcutaneous
505	CPNE4	chr3_132032805_T_C_b38	rs10934987	3.3e-05	-0.22	Adipose - Subcutaneous
506	CPNE4	chr3_132032995_T_C_b38	rs6798878	3.3e-05	-0.22	Adipose - Subcutaneous
507	CPNE4	chr3_131987246_G_C_b38	rs11705927	4.5e-05	0.28	Adipose - Subcutaneous
508	CPNE4	chr3_132103550_G_C_b38	rs149263762	5e-05	0.28	Adipose - Subcutaneous
509	CPNE4	chr3_131995857_T_C_b38	rs28433979	5.1e-05	0.28	Adipose - Subcutaneous
510	CPNE4	chr3_132101426_A_C_b38	rs9816684	6.1e-05	0.27	Adipose - Subcutaneous
511	CPNE4	chr3_132033500_G_T_b38	rs60816943	6.8e-05	-0.21	Adipose - Subcutaneous
512	CPNE4	chr3_132013576_C_T_b38	rs6802764	8.7e-05	0.22	Adipose - Subcutaneous
513	CPNE4	chr3_132108747_A_G_b38	rs9826324	8.7e-05	0.27	Adipose - Subcutaneous
514	CPNE4	chr3_132094785_T_C_b38	rs6788284	9.1e-05	0.27	Adipose - Subcutaneous
515	CPNE4	chr3_132044396_C_G_b38	rs2951373	9.5e-05	0.21	Adipose - Subcutaneous
516	CPNE4	chr3_132045136_G_A_b38	rs9826867	9.5e-05	0.21	Adipose - Subcutaneous
517	CPNE4	chr3_132045138_A_G_b38	rs61792203	9.5e-05	0.21	Adipose - Subcutaneous
518	CPNE4	chr3_132045143_T_C_b38	rs61792204	9.5e-05	0.21	Adipose - Subcutaneous
519	CPNE4	chr3_132045145_T_C_b38	rs9846660	9.5e-05	0.21	Adipose - Subcutaneous
520	CPNE4	chr3_132095056_G_A_b38	rs6775745	0.0001	0.26	Adipose - Subcutaneous
521	CPNE4	chr3_132048657_C_T_b38	rs2951377	0.00013	0.2	Adipose - Subcutaneous
522	CPNE4	chr3_132050709_T_C_b38	rs13100762	0.00013	0.2	Adipose - Subcutaneous
523	CPNE4	chr3_132050872_T_C_b38	rs13100940	0.00013	0.2	Adipose - Subcutaneous
524	CPNE4	chr3_132051183_G_C_b38	rs13083355	0.00013	0.2	Adipose - Subcutaneous
525	CPNE4	chr3_132051837_T_TG_b38	rs199916960	0.00013	0.2	Adipose - Subcutaneous
526	CPNE4	chr3_132053456_A_T_b38	rs9879063	0.00013	0.2	Adipose - Subcutaneous
527	CPNE4	chr3_132082712_T_C_b38	rs6765085	0.00013	0.26	Adipose - Subcutaneous
528	CPNE4	chr3_132012051_C_A_b38	rs9810769	0.00021	0.21	Adipose - Subcutaneous
529	CPNE4	chr3_132288267_T_C_b38	rs61792826	4.9e-06	0.56	Adipose - Visceral (Omentum)
530	CPNE4	chr3_132297236_A_G_b38	rs60150729	5.7e-06	0.55	Adipose - Visceral (Omentum)
531	CPNE4	chr3_132299996_C_G_b38	rs7635534	5.7e-06	0.55	Adipose - Visceral (Omentum)
532	CPNE4	chr3_132302464_C_T_b38	rs61792836	5.7e-06	0.55	Adipose - Visceral (Omentum)
533	CPNE4	chr3_132303063_G_A_b38	rs11716609	5.7e-06	0.55	Adipose - Visceral (Omentum)
534	CPNE4	chr3_132306395_G_A_b38	rs11714143	5.7e-06	0.55	Adipose - Visceral (Omentum)
535	CPNE4	chr3_132307403_G_T_b38	rs11715250	5.7e-06	0.55	Adipose - Visceral (Omentum)
536	CPNE4	chr3_132308214_C_T_b38	rs61793779	5.7e-06	0.55	Adipose - Visceral (Omentum)
537	CPNE4	chr3_132321893_T_C_b38	rs61793788	5.7e-06	0.55	Adipose - Visceral (Omentum)
538	CPNE4	chr3_132320376_G_A_b38	rs61793787	9.5e-06	0.53	Adipose - Visceral (Omentum)
539	CPNE4	chr3_132287450_C_T_b38	rs7611943	1.4e-05	0.45	Adipose - Visceral (Omentum)
540	CPNE4	chr3_132297565_T_G_b38	rs61792832	1.6e-05	0.44	Adipose - Visceral (Omentum)
541	CPNE4	chr3_132298743_C_G_b38	rs61792834	2.8e-05	0.43	Adipose - Visceral (Omentum)
542	CPNE4	chr3_132302572_G_A_b38	rs61792837	5e-05	0.45	Adipose - Visceral (Omentum)
543	CPNE4	chr3_132306035_A_T_b38	rs61792839	5e-05	0.45	Adipose - Visceral (Omentum)
544	CPNE4	chr3_132307181_T_C_b38	rs11719300	5e-05	0.45	Adipose - Visceral (Omentum)
545	CPNE4	chr3_132307509_GC_G_b38	rs138973595	5e-05	0.45	Adipose - Visceral (Omentum)
546	CPNE4	chr3_131695052_G_T_b38	rs2047789	5.6e-05	-0.28	Adipose - Visceral (Omentum)
547	CPNE4	chr3_132325207_G_C_b38	rs61793790	6e-05	0.44	Adipose - Visceral (Omentum)
548	CPNE4	chr3_131663934_G_T_b38	rs11711732	6.6e-05	0.32	Adipose - Visceral (Omentum)
549	CPNE4	chr3_131677348_C_T_b38	rs4854807	7.7e-05	-0.3	Adipose - Visceral (Omentum)
550	CPNE4	chr3_131679765_G_T_b38	rs9866585	7.7e-05	-0.3	Adipose - Visceral (Omentum)
551	CPNE4	chr3_131687017_C_G_b38	rs4854828	7.7e-05	-0.3	Adipose - Visceral (Omentum)
552	CPNE4	chr3_131668229_A_G_b38	rs4854782	9.6e-05	-0.29	Adipose - Visceral (Omentum)
553	CPNE4	chr3_131671031_A_G_b38	rs1976453	9.6e-05	-0.29	Adipose - Visceral (Omentum)
554	CPNE4	chr3_131671790_T_C_b38	rs9289392	9.6e-05	-0.29	Adipose - Visceral (Omentum)
555	CPNE4	chr3_131679486_A_G_b38	rs9828015	0.0001	-0.29	Adipose - Visceral (Omentum)
556	CPNE4	chr3_132325457_G_C_b38	rs35164802	0.00011	0.41	Adipose - Visceral (Omentum)
557	CPNE4	chr3_132327331_T_C_b38	rs144788163	0.00011	0.41	Adipose - Visceral (Omentum)
558	CPNE4	chr3_132338990_G_A_b38	rs61793793	0.00012	0.42	Adipose - Visceral (Omentum)
559	CPNE4	chr3_131698594_A_AT_b38	rs112494375	0.00013	0.27	Adipose - Visceral (Omentum)
560	CPNE4	chr3_131682895_T_G_b38	rs7639398	0.00014	-0.29	Adipose - Visceral (Omentum)
561	CPNE4	chr3_131686995_A_C_b38	rs4854620	0.00014	-0.29	Adipose - Visceral (Omentum)
562	CRTC1	chr19_18972394_G_T_b38	rs73004834	2.1e-05	0.59	Adipose - Subcutaneous
563	CRTC1	chr19_19127611_C_T_b38	rs147531621	2.7e-05	0.6	Adipose - Subcutaneous
564	DGKB	chr7_14076211_A_G_b38	rs17691790	2.2e-05	0.28	Adipose - Visceral (Omentum)
565	DGKB	chr7_14079300_G_C_b38	rs6973510	7e-05	0.18	Adipose - Visceral (Omentum)
566	DGKB	chr7_14090900_A_G_b38	rs76653824	8.2e-05	0.27	Adipose - Visceral (Omentum)
567	EML6	chr2_54571135_T_C_b38	rs10166844	5.9e-08	0.29	Adipose - Subcutaneous
568	EML6	chr2_54585235_T_G_b38	rs28581481	1e-07	0.28	Adipose - Subcutaneous
569	EML6	chr2_54618639_G_C_b38	rs10176445	1.1e-07	0.29	Adipose - Subcutaneous
570	EML6	chr2_54573928_C_CAG_b38	rs10688458	1.2e-07	0.28	Adipose - Subcutaneous
571	EML6	chr2_54573937_A_T_b38	rs13407214	1.2e-07	0.28	Adipose - Subcutaneous
572	EML6	chr2_54574454_T_A_b38	rs4455200	1.2e-07	0.28	Adipose - Subcutaneous
573	EML6	chr2_54575069_T_C_b38	rs4346422	1.2e-07	0.28	Adipose - Subcutaneous
574	EML6	chr2_54576679_T_C_b38	rs10184128	1.2e-07	0.28	Adipose - Subcutaneous
575	EML6	chr2_54578450_C_T_b38	rs11902987	1.2e-07	0.28	Adipose - Subcutaneous
576	EML6	chr2_54578910_G_A_b38	rs10208219	1.3e-07	0.28	Adipose - Subcutaneous
577	EML6	chr2_54578912_G_A_b38	rs10208225	1.3e-07	0.28	Adipose - Subcutaneous
578	EML6	chr2_54581054_C_T_b38	rs10170066	1.4e-07	0.28	Adipose - Subcutaneous
579	EML6	chr2_54559540_A_G_b38	rs13423873	1.4e-07	0.28	Adipose - Subcutaneous
580	EML6	chr2_54617858_G_A_b38	rs7608414	1.6e-07	0.29	Adipose - Subcutaneous
581	EML6	chr2_54584780_G_A_b38	rs4641979	1.8e-07	0.28	Adipose - Subcutaneous
582	EML6	chr2_54585428_TC_T_b38	rs61299675	1.8e-07	0.28	Adipose - Subcutaneous
583	EML6	chr2_54585430_TA_T_b38	rs57988484	1.8e-07	0.28	Adipose - Subcutaneous
584	EML6	chr2_54585585_C_G_b38	rs10183867	1.8e-07	0.28	Adipose - Subcutaneous
585	EML6	chr2_54576534_A_C_b38	rs7340302	2.1e-07	0.27	Adipose - Subcutaneous
586	EML6	chr2_54699238_A_G_b38	rs354216	2.1e-07	0.26	Adipose - Subcutaneous
587	EML6	chr2_54604738_A_G_b38	rs10188545	2.2e-07	0.28	Adipose - Subcutaneous
588	EML6	chr2_54591951_G_T_b38	rs4374410	2.2e-07	0.28	Adipose - Subcutaneous
589	EML6	chr2_54582907_G_C_b38	rs7556752	2.2e-07	0.27	Adipose - Subcutaneous
590	EML6	chr2_54602594_A_C_b38	rs7564719	2.3e-07	0.27	Adipose - Subcutaneous
591	EML6	chr2_54579447_ACT_A_b38	rs67288700	2.7e-07	0.27	Adipose - Subcutaneous
592	EML6	chr2_54579474_A_G_b38	rs10187338	2.7e-07	0.27	Adipose - Subcutaneous
593	EML6	chr2_54579574_A_T_b38	rs10187447	2.7e-07	0.27	Adipose - Subcutaneous
594	EML6	chr2_54580142_G_A_b38	rs3796019	2.7e-07	0.27	Adipose - Subcutaneous
595	EML6	chr2_54580144_C_T_b38	rs3796018	2.7e-07	0.27	Adipose - Subcutaneous
596	EML6	chr2_54580315_T_A_b38	rs3796017	2.7e-07	0.27	Adipose - Subcutaneous
597	EML6	chr2_54580455_C_G_b38	rs1137645	2.7e-07	0.27	Adipose - Subcutaneous
598	EML6	chr2_54580520_T_C_b38	rs3287	2.7e-07	0.27	Adipose - Subcutaneous
599	EML6	chr2_54580845_T_C_b38	rs4616509	2.7e-07	0.27	Adipose - Subcutaneous
600	EML6	chr2_54580980_C_G_b38	rs10169954	2.7e-07	0.27	Adipose - Subcutaneous
601	EML6	chr2_54581022_C_T_b38	rs10169975	2.7e-07	0.27	Adipose - Subcutaneous
602	EML6	chr2_54581185_G_A_b38	rs10170355	2.7e-07	0.27	Adipose - Subcutaneous
603	EML6	chr2_54581203_A_T_b38	rs10193692	2.7e-07	0.27	Adipose - Subcutaneous
604	EML6	chr2_54581367_T_G_b38	rs10182836	2.7e-07	0.27	Adipose - Subcutaneous
605	EML6	chr2_54581708_C_G_b38	rs12713268	2.7e-07	0.27	Adipose - Subcutaneous
606	EML6	chr2_54582017_C_G_b38	rs12713269	2.7e-07	0.27	Adipose - Subcutaneous
607	EML6	chr2_54596365_C_G_b38	rs6739140	2.8e-07	0.27	Adipose - Subcutaneous
608	EML6	chr2_54597009_A_G_b38	rs6749802	2.8e-07	0.27	Adipose - Subcutaneous
609	EML6	chr2_54588103_C_T_b38	rs6706263	2.9e-07	0.27	Adipose - Subcutaneous
610	EML6	chr2_54586801_A_C_b38	rs13432302	3e-07	0.27	Adipose - Subcutaneous
611	EML6	chr2_54583625_A_G_b38	rs7586311	3.2e-07	0.27	Adipose - Subcutaneous
612	EML6	chr2_54660938_G_A_b38	rs17046097	3.4e-07	0.27	Adipose - Subcutaneous
613	EML6	chr2_54590316_A_T_b38	rs10206143	3.4e-07	0.27	Adipose - Subcutaneous
614	EML6	chr2_54594245_GGATT_G_b38	rs71408776	3.7e-07	0.27	Adipose - Subcutaneous
615	EML6	chr2_54594378_G_A_b38	rs11898032	3.7e-07	0.27	Adipose - Subcutaneous
616	EML6	chr2_54594381_G_A_b38	rs11898033	3.7e-07	0.27	Adipose - Subcutaneous
617	EML6	chr2_54574719_G_A_b38	rs7599241	3.8e-07	0.27	Adipose - Subcutaneous
618	EML6	chr2_54575377_G_C_b38	rs13386146	3.8e-07	0.27	Adipose - Subcutaneous
619	EML6	chr2_54577932_ACT_A_b38	rs66622084	3.8e-07	0.27	Adipose - Subcutaneous
620	EML6	chr2_54578081_C_A_b38	rs12713264	3.8e-07	0.27	Adipose - Subcutaneous
621	EML6	chr2_54578272_C_T_b38	rs12713265	3.8e-07	0.27	Adipose - Subcutaneous
622	EML6	chr2_54578306_G_T_b38	rs12713266	3.8e-07	0.27	Adipose - Subcutaneous
623	EML6	chr2_54578612_A_G_b38	rs13403284	3.8e-07	0.27	Adipose - Subcutaneous
624	EML6	chr2_54578639_A_G_b38	rs11892443	3.8e-07	0.27	Adipose - Subcutaneous
625	EML6	chr2_54578717_T_C_b38	rs13391522	3.8e-07	0.27	Adipose - Subcutaneous
626	EML6	chr2_54699229_C_G_b38	rs354217	4.1e-07	0.25	Adipose - Subcutaneous
627	EML6	chr2_54698194_A_T_b38	rs181347	5.4e-07	0.24	Adipose - Subcutaneous
628	EML6	chr2_54572469_T_C_b38	rs10170646	6.7e-07	0.23	Adipose - Subcutaneous
629	EML6	chr2_54519674_T_A_b38	rs6545424	9.9e-07	0.22	Adipose - Subcutaneous
630	EML6	chr2_54602321_G_C_b38	rs7591204	1.2e-06	0.26	Adipose - Subcutaneous
631	EML6	chr2_54575559_T_G_b38	rs13399656	1.3e-06	0.26	Adipose - Subcutaneous
632	EML6	chr2_54581114_T_A_b38	rs10182538	1.4e-06	0.26	Adipose - Subcutaneous
633	EML6	chr2_54603479_G_A_b38	rs4347868	1.5e-06	0.26	Adipose - Subcutaneous
634	EML6	chr2_54602459_C_G_b38	rs7591231	1.5e-06	0.26	Adipose - Subcutaneous
635	EML6	chr2_54572462_G_T_b38	rs10205410	1.6e-06	0.26	Adipose - Subcutaneous
636	EML6	chr2_54696629_G_A_b38	rs354225	1.8e-06	0.23	Adipose - Subcutaneous
637	EML6	chr2_54605943_A_G_b38	rs12713271	1.8e-06	0.27	Adipose - Subcutaneous
638	EML6	chr2_54615165_C_T_b38	rs12713272	1.8e-06	0.27	Adipose - Subcutaneous
639	EML6	chr2_54615180_A_G_b38	rs11902659	1.8e-06	0.27	Adipose - Subcutaneous
640	EML6	chr2_54617789_T_G_b38	rs7569127	1.8e-06	0.27	Adipose - Subcutaneous
641	EML6	chr2_54586409_A_G_b38	rs10210502	2e-06	0.26	Adipose - Subcutaneous
642	EML6	chr2_54621591_A_G_b38	rs12713274	2.7e-06	0.25	Adipose - Subcutaneous
643	EML6	chr2_54519572_T_C_b38	rs6545423	2.9e-06	0.21	Adipose - Subcutaneous
644	EML6	chr2_54617980_T_G_b38	rs12713273	3e-06	0.26	Adipose - Subcutaneous
645	EML6	chr2_54579575_G_A_b38	rs59667887	3.2e-06	0.26	Adipose - Subcutaneous
646	EML6	chr2_54595993_CTACCTTTTTG_C_b38	rs11277978	3.3e-06	0.26	Adipose - Subcutaneous
647	EML6	chr2_54597259_A_G_b38	rs4577321	3.3e-06	0.26	Adipose - Subcutaneous
648	EML6	chr2_54597678_G_A_b38	rs4519566	3.3e-06	0.26	Adipose - Subcutaneous
649	EML6	chr2_54567502_GC_G_b38	rs33937060	7.9e-06	0.25	Adipose - Subcutaneous
650	EML6	chr2_54607243_G_A_b38	rs6740893	7.9e-06	0.25	Adipose - Subcutaneous
651	EML6	chr2_54591758_T_C_b38	rs7584223	9.1e-06	0.25	Adipose - Subcutaneous
652	EML6	chr2_54572991_T_G_b38	rs13391803	9.9e-06	0.25	Adipose - Subcutaneous
653	EML6	chr2_54739930_G_A_b38	rs67246257	1.1e-05	0.28	Adipose - Subcutaneous
654	EML6	chr2_54741380_G_A_b38	rs67617923	1.1e-05	0.28	Adipose - Subcutaneous
655	EML6	chr2_54742242_C_T_b38	rs72806698	1.1e-05	0.28	Adipose - Subcutaneous
656	EML6	chr2_54603534_C_T_b38	rs4358162	1.1e-05	0.25	Adipose - Subcutaneous
657	EML6	chr2_54618561_G_A_b38	rs10176359	1.1e-05	0.25	Adipose - Subcutaneous
658	EML6	chr2_54657733_C_T_b38	rs966003	1.1e-05	0.21	Adipose - Subcutaneous
659	EML6	chr2_54570661_C_T_b38	rs6734445	1.2e-05	0.25	Adipose - Subcutaneous
660	EML6	chr2_54603301_G_A_b38	rs7424459	1.3e-05	0.25	Adipose - Subcutaneous
661	EML6	chr2_54608708_G_A_b38	rs67244067	1.5e-05	0.25	Adipose - Subcutaneous
662	EML6	chr2_54632266_C_T_b38	rs6545435	1.5e-05	0.25	Adipose - Subcutaneous
663	EML6	chr2_54567790_A_C_b38	rs9677089	1.7e-05	0.23	Adipose - Subcutaneous
664	EML6	chr2_54698043_A_C_b38	rs354222	1.7e-05	0.21	Adipose - Subcutaneous
665	EML6	chr2_54562095_T_C_b38	rs12713262	2e-05	0.24	Adipose - Subcutaneous
666	EML6	chr2_54693831_C_T_b38	rs168505	2.2e-05	0.2	Adipose - Subcutaneous
667	EML6	chr2_54568792_A_G_b38	rs7602992	2.6e-05	0.23	Adipose - Subcutaneous
668	EML6	chr2_54734135_T_C_b38	rs11888644	2.8e-05	0.23	Adipose - Subcutaneous
669	EML6	chr2_54689773_C_A_b38	rs354232	2.8e-05	0.21	Adipose - Subcutaneous
670	EML6	chr2_54611722_T_G_b38	rs10183043	3.4e-05	0.23	Adipose - Subcutaneous
671	EML6	chr2_54610240_A_G_b38	rs6724136	3.6e-05	0.23	Adipose - Subcutaneous
672	EML6	chr2_54723899_T_C_b38	rs7590520	4.4e-05	0.22	Adipose - Subcutaneous
673	EML6	chr2_54723900_C_T_b38	rs7576522	4.4e-05	0.22	Adipose - Subcutaneous
674	EML6	chr2_54722648_G_A_b38	rs17046257	5.2e-05	0.23	Adipose - Subcutaneous
675	EML6	chr2_54697330_G_T_b38	rs241661	5.3e-05	0.2	Adipose - Subcutaneous
676	EML6	chr2_54605614_C_A_b38	rs12713270	6.2e-05	0.23	Adipose - Subcutaneous
677	EML6	chr2_54561139_T_C_b38	rs6545430	7.1e-05	0.22	Adipose - Subcutaneous
678	EML6	chr2_54721735_CTTATTT_C_b38	rs72413795	0.0001	0.22	Adipose - Subcutaneous
679	EML6	chr2_54562406_T_C_b38	rs12713263	0.00011	0.22	Adipose - Subcutaneous
680	EML6	chr2_54556656_C_CTT_b38	rs10656687	0.00011	0.19	Adipose - Subcutaneous
681	EML6	chr2_54720248_TA_T_b38	rs34108053	0.00012	0.23	Adipose - Subcutaneous
682	EML6	chr2_54556971_T_C_b38	rs11892788	0.00016	0.19	Adipose - Subcutaneous
683	EML6	chr2_54500517_C_T_b38	rs6545411	0.00016	0.19	Adipose - Subcutaneous
684	EML6	chr2_54500730_A_G_b38	rs6545413	0.00016	0.19	Adipose - Subcutaneous
685	EML6	chr2_54500945_T_G_b38	rs6545415	0.00016	0.19	Adipose - Subcutaneous
686	EML6	chr2_54631527_C_T_b38	rs2229503	0.00017	0.23	Adipose - Subcutaneous
687	EML6	chr2_54631749_C_T_b38	rs35619551	0.00017	0.23	Adipose - Subcutaneous
688	EML6	chr2_54513309_T_C_b38	rs4671221	0.00017	0.19	Adipose - Subcutaneous
689	EML6	chr2_54555771_G_A_b38	rs4671226	0.00018	0.19	Adipose - Subcutaneous
690	EML6	chr2_54662012_T_C_b38	rs10528	0.00018	0.23	Adipose - Subcutaneous
691	EML6	chr2_54671496_T_C_b38	rs3850350	0.00019	0.21	Adipose - Subcutaneous
692	EML6	chr2_54672297_CTT_C_b38	rs34662083	0.00019	0.21	Adipose - Subcutaneous
693	EML6	chr2_54515656_A_G_b38	rs6746016	0.00021	0.19	Adipose - Subcutaneous
694	EML6	chr2_54504079_G_A_b38	rs11883910	0.00021	0.23	Adipose - Subcutaneous
695	EML6	chr2_54513495_A_G_b38	rs17521078	0.00021	0.18	Adipose - Subcutaneous
696	EML6	chr2_54538015_G_A_b38	rs1367295	0.00024	0.19	Adipose - Subcutaneous
697	EML6	chr2_54522560_G_A_b38	rs6724590	0.00025	0.18	Adipose - Subcutaneous
698	EML6	chr2_54508555_C_T_b38	rs6746306	0.00025	0.18	Adipose - Subcutaneous
699	EML6	chr2_54571990_G_A_b38	rs10204932	0.00025	0.3	Adipose - Subcutaneous
700	EML6	chr2_54601806_C_T_b38	rs1541854	0.00025	0.19	Adipose - Subcutaneous
701	EML6	chr2_54522399_A_G_b38	rs4990319	0.00026	0.18	Adipose - Subcutaneous
702	EML6	chr2_54525357_A_T_b38	rs4592889	0.00026	0.18	Adipose - Subcutaneous
703	EML6	chr2_54733543_G_A_b38	rs13428703	0.00027	0.21	Adipose - Subcutaneous
704	EML6	chr2_54817863_AC_A_b38	rs71408795	0.00027	0.24	Adipose - Subcutaneous
705	EML6	chr2_54549856_C_G_b38	rs45487791	0.00027	0.22	Adipose - Subcutaneous
706	EML6	chr2_54636893_C_T_b38	rs17046061	0.00027	0.22	Adipose - Subcutaneous
707	EML6	chr2_54535599_T_G_b38	rs12104998	0.00028	0.18	Adipose - Subcutaneous
708	EML6	chr2_54561442_G_GTT_b38	rs10682626	0.00028	0.19	Adipose - Subcutaneous
709	EML6	chr2_54509245_A_G_b38	rs13036147	0.00029	0.22	Adipose - Subcutaneous
710	EML6	chr2_54536824_T_G_b38	rs12617036	0.00029	0.18	Adipose - Subcutaneous
711	EML6	chr2_54544304_A_G_b38	rs4671225	0.00029	0.18	Adipose - Subcutaneous
712	EML6	chr2_54544588_T_C_b38	rs6545427	0.00029	0.18	Adipose - Subcutaneous
713	EML6	chr2_54640359_C_T_b38	rs17046067	0.00029	0.22	Adipose - Subcutaneous
714	EML6	chr2_54517677_G_A_b38	rs13006815	0.00029	0.22	Adipose - Subcutaneous
715	EML6	chr2_54500829_T_C_b38	rs6545414	0.00031	0.18	Adipose - Subcutaneous
716	EML6	chr2_54722648_G_A_b38	rs17046257	9.1e-27	0.72	Adipose - Visceral (Omentum)
717	EML6	chr2_54721735_CTTATTT_C_b38	rs72413795	8.7e-26	0.71	Adipose - Visceral (Omentum)
718	EML6	chr2_54723899_T_C_b38	rs7590520	1.1e-22	0.63	Adipose - Visceral (Omentum)
719	EML6	chr2_54723900_C_T_b38	rs7576522	1.1e-22	0.63	Adipose - Visceral (Omentum)
720	EML6	chr2_54714229_G_A_b38	rs11890229	1.8e-20	0.65	Adipose - Visceral (Omentum)
721	EML6	chr2_54720248_TA_T_b38	rs34108053	5.6e-20	0.67	Adipose - Visceral (Omentum)
722	EML6	chr2_54721219_C_G_b38	rs11892703	1.8e-19	0.65	Adipose - Visceral (Omentum)
723	EML6	chr2_54701233_G_A_b38	rs56100737	1.5e-18	0.53	Adipose - Visceral (Omentum)
724	EML6	chr2_54621591_A_G_b38	rs12713274	5.1e-18	0.51	Adipose - Visceral (Omentum)
725	EML6	chr2_54690730_C_A_b38	rs1030602	5.2e-18	0.53	Adipose - Visceral (Omentum)
726	EML6	chr2_54567790_A_C_b38	rs9677089	2.6e-17	0.51	Adipose - Visceral (Omentum)
727	EML6	chr2_54585235_T_G_b38	rs28581481	6.1e-17	0.51	Adipose - Visceral (Omentum)
728	EML6	chr2_54709958_G_A_b38	rs11883962	6.5e-17	0.59	Adipose - Visceral (Omentum)
729	EML6	chr2_54726967_T_A_b38	rs13419761	7.7e-17	0.56	Adipose - Visceral (Omentum)
730	EML6	chr2_54727019_G_T_b38	rs58878579	7.7e-17	0.56	Adipose - Visceral (Omentum)
731	EML6	chr2_54586801_A_C_b38	rs13432302	9.2e-17	0.5	Adipose - Visceral (Omentum)
732	EML6	chr2_54709462_C_T_b38	rs67909358	1.2e-16	0.59	Adipose - Visceral (Omentum)
733	EML6	chr2_54591758_T_C_b38	rs7584223	1.3e-16	0.55	Adipose - Visceral (Omentum)
734	EML6	chr2_54618639_G_C_b38	rs10176445	1.6e-16	0.51	Adipose - Visceral (Omentum)
735	EML6	chr2_54580455_C_G_b38	rs1137645	2.1e-16	0.5	Adipose - Visceral (Omentum)
736	EML6	chr2_54584780_G_A_b38	rs4641979	2.1e-16	0.5	Adipose - Visceral (Omentum)
737	EML6	chr2_54696629_G_A_b38	rs354225	2.3e-16	0.45	Adipose - Visceral (Omentum)
738	EML6	chr2_54562406_T_C_b38	rs12713263	2.6e-16	0.54	Adipose - Visceral (Omentum)
739	EML6	chr2_54582017_C_G_b38	rs12713269	2.7e-16	0.5	Adipose - Visceral (Omentum)
740	EML6	chr2_54583625_A_G_b38	rs7586311	3.6e-16	0.5	Adipose - Visceral (Omentum)
741	EML6	chr2_54579447_ACT_A_b38	rs67288700	3.6e-16	0.5	Adipose - Visceral (Omentum)
742	EML6	chr2_54579474_A_G_b38	rs10187338	3.6e-16	0.5	Adipose - Visceral (Omentum)
743	EML6	chr2_54579574_A_T_b38	rs10187447	3.6e-16	0.5	Adipose - Visceral (Omentum)
744	EML6	chr2_54580142_G_A_b38	rs3796019	3.6e-16	0.5	Adipose - Visceral (Omentum)
745	EML6	chr2_54580144_C_T_b38	rs3796018	3.6e-16	0.5	Adipose - Visceral (Omentum)
746	EML6	chr2_54580315_T_A_b38	rs3796017	3.6e-16	0.5	Adipose - Visceral (Omentum)
747	EML6	chr2_54580520_T_C_b38	rs3287	3.6e-16	0.5	Adipose - Visceral (Omentum)
748	EML6	chr2_54580845_T_C_b38	rs4616509	3.6e-16	0.5	Adipose - Visceral (Omentum)
749	EML6	chr2_54580980_C_G_b38	rs10169954	3.6e-16	0.5	Adipose - Visceral (Omentum)
750	EML6	chr2_54581022_C_T_b38	rs10169975	3.6e-16	0.5	Adipose - Visceral (Omentum)
751	EML6	chr2_54581185_G_A_b38	rs10170355	3.6e-16	0.5	Adipose - Visceral (Omentum)
752	EML6	chr2_54581203_A_T_b38	rs10193692	3.6e-16	0.5	Adipose - Visceral (Omentum)
753	EML6	chr2_54581367_T_G_b38	rs10182836	3.6e-16	0.5	Adipose - Visceral (Omentum)
754	EML6	chr2_54581708_C_G_b38	rs12713268	3.6e-16	0.5	Adipose - Visceral (Omentum)
755	EML6	chr2_54585428_TC_T_b38	rs61299675	3.6e-16	0.5	Adipose - Visceral (Omentum)
756	EML6	chr2_54585430_TA_T_b38	rs57988484	3.6e-16	0.5	Adipose - Visceral (Omentum)
757	EML6	chr2_54585585_C_G_b38	rs10183867	3.6e-16	0.5	Adipose - Visceral (Omentum)
758	EML6	chr2_54617858_G_A_b38	rs7608414	3.7e-16	0.5	Adipose - Visceral (Omentum)
759	EML6	chr2_54697326_C_T_b38	rs9917248	3.8e-16	0.57	Adipose - Visceral (Omentum)
760	EML6	chr2_54734135_T_C_b38	rs11888644	4e-16	0.54	Adipose - Visceral (Omentum)
761	EML6	chr2_54710432_C_T_b38	rs6751751	4e-16	0.52	Adipose - Visceral (Omentum)
762	EML6	chr2_54591951_G_T_b38	rs4374410	4.1e-16	0.5	Adipose - Visceral (Omentum)
763	EML6	chr2_54597009_A_G_b38	rs6749802	4.1e-16	0.5	Adipose - Visceral (Omentum)
764	EML6	chr2_54594245_GGATT_G_b38	rs71408776	4.7e-16	0.49	Adipose - Visceral (Omentum)
765	EML6	chr2_54594378_G_A_b38	rs11898032	4.7e-16	0.49	Adipose - Visceral (Omentum)
766	EML6	chr2_54594381_G_A_b38	rs11898033	4.7e-16	0.49	Adipose - Visceral (Omentum)
767	EML6	chr2_54588103_C_T_b38	rs6706263	5e-16	0.49	Adipose - Visceral (Omentum)
768	EML6	chr2_54590316_A_T_b38	rs10206143	5.2e-16	0.49	Adipose - Visceral (Omentum)
769	EML6	chr2_54602594_A_C_b38	rs7564719	6.3e-16	0.49	Adipose - Visceral (Omentum)
770	EML6	chr2_54596365_C_G_b38	rs6739140	6.9e-16	0.49	Adipose - Visceral (Omentum)
771	EML6	chr2_54582907_G_C_b38	rs7556752	7.5e-16	0.49	Adipose - Visceral (Omentum)
772	EML6	chr2_54705379_C_T_b38	rs354211	1e-15	0.46	Adipose - Visceral (Omentum)
773	EML6	chr2_54575559_T_G_b38	rs13399656	1e-15	0.49	Adipose - Visceral (Omentum)
774	EML6	chr2_54611722_T_G_b38	rs10183043	1.1e-15	0.51	Adipose - Visceral (Omentum)
775	EML6	chr2_54716505_C_T_b38	rs9309258	1.5e-15	0.59	Adipose - Visceral (Omentum)
776	EML6	chr2_54660938_G_A_b38	rs17046097	1.6e-15	0.47	Adipose - Visceral (Omentum)
777	EML6	chr2_54703330_C_T_b38	rs6744586	1.6e-15	0.55	Adipose - Visceral (Omentum)
778	EML6	chr2_54610240_A_G_b38	rs6724136	1.6e-15	0.51	Adipose - Visceral (Omentum)
779	EML6	chr2_54604738_A_G_b38	rs10188545	1.7e-15	0.49	Adipose - Visceral (Omentum)
780	EML6	chr2_54699054_G_A_b38	rs13413913	1.9e-15	0.55	Adipose - Visceral (Omentum)
781	EML6	chr2_54559540_A_G_b38	rs13423873	2.1e-15	0.48	Adipose - Visceral (Omentum)
782	EML6	chr2_54602321_G_C_b38	rs7591204	2.8e-15	0.49	Adipose - Visceral (Omentum)
783	EML6	chr2_54683735_T_C_b38	rs17046149	3e-15	0.53	Adipose - Visceral (Omentum)
784	EML6	chr2_54683925_G_C_b38	rs33946849	3e-15	0.53	Adipose - Visceral (Omentum)
785	EML6	chr2_54698194_A_T_b38	rs181347	3e-15	0.44	Adipose - Visceral (Omentum)
786	EML6	chr2_54697330_G_T_b38	rs241661	3.3e-15	0.46	Adipose - Visceral (Omentum)
787	EML6	chr2_54700583_C_T_b38	rs12713276	3.8e-15	0.56	Adipose - Visceral (Omentum)
788	EML6	chr2_54735586_C_A_b38	rs6753004	4.8e-15	0.56	Adipose - Visceral (Omentum)
789	EML6	chr2_54602459_C_G_b38	rs7591231	5e-15	0.48	Adipose - Visceral (Omentum)
790	EML6	chr2_54699229_C_G_b38	rs354217	5.8e-15	0.44	Adipose - Visceral (Omentum)
791	EML6	chr2_54586409_A_G_b38	rs10210502	7.2e-15	0.52	Adipose - Visceral (Omentum)
792	EML6	chr2_54693831_C_T_b38	rs168505	7.2e-15	0.43	Adipose - Visceral (Omentum)
793	EML6	chr2_54733543_G_A_b38	rs13428703	7.9e-15	0.56	Adipose - Visceral (Omentum)
794	EML6	chr2_54735215_G_A_b38	rs6752720	9.5e-15	0.55	Adipose - Visceral (Omentum)
795	EML6	chr2_54581114_T_A_b38	rs10182538	1.1e-14	0.48	Adipose - Visceral (Omentum)
796	EML6	chr2_54579575_G_A_b38	rs59667887	1.1e-14	0.52	Adipose - Visceral (Omentum)
797	EML6	chr2_54603479_G_A_b38	rs4347868	1.1e-14	0.47	Adipose - Visceral (Omentum)
798	EML6	chr2_54570661_C_T_b38	rs6734445	1.1e-14	0.52	Adipose - Visceral (Omentum)
799	EML6	chr2_54736884_A_G_b38	rs10194108	1.2e-14	0.52	Adipose - Visceral (Omentum)
800	EML6	chr2_54568792_A_G_b38	rs7602992	1.2e-14	0.51	Adipose - Visceral (Omentum)
801	EML6	chr2_54595993_CTACCTTTTTG_C_b38	rs11277978	1.2e-14	0.52	Adipose - Visceral (Omentum)
802	EML6	chr2_54597259_A_G_b38	rs4577321	1.2e-14	0.52	Adipose - Visceral (Omentum)
803	EML6	chr2_54571135_T_C_b38	rs10166844	1.4e-14	0.47	Adipose - Visceral (Omentum)
804	EML6	chr2_54699238_A_G_b38	rs354216	1.7e-14	0.45	Adipose - Visceral (Omentum)
805	EML6	chr2_54671496_T_C_b38	rs3850350	1.7e-14	0.51	Adipose - Visceral (Omentum)
806	EML6	chr2_54672297_CTT_C_b38	rs34662083	1.7e-14	0.51	Adipose - Visceral (Omentum)
807	EML6	chr2_54617980_T_G_b38	rs12713273	1.8e-14	0.51	Adipose - Visceral (Omentum)
808	EML6	chr2_54562095_T_C_b38	rs12713262	1.8e-14	0.51	Adipose - Visceral (Omentum)
809	EML6	chr2_54597678_G_A_b38	rs4519566	2e-14	0.52	Adipose - Visceral (Omentum)
810	EML6	chr2_54605943_A_G_b38	rs12713271	2.1e-14	0.51	Adipose - Visceral (Omentum)
811	EML6	chr2_54615165_C_T_b38	rs12713272	2.1e-14	0.51	Adipose - Visceral (Omentum)
812	EML6	chr2_54615180_A_G_b38	rs11902659	2.1e-14	0.51	Adipose - Visceral (Omentum)
813	EML6	chr2_54617789_T_G_b38	rs7569127	2.1e-14	0.51	Adipose - Visceral (Omentum)
814	EML6	chr2_54567502_GC_G_b38	rs33937060	2.3e-14	0.51	Adipose - Visceral (Omentum)
815	EML6	chr2_54739930_G_A_b38	rs67246257	2.4e-14	0.59	Adipose - Visceral (Omentum)
816	EML6	chr2_54741380_G_A_b38	rs67617923	2.4e-14	0.59	Adipose - Visceral (Omentum)
817	EML6	chr2_54742242_C_T_b38	rs72806698	2.4e-14	0.59	Adipose - Visceral (Omentum)
818	EML6	chr2_54732553_T_C_b38	rs10169439	2.4e-14	0.52	Adipose - Visceral (Omentum)
819	EML6	chr2_54730636_C_T_b38	rs7582640	2.5e-14	0.54	Adipose - Visceral (Omentum)
820	EML6	chr2_54731614_C_CA_b38	rs59545974	3.1e-14	0.49	Adipose - Visceral (Omentum)
821	EML6	chr2_54578450_C_T_b38	rs11902987	3.2e-14	0.46	Adipose - Visceral (Omentum)
822	EML6	chr2_54704320_T_C_b38	rs10175967	3.3e-14	0.53	Adipose - Visceral (Omentum)
823	EML6	chr2_54693389_G_T_b38	rs34456795	3.4e-14	0.54	Adipose - Visceral (Omentum)
824	EML6	chr2_54573928_C_CAG_b38	rs10688458	3.4e-14	0.46	Adipose - Visceral (Omentum)
825	EML6	chr2_54573937_A_T_b38	rs13407214	3.4e-14	0.46	Adipose - Visceral (Omentum)
826	EML6	chr2_54574454_T_A_b38	rs4455200	3.4e-14	0.46	Adipose - Visceral (Omentum)
827	EML6	chr2_54575069_T_C_b38	rs4346422	3.4e-14	0.46	Adipose - Visceral (Omentum)
828	EML6	chr2_54576679_T_C_b38	rs10184128	3.4e-14	0.46	Adipose - Visceral (Omentum)
829	EML6	chr2_54576534_A_C_b38	rs7340302	3.6e-14	0.46	Adipose - Visceral (Omentum)
830	EML6	chr2_54578910_G_A_b38	rs10208219	3.6e-14	0.47	Adipose - Visceral (Omentum)
831	EML6	chr2_54578912_G_A_b38	rs10208225	3.6e-14	0.47	Adipose - Visceral (Omentum)
832	EML6	chr2_54730279_G_A_b38	rs6732751	4.3e-14	0.51	Adipose - Visceral (Omentum)
833	EML6	chr2_54581054_C_T_b38	rs10170066	4.8e-14	0.46	Adipose - Visceral (Omentum)
834	EML6	chr2_54731693_A_G_b38	rs6708082	5e-14	0.51	Adipose - Visceral (Omentum)
835	EML6	chr2_54671795_A_G_b38	rs3850351	5.3e-14	0.45	Adipose - Visceral (Omentum)
836	EML6	chr2_54578639_A_G_b38	rs11892443	5.7e-14	0.46	Adipose - Visceral (Omentum)
837	EML6	chr2_54572462_G_T_b38	rs10205410	6.7e-14	0.47	Adipose - Visceral (Omentum)
838	EML6	chr2_54574719_G_A_b38	rs7599241	7e-14	0.46	Adipose - Visceral (Omentum)
839	EML6	chr2_54572991_T_G_b38	rs13391803	7.1e-14	0.5	Adipose - Visceral (Omentum)
840	EML6	chr2_54731623_T_A_b38	rs35378964	8.8e-14	0.48	Adipose - Visceral (Omentum)
841	EML6	chr2_54577932_ACT_A_b38	rs66622084	9.2e-14	0.46	Adipose - Visceral (Omentum)
842	EML6	chr2_54578081_C_A_b38	rs12713264	9.2e-14	0.46	Adipose - Visceral (Omentum)
843	EML6	chr2_54578272_C_T_b38	rs12713265	9.2e-14	0.46	Adipose - Visceral (Omentum)
844	EML6	chr2_54578306_G_T_b38	rs12713266	9.2e-14	0.46	Adipose - Visceral (Omentum)
845	EML6	chr2_54578612_A_G_b38	rs13403284	9.2e-14	0.46	Adipose - Visceral (Omentum)
846	EML6	chr2_54578717_T_C_b38	rs13391522	9.2e-14	0.46	Adipose - Visceral (Omentum)
847	EML6	chr2_54575377_G_C_b38	rs13386146	1.1e-13	0.46	Adipose - Visceral (Omentum)
848	EML6	chr2_54603534_C_T_b38	rs4358162	2.1e-13	0.5	Adipose - Visceral (Omentum)
849	EML6	chr2_54618561_G_A_b38	rs10176359	2.1e-13	0.5	Adipose - Visceral (Omentum)
850	EML6	chr2_54603301_G_A_b38	rs7424459	2.3e-13	0.49	Adipose - Visceral (Omentum)
851	EML6	chr2_54731955_C_G_b38	rs6740110	2.6e-13	0.51	Adipose - Visceral (Omentum)
852	EML6	chr2_54692022_G_A_b38	rs10188185	2.9e-13	0.51	Adipose - Visceral (Omentum)
853	EML6	chr2_54657733_C_T_b38	rs966003	2.9e-13	0.4	Adipose - Visceral (Omentum)
854	EML6	chr2_54607243_G_A_b38	rs6740893	3.2e-13	0.47	Adipose - Visceral (Omentum)
855	EML6	chr2_54632266_C_T_b38	rs6545435	4.2e-13	0.49	Adipose - Visceral (Omentum)
856	EML6	chr2_54561139_T_C_b38	rs6545430	4.9e-13	0.48	Adipose - Visceral (Omentum)
857	EML6	chr2_54519674_T_A_b38	rs6545424	5.7e-13	0.39	Adipose - Visceral (Omentum)
858	EML6	chr2_54519572_T_C_b38	rs6545423	8.7e-13	0.39	Adipose - Visceral (Omentum)
859	EML6	chr2_54732725_A_T_b38	rs6545440	1.6e-12	0.5	Adipose - Visceral (Omentum)
860	EML6	chr2_54659468_T_C_b38	rs2048370	1.7e-12	0.49	Adipose - Visceral (Omentum)
861	EML6	chr2_54650009_A_G_b38	rs3739109	2.3e-12	0.48	Adipose - Visceral (Omentum)
862	EML6	chr2_54608708_G_A_b38	rs67244067	2.6e-12	0.49	Adipose - Visceral (Omentum)
863	EML6	chr2_54700458_G_C_b38	rs12713275	3e-12	0.42	Adipose - Visceral (Omentum)
864	EML6	chr2_54611476_A_C_b38	rs10193877	3.1e-12	0.46	Adipose - Visceral (Omentum)
865	EML6	chr2_54538015_G_A_b38	rs1367295	3.3e-12	0.42	Adipose - Visceral (Omentum)
866	EML6	chr2_54587078_C_T_b38	rs7607451	3.4e-12	0.41	Adipose - Visceral (Omentum)
867	EML6	chr2_54582649_A_G_b38	rs6732949	3.9e-12	0.42	Adipose - Visceral (Omentum)
868	EML6	chr2_54611452_A_C_b38	rs11896957	4.1e-12	0.51	Adipose - Visceral (Omentum)
869	EML6	chr2_54588183_C_A_b38	rs6706372	4.4e-12	0.41	Adipose - Visceral (Omentum)
870	EML6	chr2_54538458_T_C_b38	rs6761369	4.7e-12	0.42	Adipose - Visceral (Omentum)
871	EML6	chr2_54539433_A_C_b38	rs1864493	4.7e-12	0.42	Adipose - Visceral (Omentum)
872	EML6	chr2_54553416_T_C_b38	rs12105792	4.7e-12	0.42	Adipose - Visceral (Omentum)
873	EML6	chr2_54654339_A_G_b38	rs17046077	4.7e-12	0.48	Adipose - Visceral (Omentum)
874	EML6	chr2_54614072_G_A_b38	rs4519562	4.8e-12	0.42	Adipose - Visceral (Omentum)
875	EML6	chr2_54665526_C_A_b38	rs72806653	4.8e-12	0.48	Adipose - Visceral (Omentum)
876	EML6	chr2_54535599_T_G_b38	rs12104998	5.3e-12	0.42	Adipose - Visceral (Omentum)
877	EML6	chr2_54662012_T_C_b38	rs10528	5.4e-12	0.5	Adipose - Visceral (Omentum)
878	EML6	chr2_54663880_G_A_b38	rs17046108	5.9e-12	0.48	Adipose - Visceral (Omentum)
879	EML6	chr2_54559354_T_C_b38	rs12713260	6.1e-12	0.41	Adipose - Visceral (Omentum)
880	EML6	chr2_54559478_C_G_b38	rs12468469	6.1e-12	0.41	Adipose - Visceral (Omentum)
881	EML6	chr2_54561442_G_GTT_b38	rs10682626	6.1e-12	0.41	Adipose - Visceral (Omentum)
882	EML6	chr2_54539862_C_CATT_b38	rs140809599	6.4e-12	0.42	Adipose - Visceral (Omentum)
883	EML6	chr2_54603548_T_C_b38	rs4530405	6.6e-12	0.42	Adipose - Visceral (Omentum)
884	EML6	chr2_54524834_A_C_b38	rs6761398	6.6e-12	0.42	Adipose - Visceral (Omentum)
885	EML6	chr2_54595781_G_C_b38	rs6735813	6.9e-12	0.41	Adipose - Visceral (Omentum)
886	EML6	chr2_54598468_CT_C_b38	rs11354763	7.3e-12	0.41	Adipose - Visceral (Omentum)
887	EML6	chr2_54601806_C_T_b38	rs1541854	7.3e-12	0.41	Adipose - Visceral (Omentum)
888	EML6	chr2_54552141_T_G_b38	rs17344072	7.9e-12	0.41	Adipose - Visceral (Omentum)
889	EML6	chr2_54533671_T_C_b38	rs4514917	8.1e-12	0.41	Adipose - Visceral (Omentum)
890	EML6	chr2_54599942_A_G_b38	rs4444573	8.1e-12	0.42	Adipose - Visceral (Omentum)
891	EML6	chr2_54591784_G_A_b38	rs6545434	8.3e-12	0.42	Adipose - Visceral (Omentum)
892	EML6	chr2_54532654_T_C_b38	rs4671951	8.4e-12	0.42	Adipose - Visceral (Omentum)
893	EML6	chr2_54609203_G_T_b38	rs6748816	8.7e-12	0.41	Adipose - Visceral (Omentum)
894	EML6	chr2_54613310_GT_G_b38	rs34183707	8.7e-12	0.41	Adipose - Visceral (Omentum)
895	EML6	chr2_54613415_C_G_b38	rs12467581	8.7e-12	0.41	Adipose - Visceral (Omentum)
896	EML6	chr2_54612139_A_G_b38	rs3796014	8.8e-12	0.41	Adipose - Visceral (Omentum)
897	EML6	chr2_54564973_T_C_b38	rs4455199	9.3e-12	0.41	Adipose - Visceral (Omentum)
898	EML6	chr2_54542506_C_G_b38	rs4261758	9.5e-12	0.48	Adipose - Visceral (Omentum)
899	EML6	chr2_54594567_G_T_b38	rs6731661	9.5e-12	0.41	Adipose - Visceral (Omentum)
900	EML6	chr2_54545138_T_C_b38	rs4671955	9.6e-12	0.41	Adipose - Visceral (Omentum)
901	EML6	chr2_54546618_A_T_b38	rs4671956	9.6e-12	0.41	Adipose - Visceral (Omentum)
902	EML6	chr2_54548990_A_G_b38	rs6545429	9.6e-12	0.41	Adipose - Visceral (Omentum)
903	EML6	chr2_54552097_T_C_b38	rs13016942	1e-11	0.41	Adipose - Visceral (Omentum)
904	EML6	chr2_54568976_A_G_b38	rs57281248	1e-11	0.48	Adipose - Visceral (Omentum)
905	EML6	chr2_54569324_T_G_b38	rs34077590	1e-11	0.48	Adipose - Visceral (Omentum)
906	EML6	chr2_54558356_A_G_b38	rs78496188	1.2e-11	0.49	Adipose - Visceral (Omentum)
907	EML6	chr2_54539021_C_A_b38	rs11904679	1.2e-11	0.5	Adipose - Visceral (Omentum)
908	EML6	chr2_54665663_G_A_b38	rs2292356	1.3e-11	0.4	Adipose - Visceral (Omentum)
909	EML6	chr2_54525357_A_T_b38	rs4592889	1.5e-11	0.41	Adipose - Visceral (Omentum)
910	EML6	chr2_54519153_C_G_b38	rs4671946	1.6e-11	0.41	Adipose - Visceral (Omentum)
911	EML6	chr2_54519229_G_T_b38	rs4671947	1.6e-11	0.41	Adipose - Visceral (Omentum)
912	EML6	chr2_54509245_A_G_b38	rs13036147	1.7e-11	0.49	Adipose - Visceral (Omentum)
913	EML6	chr2_54571701_TGTTTGC_T_b38	rs368927970	1.8e-11	0.5	Adipose - Visceral (Omentum)
914	EML6	chr2_54523975_A_G_b38	rs4671949	1.9e-11	0.41	Adipose - Visceral (Omentum)
915	EML6	chr2_54605614_C_A_b38	rs12713270	2e-11	0.47	Adipose - Visceral (Omentum)
916	EML6	chr2_54692762_G_A_b38	rs168506	2.2e-11	0.41	Adipose - Visceral (Omentum)
917	EML6	chr2_54655244_G_A_b38	rs2271329	2.2e-11	0.47	Adipose - Visceral (Omentum)
918	EML6	chr2_54525209_A_G_b38	rs7558950	2.3e-11	0.41	Adipose - Visceral (Omentum)
919	EML6	chr2_54526129_C_G_b38	rs7589236	2.3e-11	0.41	Adipose - Visceral (Omentum)
920	EML6	chr2_54577556_A_G_b38	rs10180713	2.4e-11	0.41	Adipose - Visceral (Omentum)
921	EML6	chr2_54689801_G_T_b38	rs354231	2.4e-11	0.41	Adipose - Visceral (Omentum)
922	EML6	chr2_54597212_C_T_b38	rs6721612	2.5e-11	0.49	Adipose - Visceral (Omentum)
923	EML6	chr2_54517003_G_A_b38	rs6545422	2.6e-11	0.4	Adipose - Visceral (Omentum)
924	EML6	chr2_54614927_A_T_b38	rs6741053	2.7e-11	0.48	Adipose - Visceral (Omentum)
925	EML6	chr2_54628317_G_A_b38	rs17046036	2.8e-11	0.48	Adipose - Visceral (Omentum)
926	EML6	chr2_54555771_G_A_b38	rs4671226	2.9e-11	0.4	Adipose - Visceral (Omentum)
927	EML6	chr2_54661999_G_A_b38	rs2971877	2.9e-11	0.4	Adipose - Visceral (Omentum)
928	EML6	chr2_54536824_T_G_b38	rs12617036	3.1e-11	0.4	Adipose - Visceral (Omentum)
929	EML6	chr2_54651379_G_GT_b38	rs11412911	3.3e-11	0.4	Adipose - Visceral (Omentum)
930	EML6	chr2_54525207_C_G_b38	rs7585687	3.3e-11	0.4	Adipose - Visceral (Omentum)
931	EML6	chr2_54617285_A_G_b38	rs2941595	3.4e-11	0.4	Adipose - Visceral (Omentum)
932	EML6	chr2_54570572_G_T_b38	rs6734536	3.6e-11	0.48	Adipose - Visceral (Omentum)
933	EML6	chr2_54599864_G_T_b38	rs6730876	3.6e-11	0.48	Adipose - Visceral (Omentum)
934	EML6	chr2_54572469_T_C_b38	rs10170646	4.4e-11	0.36	Adipose - Visceral (Omentum)
935	EML6	chr2_54522560_G_A_b38	rs6724590	4.4e-11	0.4	Adipose - Visceral (Omentum)
936	EML6	chr2_54602133_A_T_b38	rs13021606	4.6e-11	0.48	Adipose - Visceral (Omentum)
937	EML6	chr2_54544304_A_G_b38	rs4671225	4.7e-11	0.4	Adipose - Visceral (Omentum)
938	EML6	chr2_54544588_T_C_b38	rs6545427	4.7e-11	0.4	Adipose - Visceral (Omentum)
939	EML6	chr2_54522399_A_G_b38	rs4990319	5e-11	0.4	Adipose - Visceral (Omentum)
940	EML6	chr2_54662253_C_T_b38	rs1047499	5e-11	0.39	Adipose - Visceral (Omentum)
941	EML6	chr2_54620476_A_AAT_b38	rs34138479	5.3e-11	0.4	Adipose - Visceral (Omentum)
942	EML6	chr2_54556971_T_C_b38	rs11892788	5.3e-11	0.4	Adipose - Visceral (Omentum)
943	EML6	chr2_54680907_C_A_b38	rs2941591	5.4e-11	0.41	Adipose - Visceral (Omentum)
944	EML6	chr2_54583355_A_G_b38	rs7586066	5.9e-11	0.47	Adipose - Visceral (Omentum)
945	EML6	chr2_54510085_A_G_b38	rs6545418	6.3e-11	0.4	Adipose - Visceral (Omentum)
946	EML6	chr2_54631527_C_T_b38	rs2229503	6.5e-11	0.47	Adipose - Visceral (Omentum)
947	EML6	chr2_54631749_C_T_b38	rs35619551	6.5e-11	0.47	Adipose - Visceral (Omentum)
948	EML6	chr2_54638423_A_G_b38	rs11892236	6.8e-11	0.47	Adipose - Visceral (Omentum)
949	EML6	chr2_54567276_G_A_b38	rs34094680	7e-11	0.47	Adipose - Visceral (Omentum)
950	EML6	chr2_54510592_T_C_b38	rs7563706	7.1e-11	0.4	Adipose - Visceral (Omentum)
951	EML6	chr2_54642144_C_G_b38	rs13004944	7.3e-11	0.47	Adipose - Visceral (Omentum)
952	EML6	chr2_54681173_C_A_b38	rs2931463	7.7e-11	0.4	Adipose - Visceral (Omentum)
953	EML6	chr2_54690682_G_A_b38	rs354228	7.8e-11	0.4	Adipose - Visceral (Omentum)
954	EML6	chr2_54553066_G_A_b38	rs61126015	8.2e-11	0.46	Adipose - Visceral (Omentum)
955	EML6	chr2_54636893_C_T_b38	rs17046061	8.7e-11	0.47	Adipose - Visceral (Omentum)
956	EML6	chr2_54640359_C_T_b38	rs17046067	8.7e-11	0.47	Adipose - Visceral (Omentum)
957	EML6	chr2_54564550_C_A_b38	rs34978408	8.8e-11	0.47	Adipose - Visceral (Omentum)
958	EML6	chr2_54558568_T_C_b38	rs12987967	8.8e-11	0.46	Adipose - Visceral (Omentum)
959	EML6	chr2_54604206_G_T_b38	rs7598568	8.9e-11	0.41	Adipose - Visceral (Omentum)
960	EML6	chr2_54710605_G_A_b38	rs354187	9.6e-11	0.39	Adipose - Visceral (Omentum)
961	EML6	chr2_54512129_A_T_b38	rs6545419	9.8e-11	0.39	Adipose - Visceral (Omentum)
962	EML6	chr2_54556656_C_CTT_b38	rs10656687	1e-10	0.39	Adipose - Visceral (Omentum)
963	EML6	chr2_54528092_A_G_b38	rs3796022	1e-10	0.46	Adipose - Visceral (Omentum)
964	EML6	chr2_54513309_T_C_b38	rs4671221	1e-10	0.39	Adipose - Visceral (Omentum)
965	EML6	chr2_54515886_T_C_b38	rs34429083	1.1e-10	0.46	Adipose - Visceral (Omentum)
966	EML6	chr2_54628000_T_C_b38	rs2971887	1.1e-10	0.39	Adipose - Visceral (Omentum)
967	EML6	chr2_54678559_C_A_b38	rs2971883	1.2e-10	0.39	Adipose - Visceral (Omentum)
968	EML6	chr2_54755044_G_A_b38	rs4671973	1.2e-10	0.36	Adipose - Visceral (Omentum)
969	EML6	chr2_54661360_C_T_b38	rs2941587	1.2e-10	0.38	Adipose - Visceral (Omentum)
970	EML6	chr2_54696669_G_A_b38	rs354224	1.2e-10	0.4	Adipose - Visceral (Omentum)
971	EML6	chr2_54511096_A_C_b38	rs17045939	1.4e-10	0.47	Adipose - Visceral (Omentum)
972	EML6	chr2_54661396_T_C_b38	rs2971879	1.4e-10	0.38	Adipose - Visceral (Omentum)
973	EML6	chr2_54695805_C_T_b38	rs354226	1.6e-10	0.4	Adipose - Visceral (Omentum)
974	EML6	chr2_54521218_A_G_b38	rs36018286	1.6e-10	0.47	Adipose - Visceral (Omentum)
975	EML6	chr2_54689773_C_A_b38	rs354232	1.6e-10	0.37	Adipose - Visceral (Omentum)
976	EML6	chr2_54528741_A_G_b38	rs4319969	1.7e-10	0.46	Adipose - Visceral (Omentum)
977	EML6	chr2_54698043_A_C_b38	rs354222	1.8e-10	0.37	Adipose - Visceral (Omentum)
978	EML6	chr2_54635215_C_G_b38	rs58419243	1.8e-10	0.46	Adipose - Visceral (Omentum)
979	EML6	chr2_54636038_T_C_b38	rs34311770	1.8e-10	0.46	Adipose - Visceral (Omentum)
980	EML6	chr2_54817863_AC_A_b38	rs71408795	1.9e-10	0.49	Adipose - Visceral (Omentum)
981	EML6	chr2_54546890_T_TC_b38	rs139907517	2.3e-10	0.45	Adipose - Visceral (Omentum)
982	EML6	chr2_54546984_A_G_b38	rs34308676	2.3e-10	0.45	Adipose - Visceral (Omentum)
983	EML6	chr2_54768609_A_G_b38	rs2116441	2.4e-10	0.35	Adipose - Visceral (Omentum)
984	EML6	chr2_54519030_TC_T_b38	rs34632228	2.5e-10	0.46	Adipose - Visceral (Omentum)
985	EML6	chr2_54754178_C_T_b38	rs55731249	2.9e-10	0.35	Adipose - Visceral (Omentum)
986	EML6	chr2_54641346_C_T_b38	rs2941583	2.9e-10	0.37	Adipose - Visceral (Omentum)
987	EML6	chr2_54498976_G_GA_b38	rs35626697	3e-10	0.38	Adipose - Visceral (Omentum)
988	EML6	chr2_54684615_T_C_b38	rs2931464	3.1e-10	0.39	Adipose - Visceral (Omentum)
989	EML6	chr2_54658177_A_T_b38	rs2941586	3.1e-10	0.38	Adipose - Visceral (Omentum)
990	EML6	chr2_54747760_T_C_b38	rs1510614	3.2e-10	0.35	Adipose - Visceral (Omentum)
991	EML6	chr2_54757411_G_A_b38	rs1813272	3.3e-10	0.35	Adipose - Visceral (Omentum)
992	EML6	chr2_54701161_A_C_b38	rs354213	3.4e-10	0.39	Adipose - Visceral (Omentum)
993	EML6	chr2_54706232_C_G_b38	rs2567834	3.7e-10	0.37	Adipose - Visceral (Omentum)
994	EML6	chr2_54747348_G_A_b38	rs2288682	3.8e-10	0.35	Adipose - Visceral (Omentum)
995	EML6	chr2_54572422_C_T_b38	rs10205182	3.9e-10	0.37	Adipose - Visceral (Omentum)
996	EML6	chr2_54572423_G_T_b38	rs10205331	3.9e-10	0.37	Adipose - Visceral (Omentum)
997	EML6	chr2_54553737_C_G_b38	rs17039558	4e-10	0.44	Adipose - Visceral (Omentum)
998	EML6	chr2_54513883_C_A_b38	rs4671222	4.4e-10	0.37	Adipose - Visceral (Omentum)
999	EML6	chr2_54504079_G_A_b38	rs11883910	4.5e-10	0.45	Adipose - Visceral (Omentum)
1000	EML6	chr2_54525754_G_A_b38	rs34263579	4.8e-10	0.45	Adipose - Visceral (Omentum)
1001	EML6	chr2_54508555_C_T_b38	rs6746306	5e-10	0.38	Adipose - Visceral (Omentum)
1002	EML6	chr2_54506103_A_G_b38	rs4671220	5.4e-10	0.38	Adipose - Visceral (Omentum)
1003	EML6	chr2_54542153_G_A_b38	rs6704769	5.7e-10	0.37	Adipose - Visceral (Omentum)
1004	EML6	chr2_54515656_A_G_b38	rs6746016	5.7e-10	0.4	Adipose - Visceral (Omentum)
1005	EML6	chr2_54840297_CA_C_b38	rs5831322	5.9e-10	0.34	Adipose - Visceral (Omentum)
1006	EML6	chr2_54814185_T_C_b38	rs17046380	6.3e-10	0.39	Adipose - Visceral (Omentum)
1007	EML6	chr2_54544186_G_C_b38	rs13021615	6.7e-10	0.45	Adipose - Visceral (Omentum)
1008	EML6	chr2_54682517_G_A_b38	rs2971874	6.9e-10	0.39	Adipose - Visceral (Omentum)
1009	EML6	chr2_54571404_G_A_b38	rs4671960	8e-10	0.35	Adipose - Visceral (Omentum)
1010	EML6	chr2_54500829_T_C_b38	rs6545414	8e-10	0.38	Adipose - Visceral (Omentum)
1011	EML6	chr2_54840835_A_G_b38	rs12713277	8.4e-10	0.33	Adipose - Visceral (Omentum)
1012	EML6	chr2_54720145_T_A_b38	rs354243	8.5e-10	0.34	Adipose - Visceral (Omentum)
1013	EML6	chr2_54571459_G_A_b38	rs4671961	1e-09	0.35	Adipose - Visceral (Omentum)
1014	EML6	chr2_54530578_C_T_b38	rs66693131	1.1e-09	0.44	Adipose - Visceral (Omentum)
1015	EML6	chr2_54549856_C_G_b38	rs45487791	1.1e-09	0.44	Adipose - Visceral (Omentum)
1016	EML6	chr2_54732653_A_G_b38	rs354238	1.2e-09	-0.35	Adipose - Visceral (Omentum)
1017	EML6	chr2_54713975_G_A_b38	rs189548	1.2e-09	0.37	Adipose - Visceral (Omentum)
1018	EML6	chr2_54714303_A_G_b38	rs191627	1.2e-09	0.37	Adipose - Visceral (Omentum)
1019	EML6	chr2_54732759_A_C_b38	rs354237	1.2e-09	-0.35	Adipose - Visceral (Omentum)
1020	EML6	chr2_54533843_G_A_b38	rs4233954	1.6e-09	0.35	Adipose - Visceral (Omentum)
1021	EML6	chr2_54516974_T_C_b38	rs6545421	1.7e-09	0.35	Adipose - Visceral (Omentum)
1022	EML6	chr2_54749606_C_G_b38	rs1848925	1.9e-09	0.33	Adipose - Visceral (Omentum)
1023	EML6	chr2_54552563_TCTC_T_b38	rs66516905	1.9e-09	0.35	Adipose - Visceral (Omentum)
1024	EML6	chr2_54550439_T_C_b38	rs11898012	1.9e-09	0.35	Adipose - Visceral (Omentum)
1025	EML6	chr2_54533683_T_C_b38	rs4514918	1.9e-09	0.35	Adipose - Visceral (Omentum)
1026	EML6	chr2_54534396_C_T_b38	rs10165490	1.9e-09	0.35	Adipose - Visceral (Omentum)
1027	EML6	chr2_54757287_C_T_b38	rs980644	2e-09	0.35	Adipose - Visceral (Omentum)
1028	EML6	chr2_54841452_T_A_b38	rs2358153	2e-09	0.33	Adipose - Visceral (Omentum)
1029	EML6	chr2_54517677_G_A_b38	rs13006815	2.1e-09	0.44	Adipose - Visceral (Omentum)
1030	EML6	chr2_54697030_T_G_b38	rs354223	2.4e-09	0.37	Adipose - Visceral (Omentum)
1031	EML6	chr2_54757511_TC_T_b38	rs70944185	2.5e-09	0.34	Adipose - Visceral (Omentum)
1032	EML6	chr2_54673997_C_T_b38	rs2971875	2.5e-09	0.35	Adipose - Visceral (Omentum)
1033	EML6	chr2_54513495_A_G_b38	rs17521078	2.7e-09	0.35	Adipose - Visceral (Omentum)
1034	EML6	chr2_54529603_C_T_b38	rs1802889	2.8e-09	0.34	Adipose - Visceral (Omentum)
1035	EML6	chr2_54506254_T_A_b38	rs4233952	3.2e-09	0.35	Adipose - Visceral (Omentum)
1036	EML6	chr2_54752529_T_C_b38	rs4671972	3.3e-09	0.33	Adipose - Visceral (Omentum)
1037	EML6	chr2_54513580_T_C_b38	rs4671945	3.3e-09	0.35	Adipose - Visceral (Omentum)
1038	EML6	chr2_54499150_T_TGTTA_b38	rs111725139	3.6e-09	0.35	Adipose - Visceral (Omentum)
1039	EML6	chr2_54540458_T_C_b38	rs13399435	4.1e-09	0.35	Adipose - Visceral (Omentum)
1040	EML6	chr2_54516956_A_G_b38	rs6545420	4.7e-09	0.34	Adipose - Visceral (Omentum)
1041	EML6	chr2_54620538_C_A_b38	rs11125543	5.1e-09	0.31	Adipose - Visceral (Omentum)
1042	EML6	chr2_54741258_C_T_b38	rs354199	5.3e-09	-0.33	Adipose - Visceral (Omentum)
1043	EML6	chr2_54498687_T_C_b38	rs6742607	6.4e-09	0.35	Adipose - Visceral (Omentum)
1044	EML6	chr2_54549490_T_C_b38	rs17344044	6.6e-09	0.33	Adipose - Visceral (Omentum)
1045	EML6	chr2_54736253_A_G_b38	rs17416806	7.2e-09	-0.34	Adipose - Visceral (Omentum)
1046	EML6	chr2_54517129_GGGAT_G_b38	rs56917850	7.5e-09	0.33	Adipose - Visceral (Omentum)
1047	EML6	chr2_54659604_G_GT_b38	rs3215192	7.9e-09	0.32	Adipose - Visceral (Omentum)
1048	EML6	chr2_54707116_A_G_b38	rs354209	7.9e-09	0.34	Adipose - Visceral (Omentum)
1049	EML6	chr2_54658503_T_A_b38	rs2971880	8.9e-09	0.31	Adipose - Visceral (Omentum)
1050	EML6	chr2_54735692_T_G_b38	rs354236	9.4e-09	-0.33	Adipose - Visceral (Omentum)
1051	EML6	chr2_54707293_T_C_b38	rs2567835	1.1e-08	0.34	Adipose - Visceral (Omentum)
1052	EML6	chr2_54735787_G_C_b38	rs168508	1.2e-08	-0.33	Adipose - Visceral (Omentum)
1053	EML6	chr2_54541531_A_G_b38	rs6729826	1.4e-08	0.34	Adipose - Visceral (Omentum)
1054	EML6	chr2_54718874_C_T_b38	rs1821138	1.5e-08	0.33	Adipose - Visceral (Omentum)
1055	EML6	chr2_54721121_C_T_b38	rs2971889	1.5e-08	0.33	Adipose - Visceral (Omentum)
1056	EML6	chr2_54839917_T_G_b38	rs1465673	1.5e-08	0.32	Adipose - Visceral (Omentum)
1057	EML6	chr2_54643771_G_T_b38	rs2048371	1.7e-08	0.33	Adipose - Visceral (Omentum)
1058	EML6	chr2_54693560_C_T_b38	rs10191922	1.9e-08	0.31	Adipose - Visceral (Omentum)
1059	EML6	chr2_54816436_T_G_b38	rs13006104	2e-08	0.36	Adipose - Visceral (Omentum)
1060	EML6	chr2_54839173_T_C_b38	rs10173697	2e-08	0.32	Adipose - Visceral (Omentum)
1061	EML6	chr2_54737077_A_G_b38	rs168507	2.8e-08	-0.31	Adipose - Visceral (Omentum)
1062	EML6	chr2_54471930_AACTTC_A_b38	rs34929968	2.9e-08	0.39	Adipose - Visceral (Omentum)
1063	EML6	chr2_54500730_A_G_b38	rs6545413	3.1e-08	0.33	Adipose - Visceral (Omentum)
1064	EML6	chr2_54500945_T_G_b38	rs6545415	3.1e-08	0.33	Adipose - Visceral (Omentum)
1065	EML6	chr2_54471884_T_C_b38	rs9677271	3.2e-08	0.39	Adipose - Visceral (Omentum)
1066	EML6	chr2_54620797_G_A_b38	rs6715538	3.4e-08	0.29	Adipose - Visceral (Omentum)
1067	EML6	chr2_54839480_G_C_b38	rs10208786	3.4e-08	0.31	Adipose - Visceral (Omentum)
1068	EML6	chr2_54500517_C_T_b38	rs6545411	3.5e-08	0.33	Adipose - Visceral (Omentum)
1069	EML6	chr2_54700894_T_C_b38	rs354214	3.6e-08	0.33	Adipose - Visceral (Omentum)
1070	EML6	chr2_54715965_G_A_b38	rs2631834	3.6e-08	0.32	Adipose - Visceral (Omentum)
1071	EML6	chr2_54841099_AG_A_b38	rs5831323	3.7e-08	0.29	Adipose - Visceral (Omentum)
1072	EML6	chr2_54665668_G_A_b38	rs2292357	3.8e-08	0.32	Adipose - Visceral (Omentum)
1073	EML6	chr2_54805938_T_C_b38	rs35457818	3.9e-08	0.35	Adipose - Visceral (Omentum)
1074	EML6	chr2_54706040_G_T_b38	rs168503	4.3e-08	0.33	Adipose - Visceral (Omentum)
1075	EML6	chr2_54712524_T_C_b38	rs354189	4.7e-08	0.32	Adipose - Visceral (Omentum)
1076	EML6	chr2_54763392_A_T_b38	rs72806702	4.9e-08	0.35	Adipose - Visceral (Omentum)
1077	EML6	chr2_54784854_GA_G_b38	rs11343641	4.9e-08	0.31	Adipose - Visceral (Omentum)
1078	EML6	chr2_54697759_C_A_b38	rs171350	5.3e-08	0.33	Adipose - Visceral (Omentum)
1079	EML6	chr2_54666906_T_C_b38	rs907135	5.3e-08	0.31	Adipose - Visceral (Omentum)
1080	EML6	chr2_54706324_C_T_b38	rs191628	5.5e-08	0.32	Adipose - Visceral (Omentum)
1081	EML6	chr2_54746670_C_T_b38	rs2288683	5.7e-08	0.32	Adipose - Visceral (Omentum)
1082	EML6	chr2_54811968_T_G_b38	rs17417134	5.8e-08	0.35	Adipose - Visceral (Omentum)
1083	EML6	chr2_54644140_T_A_b38	rs2271322	7.4e-08	0.32	Adipose - Visceral (Omentum)
1084	EML6	chr2_54817880_A_G_b38	rs17417259	7.5e-08	0.35	Adipose - Visceral (Omentum)
1085	EML6	chr2_54730068_A_G_b38	rs181348	8.9e-08	-0.31	Adipose - Visceral (Omentum)
1086	EML6	chr2_54782064_T_G_b38	rs35880160	9.7e-08	0.32	Adipose - Visceral (Omentum)
1087	EML6	chr2_54782978_T_C_b38	rs13033894	9.9e-08	0.35	Adipose - Visceral (Omentum)
1088	EML6	chr2_54838134_G_C_b38	rs10205156	9.9e-08	0.3	Adipose - Visceral (Omentum)
1089	EML6	chr2_54475911_C_G_b38	rs35028480	1.1e-07	0.4	Adipose - Visceral (Omentum)
1090	EML6	chr2_54774268_A_G_b38	rs2116439	1.2e-07	0.32	Adipose - Visceral (Omentum)
1091	EML6	chr2_54783056_G_A_b38	rs6705079	1.2e-07	0.29	Adipose - Visceral (Omentum)
1092	EML6	chr2_54749633_A_G_b38	rs1848924	1.3e-07	0.31	Adipose - Visceral (Omentum)
1093	EML6	chr2_54781345_A_C_b38	rs12994099	1.3e-07	0.34	Adipose - Visceral (Omentum)
1094	EML6	chr2_54804846_T_C_b38	rs6705883	1.3e-07	0.34	Adipose - Visceral (Omentum)
1095	EML6	chr2_54788467_G_A_b38	rs72808606	1.4e-07	0.34	Adipose - Visceral (Omentum)
1096	EML6	chr2_54485799_C_T_b38	rs377619607	1.6e-07	0.39	Adipose - Visceral (Omentum)
1097	EML6	chr2_54809868_G_C_b38	rs4671977	1.6e-07	0.31	Adipose - Visceral (Omentum)
1098	EML6	chr2_54836768_C_T_b38	rs12996834	1.8e-07	0.31	Adipose - Visceral (Omentum)
1099	EML6	chr2_54781770_A_G_b38	rs35620351	1.8e-07	0.34	Adipose - Visceral (Omentum)
1100	EML6	chr2_54835976_C_T_b38	rs1549840	1.9e-07	0.31	Adipose - Visceral (Omentum)
1101	EML6	chr2_54636215_T_G_b38	rs3106204	1.9e-07	0.31	Adipose - Visceral (Omentum)
1102	EML6	chr2_54737157_G_T_b38	rs354235	2e-07	-0.28	Adipose - Visceral (Omentum)
1103	EML6	chr2_54461727_G_C_b38	rs13035416	2.1e-07	0.37	Adipose - Visceral (Omentum)
1104	EML6	chr2_54474242_C_A_b38	rs12988767	2.3e-07	0.39	Adipose - Visceral (Omentum)
1105	EML6	chr2_54743106_T_C_b38	rs354200	2.7e-07	-0.3	Adipose - Visceral (Omentum)
1106	EML6	chr2_54486982_G_A_b38	rs17343815	2.8e-07	0.38	Adipose - Visceral (Omentum)
1107	EML6	chr2_54743217_T_C_b38	rs354201	2.8e-07	-0.3	Adipose - Visceral (Omentum)
1108	EML6	chr2_54788144_A_T_b38	rs13005723	2.8e-07	0.33	Adipose - Visceral (Omentum)
1109	EML6	chr2_54787887_A_G_b38	rs13000120	3.1e-07	0.33	Adipose - Visceral (Omentum)
1110	EML6	chr2_54824018_A_G_b38	rs34049612	3.2e-07	0.33	Adipose - Visceral (Omentum)
1111	EML6	chr2_54796432_T_C_b38	rs17046343	3.5e-07	0.33	Adipose - Visceral (Omentum)
1112	EML6	chr2_54461543_C_T_b38	rs13034739	3.5e-07	0.37	Adipose - Visceral (Omentum)
1113	EML6	chr2_54771616_A_G_b38	rs13011362	3.7e-07	0.33	Adipose - Visceral (Omentum)
1114	EML6	chr2_54806945_C_T_b38	rs34170608	4.5e-07	0.33	Adipose - Visceral (Omentum)
1115	EML6	chr2_54805421_A_G_b38	rs66921272	4.5e-07	0.32	Adipose - Visceral (Omentum)
1116	EML6	chr2_54471508_A_G_b38	rs6710809	4.5e-07	0.36	Adipose - Visceral (Omentum)
1117	EML6	chr2_54775351_A_G_b38	rs67607054	4.7e-07	0.32	Adipose - Visceral (Omentum)
1118	EML6	chr2_54783852_A_G_b38	rs56113416	5.2e-07	0.32	Adipose - Visceral (Omentum)
1119	EML6	chr2_54738187_A_G_b38	rs354195	5.6e-07	-0.29	Adipose - Visceral (Omentum)
1120	EML6	chr2_54532593_G_A_b38	rs4671950	5.7e-07	0.29	Adipose - Visceral (Omentum)
1121	EML6	chr2_54470928_T_G_b38	rs12988330	5.8e-07	0.36	Adipose - Visceral (Omentum)
1122	EML6	chr2_54799632_C_G_b38	rs34389776	6e-07	0.32	Adipose - Visceral (Omentum)
1123	EML6	chr2_54460117_C_T_b38	rs13026575	6.4e-07	0.36	Adipose - Visceral (Omentum)
1124	EML6	chr2_54463090_TG_T_b38	rs11365305	6.7e-07	0.36	Adipose - Visceral (Omentum)
1125	EML6	chr2_54463521_C_T_b38	rs7578711	6.7e-07	0.36	Adipose - Visceral (Omentum)
1126	EML6	chr2_54463539_A_C_b38	rs7605118	6.7e-07	0.36	Adipose - Visceral (Omentum)
1127	EML6	chr2_54463802_G_A_b38	rs7579230	6.7e-07	0.36	Adipose - Visceral (Omentum)
1128	EML6	chr2_54463811_C_A_b38	rs7579041	6.7e-07	0.36	Adipose - Visceral (Omentum)
1129	EML6	chr2_54463827_T_A_b38	rs7593062	6.7e-07	0.36	Adipose - Visceral (Omentum)
1130	EML6	chr2_54461097_A_G_b38	rs13033535	6.8e-07	0.36	Adipose - Visceral (Omentum)
1131	EML6	chr2_54779287_C_T_b38	rs66465217	7.2e-07	0.32	Adipose - Visceral (Omentum)
1132	EML6	chr2_54461099_C_A_b38	rs13033704	7.7e-07	0.35	Adipose - Visceral (Omentum)
1133	EML6	chr2_54799495_A_C_b38	rs1816376	7.9e-07	0.32	Adipose - Visceral (Omentum)
1134	EML6	chr2_54793647_A_G_b38	rs67742514	9.4e-07	0.32	Adipose - Visceral (Omentum)
1135	EML6	chr2_54487225_T_A_b38	rs17415725	1.1e-06	0.36	Adipose - Visceral (Omentum)
1136	EML6	chr2_54740185_A_G_b38	rs354197	1.1e-06	-0.28	Adipose - Visceral (Omentum)
1137	EML6	chr2_54724978_C_T_b38	rs143216688	1.1e-06	0.51	Adipose - Visceral (Omentum)
1138	EML6	chr2_54487915_C_T_b38	rs13007109	1.1e-06	0.36	Adipose - Visceral (Omentum)
1139	EML6	chr2_54678641_G_A_b38	rs2941589	1.2e-06	0.35	Adipose - Visceral (Omentum)
1140	EML6	chr2_54789006_A_C_b38	rs67248043	1.4e-06	0.3	Adipose - Visceral (Omentum)
1141	EML6	chr2_54839855_GTT_G_b38	rs3038248	1.4e-06	0.29	Adipose - Visceral (Omentum)
1142	EML6	chr2_54560203_T_C_b38	rs12713261	1.5e-06	0.27	Adipose - Visceral (Omentum)
1143	EML6	chr2_54638683_T_C_b38	rs6760298	1.6e-06	0.26	Adipose - Visceral (Omentum)
1144	EML6	chr2_54839022_C_G_b38	rs6745667	1.7e-06	0.29	Adipose - Visceral (Omentum)
1145	EML6	chr2_54758913_G_GGGTGGTTCATA_b38	rs6146770	1.8e-06	0.34	Adipose - Visceral (Omentum)
1146	EML6	chr2_54544967_C_T_b38	rs4671954	1.8e-06	0.27	Adipose - Visceral (Omentum)
1147	EML6	chr2_54564967_G_A_b38	rs79479467	1.9e-06	0.48	Adipose - Visceral (Omentum)
1148	EML6	chr2_54621357_A_ACC_b38	rs151162357	1.9e-06	0.48	Adipose - Visceral (Omentum)
1149	EML6	chr2_54621358_G_C_b38	rs368638007	1.9e-06	0.48	Adipose - Visceral (Omentum)
1150	EML6	chr2_54719187_C_T_b38	rs17344894	1.9e-06	0.51	Adipose - Visceral (Omentum)
1151	EML6	chr2_54631077_A_G_b38	rs61730127	2.2e-06	0.48	Adipose - Visceral (Omentum)
1152	EML6	chr2_54840075_G_C_b38	rs1465672	2.6e-06	0.28	Adipose - Visceral (Omentum)
1153	EML6	chr2_54724138_G_A_b38	rs73934805	2.6e-06	1.3	Adipose - Visceral (Omentum)
1154	EML6	chr2_54703754_T_C_b38	rs187124	2.8e-06	0.27	Adipose - Visceral (Omentum)
1155	EML6	chr2_54590760_G_A_b38	rs78257208	2.8e-06	0.48	Adipose - Visceral (Omentum)
1156	EML6	chr2_54565592_G_A_b38	rs75176729	2.8e-06	0.48	Adipose - Visceral (Omentum)
1157	EML6	chr2_54654484_T_C_b38	rs2941584	3e-06	0.27	Adipose - Visceral (Omentum)
1158	EML6	chr2_54819570_G_C_b38	rs12467761	3.2e-06	0.28	Adipose - Visceral (Omentum)
1159	EML6	chr2_54478955_C_T_b38	rs4129261	3.3e-06	0.29	Adipose - Visceral (Omentum)
1160	EML6	chr2_54828939_C_T_b38	rs2033824	4e-06	0.27	Adipose - Visceral (Omentum)
1161	EML6	chr2_54714190_T_C_b38	rs35006042	4.1e-06	0.5	Adipose - Visceral (Omentum)
1162	EML6	chr2_54736759_C_T_b38	rs12999048	4.7e-06	0.48	Adipose - Visceral (Omentum)
1163	EML6	chr2_54789469_A_G_b38	rs11125546	5.6e-06	0.27	Adipose - Visceral (Omentum)
1164	EML6	chr2_54467674_C_T_b38	rs12990140	7.3e-06	0.3	Adipose - Visceral (Omentum)
1165	EML6	chr2_54840602_A_T_b38	rs1438814	7.8e-06	0.25	Adipose - Visceral (Omentum)
1166	EML6	chr2_54840579_A_G_b38	rs1438815	8.1e-06	0.24	Adipose - Visceral (Omentum)
1167	EML6	chr2_54550720_C_G_b38	rs78885815	9.3e-06	0.46	Adipose - Visceral (Omentum)
1168	EML6	chr2_54493766_A_G_b38	rs7605221	9.4e-06	0.25	Adipose - Visceral (Omentum)
1169	EML6	chr2_54740833_G_A_b38	rs354198	9.5e-06	-0.25	Adipose - Visceral (Omentum)
1170	EML6	chr2_54792732_T_G_b38	rs164943	9.5e-06	-0.24	Adipose - Visceral (Omentum)
1171	EML6	chr2_54638390_G_T_b38	rs1510611	1.1e-05	0.23	Adipose - Visceral (Omentum)
1172	EML6	chr2_54471173_T_C_b38	rs4362595	1.1e-05	0.26	Adipose - Visceral (Omentum)
1173	EML6	chr2_54496066_C_A_b38	rs10496031	1.3e-05	0.23	Adipose - Visceral (Omentum)
1174	EML6	chr2_54490885_T_C_b38	rs12713259	1.3e-05	0.28	Adipose - Visceral (Omentum)
1175	EML6	chr2_54633031_TG_T_b38	rs66586648	1.4e-05	0.44	Adipose - Visceral (Omentum)
1176	EML6	chr2_54633034_A_AACCG_b38	rs142926110	1.4e-05	0.44	Adipose - Visceral (Omentum)
1177	EML6	chr2_54471221_G_A_b38	rs4640425	1.5e-05	0.23	Adipose - Visceral (Omentum)
1178	EML6	chr2_54838125_G_C_b38	rs7591134	1.7e-05	0.25	Adipose - Visceral (Omentum)
1179	EML6	chr2_54466067_G_T_b38	rs4671938	1.8e-05	0.22	Adipose - Visceral (Omentum)
1180	EML6	chr2_54841803_A_G_b38	rs2358154	2.1e-05	0.23	Adipose - Visceral (Omentum)
1181	EML6	chr2_54496134_T_C_b38	rs10496032	2.2e-05	0.27	Adipose - Visceral (Omentum)
1182	EML6	chr2_54476208_G_T_b38	rs6759618	2.3e-05	0.25	Adipose - Visceral (Omentum)
1183	EML6	chr2_54466993_C_G_b38	rs7573223	2.4e-05	0.28	Adipose - Visceral (Omentum)
1184	EML6	chr2_54467508_C_G_b38	rs7573805	2.4e-05	0.28	Adipose - Visceral (Omentum)
1185	EML6	chr2_54467403_C_T_b38	rs7573679	2.5e-05	0.28	Adipose - Visceral (Omentum)
1186	EML6	chr2_54523922_G_A_b38	rs67193352	2.6e-05	0.43	Adipose - Visceral (Omentum)
1187	EML6	chr2_54534192_T_C_b38	rs17343939	2.6e-05	0.43	Adipose - Visceral (Omentum)
1188	EML6	chr2_54755756_G_A_b38	rs13008811	2.8e-05	0.43	Adipose - Visceral (Omentum)
1189	EML6	chr2_54830824_C_T_b38	rs930185	2.8e-05	0.25	Adipose - Visceral (Omentum)
1190	EML6	chr2_54484770_T_TGTG_b38	rs35400643	2.8e-05	0.25	Adipose - Visceral (Omentum)
1191	EML6	chr2_54662764_C_T_b38	rs7572839	3.1e-05	0.67	Adipose - Visceral (Omentum)
1192	EML6	chr2_54776440_C_G_b38	rs7603836	3.6e-05	0.26	Adipose - Visceral (Omentum)
1193	EML6	chr2_54788265_T_C_b38	rs6719425	3.6e-05	0.23	Adipose - Visceral (Omentum)
1194	EML6	chr2_54497896_G_A_b38	rs12990732	3.9e-05	0.3	Adipose - Visceral (Omentum)
1195	EML6	chr2_54776107_T_C_b38	rs974916	4e-05	0.23	Adipose - Visceral (Omentum)
1196	EML6	chr2_54828170_G_T_b38	rs1971105	4.2e-05	0.24	Adipose - Visceral (Omentum)
1197	EML6	chr2_54652659_A_AT_b38	rs144711494	4.4e-05	0.41	Adipose - Visceral (Omentum)
1198	EML6	chr2_54804791_G_C_b38	rs2567972	4.4e-05	-0.25	Adipose - Visceral (Omentum)
1199	EML6	chr2_54360182_C_T_b38	rs13028962	4.6e-05	0.6	Adipose - Visceral (Omentum)
1200	EML6	chr2_54611370_A_G_b38	rs56320904	5.1e-05	0.4	Adipose - Visceral (Omentum)
1201	EML6	chr2_54800775_C_T_b38	rs13416919	5.2e-05	0.24	Adipose - Visceral (Omentum)
1202	EML6	chr2_54842635_T_G_b38	rs6545447	5.3e-05	0.23	Adipose - Visceral (Omentum)
1203	EML6	chr2_54468800_T_C_b38	rs4599153	5.5e-05	0.21	Adipose - Visceral (Omentum)
1204	EML6	chr2_54496551_G_A_b38	rs4671219	5.7e-05	0.21	Adipose - Visceral (Omentum)
1205	EML6	chr2_54269890_C_T_b38	rs843737	5.7e-05	0.24	Adipose - Visceral (Omentum)
1206	EML6	chr2_54466734_T_C_b38	rs115486808	6.2e-05	0.58	Adipose - Visceral (Omentum)
1207	EML6	chr2_54496604_C_T_b38	rs6740698	6.5e-05	0.27	Adipose - Visceral (Omentum)
1208	EML6	chr2_54253745_C_T_b38	rs13005618	6.5e-05	0.54	Adipose - Visceral (Omentum)
1209	EML6	chr2_54467947_G_A_b38	rs13412585	7.8e-05	0.26	Adipose - Visceral (Omentum)
1210	EML6	chr2_54460386_C_G_b38	rs4671934	7.9e-05	0.22	Adipose - Visceral (Omentum)
1211	EML6	chr2_54491044_T_C_b38	rs4557020	8.6e-05	0.21	Adipose - Visceral (Omentum)
1212	EML6	chr2_54481791_G_C_b38	rs13390258	9.1e-05	0.26	Adipose - Visceral (Omentum)
1213	EML6	chr2_54792298_C_T_b38	rs2063391	9.8e-05	0.23	Adipose - Visceral (Omentum)
1214	EML6	chr2_54802236_G_A_b38	rs75313268	0.00011	0.55	Adipose - Visceral (Omentum)
1215	EML6	chr2_54808212_T_C_b38	rs72808612	0.00011	0.55	Adipose - Visceral (Omentum)
1216	EML6	chr2_54468110_G_A_b38	rs12713258	0.00011	0.25	Adipose - Visceral (Omentum)
1217	EML6	chr2_54468264_A_G_b38	rs13387187	0.00011	0.25	Adipose - Visceral (Omentum)
1218	EML6	chr2_54741079_G_C_b38	rs173304	0.00012	-0.28	Adipose - Visceral (Omentum)
1219	EML6	chr2_54841314_G_A_b38	rs6754447	0.00013	-0.2	Adipose - Visceral (Omentum)
1220	EML6	chr2_54705915_C_T_b38	rs138057130	0.00013	0.98	Adipose - Visceral (Omentum)
1221	EML6	chr2_54714359_G_C_b38	rs148504406	0.00014	0.5	Adipose - Visceral (Omentum)
1222	EML6	chr2_54485435_T_C_b38	rs6732788	0.00015	0.21	Adipose - Visceral (Omentum)
1223	EML6	chr2_54838020_A_G_b38	rs72808623	0.00015	0.52	Adipose - Visceral (Omentum)
1224	EML6	chr2_54286605_G_A_b38	rs843726	0.00016	0.23	Adipose - Visceral (Omentum)
1225	EML6	chr2_54313041_CA_C_b38	rs11302022	0.00016	0.21	Adipose - Visceral (Omentum)
1226	EML6	chr2_54320796_C_T_b38	rs843625	0.00016	0.21	Adipose - Visceral (Omentum)
1227	EML6	chr2_54486169_G_A_b38	rs79445655	0.00017	0.2	Adipose - Visceral (Omentum)
1228	EML6	chr2_54320665_G_T_b38	rs843626	0.00017	0.21	Adipose - Visceral (Omentum)
1229	ERBB4	chr2_212337607_C_G_b38	rs72949545	3.3e-07	-0.28	Adipose - Subcutaneous
1230	ERBB4	chr2_212334755_C_T_b38	rs72949534	5.2e-07	-0.28	Adipose - Subcutaneous
1231	ERBB4	chr2_212346859_T_G_b38	rs17347397	7.3e-07	-0.27	Adipose - Subcutaneous
1232	ERBB4	chr2_212348652_TG_T_b38	rs144512274	7.3e-07	-0.27	Adipose - Subcutaneous
1233	ERBB4	chr2_212351802_A_T_b38	rs1505362	8e-07	-0.27	Adipose - Subcutaneous
1234	ERBB4	chr2_212357722_T_C_b38	rs17347530	2.2e-06	-0.26	Adipose - Subcutaneous
1235	ERBB4	chr2_212340256_T_C_b38	rs1505355	6.3e-05	-0.18	Adipose - Subcutaneous
1236	ERBB4	chr2_212345210_G_A_b38	rs113124328	7.9e-05	-0.18	Adipose - Subcutaneous
1237	ERBB4	chr2_212337001_T_C_b38	rs1394783	0.0001	-0.17	Adipose - Subcutaneous
1238	ERBB4	chr2_212348547_T_C_b38	rs13414642	0.00012	-0.17	Adipose - Subcutaneous
1239	ERBB4	chr2_212346595_CAAT_C_b38	rs3040349	0.00013	-0.17	Adipose - Subcutaneous
1240	ERBB4	chr2_212346813_G_C_b38	rs16848401	0.00013	-0.17	Adipose - Subcutaneous
1241	ERBB4	chr2_212347327_TCTG_T_b38	rs141045675	0.00013	-0.17	Adipose - Subcutaneous
1242	ERBB4	chr2_212350352_G_A_b38	rs1910863	0.00014	-0.17	Adipose - Subcutaneous
1243	ERBB4	chr2_212356314_GTTGTACACAC_G_b38	rs148295647	0.00016	-0.17	Adipose - Subcutaneous
1244	ERBB4	chr2_212333560_C_CA_b38	rs68110909	0.00017	-0.17	Adipose - Subcutaneous
1245	ERBB4	chr2_212350810_T_TA_b38	rs35884250	0.00019	-0.18	Adipose - Subcutaneous
1246	ERBB4	chr2_212381195_G_T_b38	rs12994366	2.9e-06	0.18	Adipose - Visceral (Omentum)
1247	ERBB4	chr2_212381355_G_A_b38	rs12994616	2.9e-06	0.18	Adipose - Visceral (Omentum)
1248	ERBB4	chr2_212379352_G_T_b38	rs13030181	3.6e-06	0.18	Adipose - Visceral (Omentum)
1249	ERBB4	chr2_212378927_G_A_b38	rs35880620	5.4e-06	0.18	Adipose - Visceral (Omentum)
1250	ERBB4	chr2_212375595_T_A_b38	rs13016456	6.7e-06	0.17	Adipose - Visceral (Omentum)
1251	ERBB4	chr2_212379614_A_T_b38	rs13030279	2e-05	0.13	Adipose - Visceral (Omentum)
1252	ERBB4	chr2_212372941_A_T_b38	rs10205863	2.4e-05	-0.21	Adipose - Visceral (Omentum)
1253	ERBB4	chr2_212382504_T_A_b38	rs13027907	2.6e-05	0.17	Adipose - Visceral (Omentum)
1254	ERBB4	chr2_212400437_C_G_b38	rs13391098	2.6e-05	-0.2	Adipose - Visceral (Omentum)
1255	ERBB4	chr2_212380671_T_C_b38	rs1505352	3.3e-05	0.17	Adipose - Visceral (Omentum)
1256	ERBB4	chr2_212383401_T_C_b38	rs34623832	3.4e-05	0.17	Adipose - Visceral (Omentum)
1257	ERBB4	chr2_212384660_G_A_b38	rs13016554	3.6e-05	0.17	Adipose - Visceral (Omentum)
1258	ERBB4	chr2_212384825_C_T_b38	rs1505351	4.3e-05	0.16	Adipose - Visceral (Omentum)
1259	ERBB4	chr2_212384520_A_G_b38	rs13015805	4.5e-05	0.16	Adipose - Visceral (Omentum)
1260	ERBB4	chr2_212385618_T_C_b38	rs1876047	5.1e-05	0.17	Adipose - Visceral (Omentum)
1261	ERBB4	chr2_212387793_T_A_b38	rs62184103	5.1e-05	0.17	Adipose - Visceral (Omentum)
1262	ERBB4	chr2_212393898_T_C_b38	rs4627509	5.1e-05	0.17	Adipose - Visceral (Omentum)
1263	ERBB4	chr2_212395133_T_C_b38	rs6738011	5.1e-05	0.17	Adipose - Visceral (Omentum)
1264	ERBB4	chr2_212371074_C_T_b38	rs12104818	5.1e-05	0.16	Adipose - Visceral (Omentum)
1265	ERBB4	chr2_212371207_G_A_b38	rs12104831	5.1e-05	0.16	Adipose - Visceral (Omentum)
1266	ERBB4	chr2_212374486_G_A_b38	rs10186519	5.1e-05	0.16	Adipose - Visceral (Omentum)
1267	ERBB4	chr2_212374825_C_T_b38	rs10186681	5.1e-05	0.16	Adipose - Visceral (Omentum)
1268	ERBB4	chr2_212374982_A_G_b38	rs10165393	5.1e-05	0.16	Adipose - Visceral (Omentum)
1269	ERBB4	chr2_212375114_T_A_b38	rs10201724	5.1e-05	0.16	Adipose - Visceral (Omentum)
1270	ERBB4	chr2_212375134_G_A_b38	rs10189506	5.1e-05	0.16	Adipose - Visceral (Omentum)
1271	ERBB4	chr2_212376097_T_C_b38	rs13034755	5.4e-05	0.16	Adipose - Visceral (Omentum)
1272	ERBB4	chr2_212395808_G_A_b38	rs13007162	6.8e-05	0.16	Adipose - Visceral (Omentum)
1273	ERBB4	chr2_212386861_G_T_b38	rs12998688	8.8e-05	0.16	Adipose - Visceral (Omentum)
1274	ERBB4	chr2_212391476_T_C_b38	rs13004266	0.0001	0.15	Adipose - Visceral (Omentum)
1275	ERBB4	chr2_212360135_C_T_b38	rs10497971	0.0001	0.16	Adipose - Visceral (Omentum)
1276	ERBB4	chr2_212362478_C_G_b38	rs10211056	0.0001	0.16	Adipose - Visceral (Omentum)
1277	ERBB4	chr2_212362545_T_C_b38	rs10176489	0.0001	0.16	Adipose - Visceral (Omentum)
1278	FAM86B3P	chr8_8232171_G_C_b38	rs2980484	2.8e-24	0.42	Adipose - Subcutaneous
1279	FAM86B3P	chr8_8234184_G_A_b38	rs2980434	2.4e-22	0.41	Adipose - Subcutaneous
1280	FAM86B3P	chr8_8234198_C_G_b38	rs2948293	2.6e-22	0.41	Adipose - Subcutaneous
1281	FAM86B3P	chr8_8234179_C_T_b38	rs2945255	2.7e-22	0.41	Adipose - Subcutaneous
1282	FAM86B3P	chr8_8232189_C_G_b38	rs2948296	3.2e-22	0.41	Adipose - Subcutaneous
1283	FAM86B3P	chr8_8236070_G_T_b38	rs2945252	1.9e-20	0.39	Adipose - Subcutaneous
1284	FAM86B3P	chr8_8237439_A_G_b38	rs2948294	6.3e-20	0.38	Adipose - Subcutaneous
1285	FAM86B3P	chr8_8235989_A_G_b38	rs2955585	7.6e-20	0.38	Adipose - Subcutaneous
1286	FAM86B3P	chr8_8236445_A_C_b38	rs2955586	7.6e-20	0.38	Adipose - Subcutaneous
1287	FAM86B3P	chr8_8236592_C_A_b38	rs13258063	7.6e-20	0.38	Adipose - Subcutaneous
1288	FAM86B3P	chr8_8236884_G_A_b38	rs2945251	7.6e-20	0.38	Adipose - Subcutaneous
1289	FAM86B3P	chr8_8239695_A_G_b38	rs2980442	9.8e-20	0.38	Adipose - Subcutaneous
1290	FAM86B3P	chr8_8237241_T_C_b38	rs2980437	1.3e-19	0.38	Adipose - Subcutaneous
1291	FAM86B3P	chr8_8238482_G_A_b38	rs2945247	2.4e-18	0.37	Adipose - Subcutaneous
1292	FAM86B3P	chr8_8234503_G_A_b38	rs2980436	5.2e-18	0.37	Adipose - Subcutaneous
1293	FAM86B3P	chr8_8237204_G_A_b38	rs2945249	8.1e-18	0.37	Adipose - Subcutaneous
1294	FAM86B3P	chr8_8231411_T_C_b38	rs2945319	1.3e-17	0.35	Adipose - Subcutaneous
1295	FAM86B3P	chr8_8237348_G_A_b38	rs2980439	1.9e-17	0.35	Adipose - Subcutaneous
1296	FAM86B3P	chr8_8238286_C_T_b38	rs2945248	2.8e-17	0.37	Adipose - Subcutaneous
1297	FAM86B3P	chr8_8237487_G_A_b38	rs2980440	2.9e-17	0.36	Adipose - Subcutaneous
1298	FAM86B3P	chr8_8240557_A_G_b38	rs2955587	7.7e-17	0.36	Adipose - Subcutaneous
1299	FAM86B3P	chr8_8241055_G_A_b38	rs2948305	9.3e-17	0.36	Adipose - Subcutaneous
1300	FAM86B3P	chr8_8247222_C_G_b38	rs11250200	9.3e-17	0.36	Adipose - Subcutaneous
1301	FAM86B3P	chr8_8240327_C_T_b38	rs2948308	1.4e-16	0.36	Adipose - Subcutaneous
1302	FAM86B3P	chr8_8231355_G_C_b38	rs2955581	3.2e-16	0.34	Adipose - Subcutaneous
1303	FAM86B3P	chr8_8231755_G_T_b38	rs10101399	3.8e-16	0.34	Adipose - Subcutaneous
1304	FAM86B3P	chr8_8248986_C_T_b38	rs2948300	5.1e-16	0.35	Adipose - Subcutaneous
1305	FAM86B3P	chr8_8240516_T_C_b38	rs2945232	9.6e-16	0.34	Adipose - Subcutaneous
1306	FAM86B3P	chr8_8277287_A_G_b38	rs1543238	1.2e-15	0.33	Adipose - Subcutaneous
1307	FAM86B3P	chr8_8272638_A_G_b38	rs2948286	1.2e-15	0.33	Adipose - Subcutaneous
1308	FAM86B3P	chr8_8231813_C_G_b38	rs60998183	1.3e-15	0.37	Adipose - Subcutaneous
1309	FAM86B3P	chr8_8278888_C_T_b38	rs1401390	2e-15	0.33	Adipose - Subcutaneous
1310	FAM86B3P	chr8_8273016_A_T_b38	rs2948285	2.6e-15	0.33	Adipose - Subcutaneous
1311	FAM86B3P	chr8_8259384_T_G_b38	rs4840913	2.6e-15	0.34	Adipose - Subcutaneous
1312	FAM86B3P	chr8_8261726_C_T_b38	rs2001840	3e-15	0.33	Adipose - Subcutaneous
1313	FAM86B3P	chr8_8279561_T_C_b38	rs2955578	6.1e-15	0.34	Adipose - Subcutaneous
1314	FAM86B3P	chr8_8288087_T_C_b38	rs2980426	6.2e-15	0.33	Adipose - Subcutaneous
1315	FAM86B3P	chr8_8445843_G_C_b38	rs2979241	7.5e-15	0.32	Adipose - Subcutaneous
1316	FAM86B3P	chr8_8283379_T_C_b38	rs2980512	8.5e-15	0.32	Adipose - Subcutaneous
1317	FAM86B3P	chr8_8285040_G_GT_b38	rs35768695	1.1e-14	0.33	Adipose - Subcutaneous
1318	FAM86B3P	chr8_8266205_C_T_b38	rs10103409	2.9e-14	-0.33	Adipose - Subcutaneous
1319	FAM86B3P	chr8_8255128_C_A_b38	rs13270062	2.9e-14	0.33	Adipose - Subcutaneous
1320	FAM86B3P	chr8_8258787_C_T_b38	rs12543600	3.6e-14	0.33	Adipose - Subcutaneous
1321	FAM86B3P	chr8_8258824_A_T_b38	rs12544596	3.6e-14	0.33	Adipose - Subcutaneous
1322	FAM86B3P	chr8_8285053_T_C_b38	rs2980423	4.1e-14	0.32	Adipose - Subcutaneous
1323	FAM86B3P	chr8_8825368_T_C_b38	rs12545499	6.9e-14	0.31	Adipose - Subcutaneous
1324	FAM86B3P	chr8_8250063_C_A_b38	rs58532302	7.1e-14	0.33	Adipose - Subcutaneous
1325	FAM86B3P	chr8_8267974_G_A_b38	rs10112645	9.1e-14	-0.33	Adipose - Subcutaneous
1326	FAM86B3P	chr8_8256724_C_T_b38	rs7011221	9.9e-14	0.32	Adipose - Subcutaneous
1327	FAM86B3P	chr8_8828136_T_C_b38	rs4841051	1.2e-13	0.31	Adipose - Subcutaneous
1328	FAM86B3P	chr8_8828344_A_G_b38	rs1039916	2.3e-13	0.31	Adipose - Subcutaneous
1329	FAM86B3P	chr8_8267885_T_C_b38	rs712257	2.5e-13	-0.32	Adipose - Subcutaneous
1330	FAM86B3P	chr8_8263487_G_C_b38	rs4529466	3.8e-13	-0.32	Adipose - Subcutaneous
1331	FAM86B3P	chr8_8446992_G_A_b38	rs2921077	4.5e-13	0.3	Adipose - Subcutaneous
1332	FAM86B3P	chr8_8275320_C_G_b38	rs793505	4.9e-13	-0.32	Adipose - Subcutaneous
1333	FAM86B3P	chr8_8275232_T_G_b38	rs793506	5.9e-13	-0.32	Adipose - Subcutaneous
1334	FAM86B3P	chr8_8275624_A_G_b38	rs793504	5.9e-13	-0.32	Adipose - Subcutaneous
1335	FAM86B3P	chr8_8261089_C_T_b38	rs10108735	9.1e-13	-0.32	Adipose - Subcutaneous
1336	FAM86B3P	chr8_8262821_G_A_b38	rs2140125	9.1e-13	-0.32	Adipose - Subcutaneous
1337	FAM86B3P	chr8_8263726_T_C_b38	rs2138851	1.1e-12	-0.31	Adipose - Subcutaneous
1338	FAM86B3P	chr8_8290748_C_G_b38	rs2945886	1.3e-12	0.3	Adipose - Subcutaneous
1339	FAM86B3P	chr8_8267244_A_G_b38	rs712256	1.4e-12	-0.31	Adipose - Subcutaneous
1340	FAM86B3P	chr8_8273002_G_GC_b38	rs35212642	1.7e-12	-0.31	Adipose - Subcutaneous
1341	FAM86B3P	chr8_8261078_C_T_b38	rs10108729	2.7e-12	-0.31	Adipose - Subcutaneous
1342	FAM86B3P	chr8_8275633_C_G_b38	rs28645633	3.5e-12	-0.31	Adipose - Subcutaneous
1343	FAM86B3P	chr8_8834112_T_A_b38	rs13270070	3.5e-12	0.28	Adipose - Subcutaneous
1344	FAM86B3P	chr8_8254137_A_G_b38	rs13274039	3.8e-12	0.3	Adipose - Subcutaneous
1345	FAM86B3P	chr8_8254773_C_T_b38	rs13261997	3.8e-12	0.3	Adipose - Subcutaneous
1346	FAM86B3P	chr8_8261290_T_C_b38	rs793762	3.9e-12	-0.31	Adipose - Subcutaneous
1347	FAM86B3P	chr8_8444284_G_A_b38	rs2976855	4.6e-12	0.3	Adipose - Subcutaneous
1348	FAM86B3P	chr8_8846820_G_C_b38	rs4481596	5.5e-12	0.29	Adipose - Subcutaneous
1349	FAM86B3P	chr8_8834967_T_C_b38	rs2409096	6.3e-12	0.28	Adipose - Subcutaneous
1350	FAM86B3P	chr8_8792371_C_T_b38	rs11249891	1e-11	0.29	Adipose - Subcutaneous
1351	FAM86B3P	chr8_8268184_C_T_b38	rs11987754	1.1e-11	-0.3	Adipose - Subcutaneous
1352	FAM86B3P	chr8_8863963_G_A_b38	rs4382480	1.2e-11	0.29	Adipose - Subcutaneous
1353	FAM86B3P	chr8_8795379_G_A_b38	rs7832968	1.2e-11	0.29	Adipose - Subcutaneous
1354	FAM86B3P	chr8_8281809_C_T_b38	rs793508	2.2e-11	-0.3	Adipose - Subcutaneous
1355	FAM86B3P	chr8_8277453_A_G_b38	rs793728	2.5e-11	-0.3	Adipose - Subcutaneous
1356	FAM86B3P	chr8_8833277_C_T_b38	rs13259070	2.5e-11	0.27	Adipose - Subcutaneous
1357	FAM86B3P	chr8_8276369_G_A_b38	rs7004604	2.7e-11	-0.29	Adipose - Subcutaneous
1358	FAM86B3P	chr8_8783635_C_T_b38	rs2428	2.7e-11	0.27	Adipose - Subcutaneous
1359	FAM86B3P	chr8_8776038_T_G_b38	rs609958	2.8e-11	-0.28	Adipose - Subcutaneous
1360	FAM86B3P	chr8_8423632_T_C_b38	rs2921097	2.9e-11	0.28	Adipose - Subcutaneous
1361	FAM86B3P	chr8_8280933_A_G_b38	rs793510	3.2e-11	-0.29	Adipose - Subcutaneous
1362	FAM86B3P	chr8_8804024_T_C_b38	rs12547493	4e-11	0.28	Adipose - Subcutaneous
1363	FAM86B3P	chr8_8281780_G_A_b38	rs793509	4.3e-11	-0.29	Adipose - Subcutaneous
1364	FAM86B3P	chr8_8872978_G_A_b38	rs332040	4.3e-11	0.28	Adipose - Subcutaneous
1365	FAM86B3P	chr8_8720557_T_C_b38	rs7829810	4.6e-11	-0.27	Adipose - Subcutaneous
1366	FAM86B3P	chr8_8786428_C_T_b38	rs2271342	5.4e-11	0.27	Adipose - Subcutaneous
1367	FAM86B3P	chr8_8288801_G_A_b38	rs58054574	5.4e-11	-0.3	Adipose - Subcutaneous
1368	FAM86B3P	chr8_8267856_C_T_b38	rs11776232	5.8e-11	0.32	Adipose - Subcutaneous
1369	FAM86B3P	chr8_8838939_T_G_b38	rs1510934	6e-11	0.27	Adipose - Subcutaneous
1370	FAM86B3P	chr8_8265935_C_G_b38	rs951701	6.3e-11	0.32	Adipose - Subcutaneous
1371	FAM86B3P	chr8_8391572_G_A_b38	rs2976950	6.4e-11	0.28	Adipose - Subcutaneous
1372	FAM86B3P	chr8_8439021_G_A_b38	rs2921084	6.6e-11	0.29	Adipose - Subcutaneous
1373	FAM86B3P	chr8_8520592_T_C_b38	rs13270194	6.8e-11	0.27	Adipose - Subcutaneous
1374	FAM86B3P	chr8_8803604_C_CA_b38	rs34140883	7.1e-11	0.28	Adipose - Subcutaneous
1375	FAM86B3P	chr8_8266988_T_C_b38	rs867657	7.4e-11	0.32	Adipose - Subcutaneous
1376	FAM86B3P	chr8_8527137_C_G_b38	rs6995407	8.4e-11	0.26	Adipose - Subcutaneous
1377	FAM86B3P	chr8_8427140_T_C_b38	rs2921096	9.2e-11	0.28	Adipose - Subcutaneous
1378	FAM86B3P	chr8_8779919_G_A_b38	rs560544	9.4e-11	-0.27	Adipose - Subcutaneous
1379	FAM86B3P	chr8_8815810_T_C_b38	rs13265731	1e-10	0.28	Adipose - Subcutaneous
1380	FAM86B3P	chr8_8815442_A_C_b38	rs4841047	1e-10	0.27	Adipose - Subcutaneous
1381	FAM86B3P	chr8_8720610_T_A_b38	rs7829826	1.1e-10	-0.27	Adipose - Subcutaneous
1382	FAM86B3P	chr8_8817666_A_G_b38	rs13260419	1.1e-10	0.27	Adipose - Subcutaneous
1383	FAM86B3P	chr8_8452998_G_C_b38	rs2979172	1.2e-10	0.26	Adipose - Subcutaneous
1384	FAM86B3P	chr8_8692364_A_G_b38	rs1554533	1.2e-10	-0.27	Adipose - Subcutaneous
1385	FAM86B3P	chr8_8735335_C_G_b38	rs555617	1.2e-10	-0.27	Adipose - Subcutaneous
1386	FAM86B3P	chr8_8520953_GC_G_b38	rs11324581	1.3e-10	0.26	Adipose - Subcutaneous
1387	FAM86B3P	chr8_8521482_T_C_b38	rs7837587	1.3e-10	0.26	Adipose - Subcutaneous
1388	FAM86B3P	chr8_8521596_C_T_b38	rs7826654	1.3e-10	0.26	Adipose - Subcutaneous
1389	FAM86B3P	chr8_8521597_C_A_b38	rs7826660	1.3e-10	0.26	Adipose - Subcutaneous
1390	FAM86B3P	chr8_8522004_T_C_b38	rs7009054	1.3e-10	0.26	Adipose - Subcutaneous
1391	FAM86B3P	chr8_8522714_A_G_b38	rs6601703	1.3e-10	0.26	Adipose - Subcutaneous
1392	FAM86B3P	chr8_8523020_T_C_b38	rs7817376	1.3e-10	0.26	Adipose - Subcutaneous
1393	FAM86B3P	chr8_8286949_G_A_b38	rs7826987	1.3e-10	-0.28	Adipose - Subcutaneous
1394	FAM86B3P	chr8_8812812_CT_C_b38	rs60073172	1.3e-10	0.28	Adipose - Subcutaneous
1395	FAM86B3P	chr8_8288561_T_A_b38	rs1107832	1.5e-10	-0.29	Adipose - Subcutaneous
1396	FAM86B3P	chr8_8525195_A_G_b38	rs7823056	1.5e-10	0.26	Adipose - Subcutaneous
1397	FAM86B3P	chr8_8740878_A_T_b38	rs1703982	1.6e-10	-0.27	Adipose - Subcutaneous
1398	FAM86B3P	chr8_8441679_C_T_b38	rs2976853	1.6e-10	0.28	Adipose - Subcutaneous
1399	FAM86B3P	chr8_8871683_A_C_b38	rs13274028	1.6e-10	0.27	Adipose - Subcutaneous
1400	FAM86B3P	chr8_8862003_G_A_b38	rs35900578	1.6e-10	0.27	Adipose - Subcutaneous
1401	FAM86B3P	chr8_8809934_C_T_b38	rs6993494	1.6e-10	0.27	Adipose - Subcutaneous
1402	FAM86B3P	chr8_8810976_A_G_b38	rs7006589	1.6e-10	0.27	Adipose - Subcutaneous
1403	FAM86B3P	chr8_8264686_C_T_b38	rs17154799	1.7e-10	0.32	Adipose - Subcutaneous
1404	FAM86B3P	chr8_8266085_T_G_b38	rs951702	1.7e-10	0.32	Adipose - Subcutaneous
1405	FAM86B3P	chr8_8444339_C_T_b38	rs2976856	1.7e-10	0.28	Adipose - Subcutaneous
1406	FAM86B3P	chr8_8264360_G_A_b38	rs56265640	1.7e-10	0.32	Adipose - Subcutaneous
1407	FAM86B3P	chr8_8265188_T_C_b38	rs12549872	1.8e-10	0.31	Adipose - Subcutaneous
1408	FAM86B3P	chr8_8522961_G_C_b38	rs7827182	2.1e-10	0.26	Adipose - Subcutaneous
1409	FAM86B3P	chr8_8721301_T_C_b38	rs572307	2.1e-10	-0.26	Adipose - Subcutaneous
1410	FAM86B3P	chr8_8287978_G_A_b38	rs68174081	2.2e-10	-0.28	Adipose - Subcutaneous
1411	FAM86B3P	chr8_8809406_C_T_b38	rs6988939	2.3e-10	0.27	Adipose - Subcutaneous
1412	FAM86B3P	chr8_8465578_A_T_b38	rs2979181	2.3e-10	0.26	Adipose - Subcutaneous
1413	FAM86B3P	chr8_8872251_G_C_b38	rs907183	2.3e-10	0.26	Adipose - Subcutaneous
1414	FAM86B3P	chr8_8482967_T_C_b38	rs2921028	2.3e-10	0.25	Adipose - Subcutaneous
1415	FAM86B3P	chr8_8297953_G_A_b38	rs2945891	2.3e-10	0.26	Adipose - Subcutaneous
1416	FAM86B3P	chr8_8843341_C_T_b38	rs11249893	2.4e-10	0.26	Adipose - Subcutaneous
1417	FAM86B3P	chr8_8264898_C_G_b38	rs12547730	2.5e-10	0.32	Adipose - Subcutaneous
1418	FAM86B3P	chr8_8731607_C_T_b38	rs523598	2.7e-10	-0.27	Adipose - Subcutaneous
1419	FAM86B3P	chr8_8788736_T_C_b38	rs12682352	2.8e-10	0.27	Adipose - Subcutaneous
1420	FAM86B3P	chr8_8807430_G_A_b38	rs4841044	2.9e-10	0.27	Adipose - Subcutaneous
1421	FAM86B3P	chr8_8807637_G_A_b38	rs11783966	2.9e-10	0.27	Adipose - Subcutaneous
1422	FAM86B3P	chr8_8811407_A_C_b38	rs1473029	3e-10	0.27	Adipose - Subcutaneous
1423	FAM86B3P	chr8_8445043_C_A_b38	rs2921079	3e-10	0.28	Adipose - Subcutaneous
1424	FAM86B3P	chr8_8737594_A_T_b38	rs519019	3.1e-10	-0.26	Adipose - Subcutaneous
1425	FAM86B3P	chr8_8786764_G_C_b38	rs12677543	3.2e-10	0.26	Adipose - Subcutaneous
1426	FAM86B3P	chr8_8441109_G_A_b38	rs2921082	3.3e-10	0.28	Adipose - Subcutaneous
1427	FAM86B3P	chr8_8691922_G_A_b38	rs11779061	3.4e-10	-0.26	Adipose - Subcutaneous
1428	FAM86B3P	chr8_8453413_G_A_b38	rs876954	3.5e-10	0.26	Adipose - Subcutaneous
1429	FAM86B3P	chr8_8685814_T_C_b38	rs7011229	3.6e-10	-0.26	Adipose - Subcutaneous
1430	FAM86B3P	chr8_8721284_A_T_b38	rs572366	3.8e-10	-0.26	Adipose - Subcutaneous
1431	FAM86B3P	chr8_8483595_T_G_b38	rs2976902	4.1e-10	0.25	Adipose - Subcutaneous
1432	FAM86B3P	chr8_8453811_A_C_b38	rs2976868	4.2e-10	0.26	Adipose - Subcutaneous
1433	FAM86B3P	chr8_8454673_TG_T_b38	rs34141230	4.3e-10	0.27	Adipose - Subcutaneous
1434	FAM86B3P	chr8_8484905_A_T_b38	rs2976906	4.4e-10	0.25	Adipose - Subcutaneous
1435	FAM86B3P	chr8_8690301_A_G_b38	rs6990746	4.8e-10	-0.26	Adipose - Subcutaneous
1436	FAM86B3P	chr8_8688773_A_AAATT_b38	rs3081202	4.9e-10	-0.26	Adipose - Subcutaneous
1437	FAM86B3P	chr8_8720719_A_G_b38	rs7825636	5.1e-10	-0.26	Adipose - Subcutaneous
1438	FAM86B3P	chr8_8291426_C_T_b38	rs111755843	5.2e-10	-0.28	Adipose - Subcutaneous
1439	FAM86B3P	chr8_8261773_G_C_b38	rs1806632	5.2e-10	0.31	Adipose - Subcutaneous
1440	FAM86B3P	chr8_8446742_C_G_b38	rs2921078	5.2e-10	0.27	Adipose - Subcutaneous
1441	FAM86B3P	chr8_8516446_A_G_b38	rs7010753	5.3e-10	0.26	Adipose - Subcutaneous
1442	FAM86B3P	chr8_8691291_G_A_b38	rs10106453	5.4e-10	-0.26	Adipose - Subcutaneous
1443	FAM86B3P	chr8_8515975_A_G_b38	rs10092965	5.6e-10	0.26	Adipose - Subcutaneous
1444	FAM86B3P	chr8_8516047_C_T_b38	rs10087493	5.6e-10	0.26	Adipose - Subcutaneous
1445	FAM86B3P	chr8_8726834_G_A_b38	rs777707	5.7e-10	-0.26	Adipose - Subcutaneous
1446	FAM86B3P	chr8_8310700_G_A_b38	rs6992091	5.9e-10	-0.27	Adipose - Subcutaneous
1447	FAM86B3P	chr8_8861340_G_A_b38	rs1039917	6.5e-10	0.27	Adipose - Subcutaneous
1448	FAM86B3P	chr8_8824682_A_T_b38	rs2409092	6.7e-10	0.26	Adipose - Subcutaneous
1449	FAM86B3P	chr8_8400509_G_A_b38	rs2979151	7.3e-10	0.27	Adipose - Subcutaneous
1450	FAM86B3P	chr8_8400938_C_G_b38	rs2920992	7.3e-10	0.27	Adipose - Subcutaneous
1451	FAM86B3P	chr8_8400945_G_A_b38	rs2979150	7.3e-10	0.27	Adipose - Subcutaneous
1452	FAM86B3P	chr8_8782662_C_A_b38	rs693109	7.4e-10	-0.26	Adipose - Subcutaneous
1453	FAM86B3P	chr8_8459127_C_T_b38	rs2921064	8e-10	0.25	Adipose - Subcutaneous
1454	FAM86B3P	chr8_8723898_C_G_b38	rs485107	8.5e-10	-0.26	Adipose - Subcutaneous
1455	FAM86B3P	chr8_8849687_C_G_b38	rs1877119	8.5e-10	0.26	Adipose - Subcutaneous
1456	FAM86B3P	chr8_8448379_G_C_b38	rs2921075	8.7e-10	0.27	Adipose - Subcutaneous
1457	FAM86B3P	chr8_8453967_T_G_b38	rs2980763	8.8e-10	0.26	Adipose - Subcutaneous
1458	FAM86B3P	chr8_8287918_C_T_b38	rs7845203	8.8e-10	-0.27	Adipose - Subcutaneous
1459	FAM86B3P	chr8_8401202_T_C_b38	rs2976929	8.9e-10	0.26	Adipose - Subcutaneous
1460	FAM86B3P	chr8_8401607_T_A_b38	rs2920991	8.9e-10	0.26	Adipose - Subcutaneous
1461	FAM86B3P	chr8_8687298_T_C_b38	rs1879957	8.9e-10	-0.26	Adipose - Subcutaneous
1462	FAM86B3P	chr8_8687362_G_A_b38	rs6601724	8.9e-10	-0.26	Adipose - Subcutaneous
1463	FAM86B3P	chr8_8690607_T_A_b38	rs7829975	1.1e-09	-0.25	Adipose - Subcutaneous
1464	FAM86B3P	chr8_8782230_A_G_b38	rs486781	1.2e-09	-0.25	Adipose - Subcutaneous
1465	FAM86B3P	chr8_8460105_A_T_b38	rs2921061	1.2e-09	0.25	Adipose - Subcutaneous
1466	FAM86B3P	chr8_8460585_T_C_b38	rs2980766	1.2e-09	0.25	Adipose - Subcutaneous
1467	FAM86B3P	chr8_8262465_G_C_b38	rs872137	1.2e-09	0.3	Adipose - Subcutaneous
1468	FAM86B3P	chr8_8816091_A_C_b38	rs13259216	1.2e-09	0.26	Adipose - Subcutaneous
1469	FAM86B3P	chr8_8827680_A_G_b38	rs1533058	1.3e-09	0.26	Adipose - Subcutaneous
1470	FAM86B3P	chr8_8445450_C_G_b38	rs2976860	1.3e-09	0.27	Adipose - Subcutaneous
1471	FAM86B3P	chr8_8689600_G_C_b38	rs7005216	1.3e-09	-0.25	Adipose - Subcutaneous
1472	FAM86B3P	chr8_8827443_G_A_b38	rs1533059	1.3e-09	0.25	Adipose - Subcutaneous
1473	FAM86B3P	chr8_8289431_T_G_b38	rs17602960	1.5e-09	-0.27	Adipose - Subcutaneous
1474	FAM86B3P	chr8_8312614_A_C_b38	rs2945238	1.5e-09	0.26	Adipose - Subcutaneous
1475	FAM86B3P	chr8_8488264_T_G_b38	rs2976908	1.6e-09	0.24	Adipose - Subcutaneous
1476	FAM86B3P	chr8_8304165_T_A_b38	rs17603787	1.7e-09	-0.26	Adipose - Subcutaneous
1477	FAM86B3P	chr8_8666964_G_C_b38	rs11992186	1.7e-09	-0.26	Adipose - Subcutaneous
1478	FAM86B3P	chr8_8410553_G_C_b38	rs2920983	1.7e-09	0.26	Adipose - Subcutaneous
1479	FAM86B3P	chr8_8404114_T_C_b38	rs2976926	1.9e-09	0.26	Adipose - Subcutaneous
1480	FAM86B3P	chr8_8404392_A_G_b38	rs2945871	1.9e-09	0.26	Adipose - Subcutaneous
1481	FAM86B3P	chr8_8689803_A_C_b38	rs6989926	2e-09	-0.25	Adipose - Subcutaneous
1482	FAM86B3P	chr8_8485633_T_TTTG_b38	rs138268968	2.1e-09	0.25	Adipose - Subcutaneous
1483	FAM86B3P	chr8_8310872_G_A_b38	rs2945236	2.2e-09	0.25	Adipose - Subcutaneous
1484	FAM86B3P	chr8_8257021_A_G_b38	rs1915986	2.2e-09	0.26	Adipose - Subcutaneous
1485	FAM86B3P	chr8_8257782_A_G_b38	rs2948288	2.2e-09	0.26	Adipose - Subcutaneous
1486	FAM86B3P	chr8_8410927_C_T_b38	rs2979138	2.3e-09	0.26	Adipose - Subcutaneous
1487	FAM86B3P	chr8_8506173_A_G_b38	rs2980755	2.4e-09	0.24	Adipose - Subcutaneous
1488	FAM86B3P	chr8_8443902_A_G_b38	rs2921080	2.4e-09	0.27	Adipose - Subcutaneous
1489	FAM86B3P	chr8_8402935_C_T_b38	rs2945873	2.9e-09	0.26	Adipose - Subcutaneous
1490	FAM86B3P	chr8_8308640_C_A_b38	rs2139204	3.2e-09	-0.26	Adipose - Subcutaneous
1491	FAM86B3P	chr8_8460307_A_C_b38	rs2921060	3.2e-09	0.24	Adipose - Subcutaneous
1492	FAM86B3P	chr8_8489180_T_C_b38	rs2976909	3.3e-09	0.24	Adipose - Subcutaneous
1493	FAM86B3P	chr8_8814709_T_A_b38	rs10088933	3.3e-09	0.25	Adipose - Subcutaneous
1494	FAM86B3P	chr8_8726362_T_C_b38	rs777709	3.4e-09	-0.24	Adipose - Subcutaneous
1495	FAM86B3P	chr8_8866141_C_G_b38	rs332039	3.7e-09	0.26	Adipose - Subcutaneous
1496	FAM86B3P	chr8_8803028_C_A_b38	rs6994038	3.9e-09	0.25	Adipose - Subcutaneous
1497	FAM86B3P	chr8_8865165_C_T_b38	rs332037	3.9e-09	0.25	Adipose - Subcutaneous
1498	FAM86B3P	chr8_8852246_G_C_b38	rs1964719	4.2e-09	0.26	Adipose - Subcutaneous
1499	FAM86B3P	chr8_8291046_A_T_b38	rs6601686	4.3e-09	-0.26	Adipose - Subcutaneous
1500	FAM86B3P	chr8_8738328_T_G_b38	rs546603	4.4e-09	-0.24	Adipose - Subcutaneous
1501	FAM86B3P	chr8_8797017_T_C_b38	rs4841040	4.8e-09	0.25	Adipose - Subcutaneous
1502	FAM86B3P	chr8_8433788_C_T_b38	rs2976843	5e-09	0.25	Adipose - Subcutaneous
1503	FAM86B3P	chr8_8258056_G_C_b38	rs2945269	5.1e-09	0.25	Adipose - Subcutaneous
1504	FAM86B3P	chr8_8314920_G_A_b38	rs6985501	5.3e-09	-0.25	Adipose - Subcutaneous
1505	FAM86B3P	chr8_8842247_T_A_b38	rs7820146	5.3e-09	0.24	Adipose - Subcutaneous
1506	FAM86B3P	chr8_8842251_C_T_b38	rs7833171	5.3e-09	0.24	Adipose - Subcutaneous
1507	FAM86B3P	chr8_8745900_G_A_b38	rs2687541	5.4e-09	-0.24	Adipose - Subcutaneous
1508	FAM86B3P	chr8_8314073_A_G_b38	rs17149727	5.6e-09	-0.25	Adipose - Subcutaneous
1509	FAM86B3P	chr8_8829544_G_C_b38	rs3789849	5.8e-09	0.24	Adipose - Subcutaneous
1510	FAM86B3P	chr8_8308799_C_G_b38	rs2176630	5.9e-09	-0.25	Adipose - Subcutaneous
1511	FAM86B3P	chr8_8755877_C_T_b38	rs635594	6e-09	-0.25	Adipose - Subcutaneous
1512	FAM86B3P	chr8_8813226_C_A_b38	rs59046059	6e-09	0.25	Adipose - Subcutaneous
1513	FAM86B3P	chr8_8290767_T_C_b38	rs7836459	6.2e-09	-0.26	Adipose - Subcutaneous
1514	FAM86B3P	chr8_9226611_T_A_b38	rs2929308	6.2e-09	-0.24	Adipose - Subcutaneous
1515	FAM86B3P	chr8_8821666_A_G_b38	rs11775523	6.9e-09	0.24	Adipose - Subcutaneous
1516	FAM86B3P	chr8_8744834_T_C_b38	rs1719381	7.3e-09	-0.24	Adipose - Subcutaneous
1517	FAM86B3P	chr8_8529585_G_T_b38	rs7826238	7.3e-09	0.24	Adipose - Subcutaneous
1518	FAM86B3P	chr8_8745245_C_CG_b38	rs11460253	7.3e-09	-0.24	Adipose - Subcutaneous
1519	FAM86B3P	chr8_8745444_C_T_b38	rs6601730	7.3e-09	-0.24	Adipose - Subcutaneous
1520	FAM86B3P	chr8_8745548_T_A_b38	rs4840355	7.3e-09	-0.24	Adipose - Subcutaneous
1521	FAM86B3P	chr8_8745647_G_A_b38	rs4841024	7.3e-09	-0.24	Adipose - Subcutaneous
1522	FAM86B3P	chr8_8745672_G_A_b38	rs4841026	7.3e-09	-0.24	Adipose - Subcutaneous
1523	FAM86B3P	chr8_8845097_G_C_b38	rs7820738	7.9e-09	0.24	Adipose - Subcutaneous
1524	FAM86B3P	chr8_8821631_CTT_C_b38	rs34362508	8.2e-09	0.24	Adipose - Subcutaneous
1525	FAM86B3P	chr8_8822104_T_C_b38	rs1039915	8.2e-09	0.24	Adipose - Subcutaneous
1526	FAM86B3P	chr8_8822967_G_A_b38	rs57312668	8.2e-09	0.24	Adipose - Subcutaneous
1527	FAM86B3P	chr8_8851464_C_G_b38	rs3925830	8.5e-09	0.25	Adipose - Subcutaneous
1528	FAM86B3P	chr8_8292517_C_T_b38	rs17666595	8.7e-09	-0.25	Adipose - Subcutaneous
1529	FAM86B3P	chr8_8643964_T_C_b38	rs4841006	9e-09	-0.23	Adipose - Subcutaneous
1530	FAM86B3P	chr8_8745893_A_T_b38	rs2728733	9.1e-09	-0.24	Adipose - Subcutaneous
1531	FAM86B3P	chr8_8746171_A_G_b38	rs1719382	9.1e-09	-0.24	Adipose - Subcutaneous
1532	FAM86B3P	chr8_8745650_A_G_b38	rs4841025	9.2e-09	-0.24	Adipose - Subcutaneous
1533	FAM86B3P	chr8_8314210_G_A_b38	rs2980508	9.4e-09	0.24	Adipose - Subcutaneous
1534	FAM86B3P	chr8_9226831_T_C_b38	rs2929453	1e-08	-0.23	Adipose - Subcutaneous
1535	FAM86B3P	chr8_8461157_C_T_b38	rs2921057	1e-08	0.24	Adipose - Subcutaneous
1536	FAM86B3P	chr8_8413361_G_T_b38	rs2976945	1e-08	0.24	Adipose - Subcutaneous
1537	FAM86B3P	chr8_8845365_T_C_b38	rs907181	1e-08	0.24	Adipose - Subcutaneous
1538	FAM86B3P	chr8_9227399_C_T_b38	rs2929306	1e-08	-0.23	Adipose - Subcutaneous
1539	FAM86B3P	chr8_9227409_T_TCA_b38	rs200829259	1e-08	-0.23	Adipose - Subcutaneous
1540	FAM86B3P	chr8_9227413_G_GAACCAA_b38	rs10643886	1e-08	-0.23	Adipose - Subcutaneous
1541	FAM86B3P	chr8_9226955_G_A_b38	rs2929452	1e-08	-0.23	Adipose - Subcutaneous
1542	FAM86B3P	chr8_9226344_A_C_b38	rs2929454	1.1e-08	-0.23	Adipose - Subcutaneous
1543	FAM86B3P	chr8_9227707_G_A_b38	rs2929305	1.1e-08	-0.23	Adipose - Subcutaneous
1544	FAM86B3P	chr8_9227771_GC_G_b38	rs11336056	1.1e-08	-0.23	Adipose - Subcutaneous
1545	FAM86B3P	chr8_8816226_T_C_b38	rs35431455	1.1e-08	0.24	Adipose - Subcutaneous
1546	FAM86B3P	chr8_8866905_C_T_b38	rs60707155	1.1e-08	0.25	Adipose - Subcutaneous
1547	FAM86B3P	chr8_8643720_A_G_b38	rs4841005	1.1e-08	-0.23	Adipose - Subcutaneous
1548	FAM86B3P	chr8_8815069_A_G_b38	rs4841045	1.1e-08	0.24	Adipose - Subcutaneous
1549	FAM86B3P	chr8_8410803_A_G_b38	rs2979139	1.2e-08	0.25	Adipose - Subcutaneous
1550	FAM86B3P	chr8_8315215_T_C_b38	rs56297116	1.2e-08	-0.25	Adipose - Subcutaneous
1551	FAM86B3P	chr8_8801030_A_G_b38	rs2048419	1.2e-08	0.25	Adipose - Subcutaneous
1552	FAM86B3P	chr8_8739221_G_T_b38	rs474892	1.2e-08	-0.24	Adipose - Subcutaneous
1553	FAM86B3P	chr8_8486617_T_C_b38	rs2979202	1.3e-08	0.24	Adipose - Subcutaneous
1554	FAM86B3P	chr8_8462594_C_A_b38	rs2921051	1.3e-08	0.24	Adipose - Subcutaneous
1555	FAM86B3P	chr8_8413404_T_C_b38	rs2976944	1.3e-08	0.24	Adipose - Subcutaneous
1556	FAM86B3P	chr8_9227785_A_T_b38	rs2929451	1.5e-08	-0.23	Adipose - Subcutaneous
1557	FAM86B3P	chr8_8314761_A_G_b38	rs6601689	1.6e-08	-0.24	Adipose - Subcutaneous
1558	FAM86B3P	chr8_8441347_T_C_b38	rs2979204	1.7e-08	0.25	Adipose - Subcutaneous
1559	FAM86B3P	chr8_8643214_C_T_b38	rs6601720	1.7e-08	-0.23	Adipose - Subcutaneous
1560	FAM86B3P	chr8_8450133_C_T_b38	rs2921073	1.7e-08	0.23	Adipose - Subcutaneous
1561	FAM86B3P	chr8_8450156_A_G_b38	rs2979160	1.7e-08	0.23	Adipose - Subcutaneous
1562	FAM86B3P	chr8_8298947_A_T_b38	rs2139203	1.8e-08	-0.24	Adipose - Subcutaneous
1563	FAM86B3P	chr8_8506387_T_C_b38	rs2921036	1.9e-08	0.23	Adipose - Subcutaneous
1564	FAM86B3P	chr8_8310891_A_C_b38	rs7014953	2e-08	-0.24	Adipose - Subcutaneous
1565	FAM86B3P	chr8_8480709_A_C_b38	rs2976893	2e-08	0.23	Adipose - Subcutaneous
1566	FAM86B3P	chr8_8730061_T_G_b38	rs488904	2.1e-08	-0.23	Adipose - Subcutaneous
1567	FAM86B3P	chr8_8867616_G_T_b38	rs7017599	2.2e-08	0.24	Adipose - Subcutaneous
1568	FAM86B3P	chr8_8819116_GAATC_G_b38	rs5889248	2.2e-08	0.24	Adipose - Subcutaneous
1569	FAM86B3P	chr8_8812572_G_C_b38	rs4840362	2.3e-08	0.24	Adipose - Subcutaneous
1570	FAM86B3P	chr8_8812171_CGTAA_C_b38	rs34087173	2.3e-08	0.24	Adipose - Subcutaneous
1571	FAM86B3P	chr8_8821020_G_A_b38	rs882462	2.3e-08	0.24	Adipose - Subcutaneous
1572	FAM86B3P	chr8_8814452_C_T_b38	rs11784052	2.3e-08	0.24	Adipose - Subcutaneous
1573	FAM86B3P	chr8_8806587_C_T_b38	rs9329167	2.5e-08	0.23	Adipose - Subcutaneous
1574	FAM86B3P	chr8_8814919_G_C_b38	rs11777085	2.5e-08	0.24	Adipose - Subcutaneous
1575	FAM86B3P	chr8_8852461_C_T_b38	rs3958877	2.6e-08	0.24	Adipose - Subcutaneous
1576	FAM86B3P	chr8_8812667_T_A_b38	rs7823757	2.6e-08	0.24	Adipose - Subcutaneous
1577	FAM86B3P	chr8_8813089_A_G_b38	rs60315134	2.7e-08	0.24	Adipose - Subcutaneous
1578	FAM86B3P	chr8_8234883_A_C_b38	rs1878561	2.7e-08	0.23	Adipose - Subcutaneous
1579	FAM86B3P	chr8_8462453_G_C_b38	rs2921053	2.7e-08	0.23	Adipose - Subcutaneous
1580	FAM86B3P	chr8_8451587_A_T_b38	rs2980757	2.8e-08	0.24	Adipose - Subcutaneous
1581	FAM86B3P	chr8_8807169_G_A_b38	rs4841043	2.9e-08	0.23	Adipose - Subcutaneous
1582	FAM86B3P	chr8_8845317_A_G_b38	rs907180	3e-08	0.23	Adipose - Subcutaneous
1583	FAM86B3P	chr8_8855528_C_T_b38	rs4523255	3e-08	0.24	Adipose - Subcutaneous
1584	FAM86B3P	chr8_8807112_G_A_b38	rs4841042	3.3e-08	0.23	Adipose - Subcutaneous
1585	FAM86B3P	chr8_9225906_G_A_b38	rs2929456	3.4e-08	-0.22	Adipose - Subcutaneous
1586	FAM86B3P	chr8_8867719_G_A_b38	rs1821007	3.4e-08	0.23	Adipose - Subcutaneous
1587	FAM86B3P	chr8_8804171_C_G_b38	rs12544992	3.8e-08	0.23	Adipose - Subcutaneous
1588	FAM86B3P	chr8_8869294_G_T_b38	rs1567398	4.3e-08	0.23	Adipose - Subcutaneous
1589	FAM86B3P	chr8_8256619_A_T_b38	rs2980419	4.9e-08	0.24	Adipose - Subcutaneous
1590	FAM86B3P	chr8_8460377_G_T_b38	rs2921059	5.1e-08	0.24	Adipose - Subcutaneous
1591	FAM86B3P	chr8_8312807_T_A_b38	rs1850511	5.3e-08	0.23	Adipose - Subcutaneous
1592	FAM86B3P	chr8_8488071_G_C_b38	rs2979206	5.4e-08	0.23	Adipose - Subcutaneous
1593	FAM86B3P	chr8_8848699_A_C_b38	rs11249896	5.4e-08	0.24	Adipose - Subcutaneous
1594	FAM86B3P	chr8_8252414_A_G_b38	rs2945230	5.5e-08	0.24	Adipose - Subcutaneous
1595	FAM86B3P	chr8_8786812_G_A_b38	rs12677550	5.9e-08	0.24	Adipose - Subcutaneous
1596	FAM86B3P	chr8_9056614_C_T_b38	rs2953806	6e-08	0.23	Adipose - Subcutaneous
1597	FAM86B3P	chr8_8232793_G_A_b38	rs57153318	6.7e-08	-0.48	Adipose - Subcutaneous
1598	FAM86B3P	chr8_8487658_C_T_b38	rs2976907	6.9e-08	0.23	Adipose - Subcutaneous
1599	FAM86B3P	chr8_8454021_T_G_b38	rs2980764	7e-08	0.23	Adipose - Subcutaneous
1600	FAM86B3P	chr8_9057247_T_C_b38	rs2953805	7.2e-08	0.23	Adipose - Subcutaneous
1601	FAM86B3P	chr8_8311465_C_T_b38	rs7841082	7.2e-08	-0.23	Adipose - Subcutaneous
1602	FAM86B3P	chr8_8293458_A_G_b38	rs7820459	7.4e-08	-0.23	Adipose - Subcutaneous
1603	FAM86B3P	chr8_8476768_T_C_b38	rs2921037	7.4e-08	0.22	Adipose - Subcutaneous
1604	FAM86B3P	chr8_8436626_G_A_b38	rs2921087	7.6e-08	0.23	Adipose - Subcutaneous
1605	FAM86B3P	chr8_8451504_A_G_b38	rs2976866	7.7e-08	0.23	Adipose - Subcutaneous
1606	FAM86B3P	chr8_8387557_TGAGAGGAGGAAGATGGGCCCCCACCCCCACCCCCAGATCCCTGGCTCTCCTCTTTGCTGCTGTGGGTGTGGACAGA_T_b38		7.9e-08	0.23	Adipose - Subcutaneous
1607	FAM86B3P	chr8_9043712_T_G_b38	rs7005133	8e-08	0.23	Adipose - Subcutaneous
1608	FAM86B3P	chr8_8236594_G_C_b38	rs9693219	8.2e-08	0.22	Adipose - Subcutaneous
1609	FAM86B3P	chr8_8237303_T_C_b38	rs2980438	8.2e-08	0.22	Adipose - Subcutaneous
1610	FAM86B3P	chr8_9056524_CA_C_b38	rs35002784	8.4e-08	0.23	Adipose - Subcutaneous
1611	FAM86B3P	chr8_8746913_A_C_b38	rs6985207	8.6e-08	-0.22	Adipose - Subcutaneous
1612	FAM86B3P	chr8_8939563_A_T_b38	rs7838674	8.8e-08	-0.22	Adipose - Subcutaneous
1613	FAM86B3P	chr8_8941174_A_G_b38	rs7844374	8.8e-08	-0.22	Adipose - Subcutaneous
1614	FAM86B3P	chr8_9048276_G_GT_b38	rs11433078	8.9e-08	0.23	Adipose - Subcutaneous
1615	FAM86B3P	chr8_9057703_TA_T_b38	rs35945547	9e-08	0.23	Adipose - Subcutaneous
1616	FAM86B3P	chr8_8939545_G_C_b38	rs7819827	9.1e-08	-0.22	Adipose - Subcutaneous
1617	FAM86B3P	chr8_8939568_T_G_b38	rs7842359	9.1e-08	-0.22	Adipose - Subcutaneous
1618	FAM86B3P	chr8_8366977_C_T_b38	rs35038563	9.3e-08	0.24	Adipose - Subcutaneous
1619	FAM86B3P	chr8_8937520_A_T_b38	rs10112585	9.5e-08	-0.22	Adipose - Subcutaneous
1620	FAM86B3P	chr8_9044914_G_A_b38	rs1562211	9.8e-08	0.23	Adipose - Subcutaneous
1621	FAM86B3P	chr8_9045160_A_G_b38	rs4537305	9.8e-08	0.23	Adipose - Subcutaneous
1622	FAM86B3P	chr8_9045624_C_T_b38	rs11784393	9.8e-08	0.23	Adipose - Subcutaneous
1623	FAM86B3P	chr8_8939009_T_G_b38	rs6601273	1.1e-07	-0.22	Adipose - Subcutaneous
1624	FAM86B3P	chr8_8237607_G_C_b38	rs2980441	1.1e-07	0.22	Adipose - Subcutaneous
1625	FAM86B3P	chr8_8848822_A_C_b38	rs408459	1.2e-07	0.22	Adipose - Subcutaneous
1626	FAM86B3P	chr8_8936683_A_G_b38	rs6422352	1.2e-07	-0.22	Adipose - Subcutaneous
1627	FAM86B3P	chr8_8936944_G_A_b38	rs891570	1.2e-07	-0.22	Adipose - Subcutaneous
1628	FAM86B3P	chr8_8939092_A_G_b38	rs7005000	1.2e-07	-0.22	Adipose - Subcutaneous
1629	FAM86B3P	chr8_8236056_T_C_b38	rs2945253	1.4e-07	0.22	Adipose - Subcutaneous
1630	FAM86B3P	chr8_8237033_T_C_b38	rs2945250	1.4e-07	0.22	Adipose - Subcutaneous
1631	FAM86B3P	chr8_8937291_C_T_b38	rs11776838	1.4e-07	-0.22	Adipose - Subcutaneous
1632	FAM86B3P	chr8_9061626_G_A_b38	rs3021416	1.4e-07	0.23	Adipose - Subcutaneous
1633	FAM86B3P	chr8_8941549_T_G_b38	rs6601274	1.4e-07	-0.21	Adipose - Subcutaneous
1634	FAM86B3P	chr8_8389503_C_G_b38	rs59339218	1.4e-07	0.24	Adipose - Subcutaneous
1635	FAM86B3P	chr8_8866766_C_T_b38	rs3827806	1.5e-07	0.22	Adipose - Subcutaneous
1636	FAM86B3P	chr8_8944182_T_C_b38	rs7837026	1.5e-07	-0.21	Adipose - Subcutaneous
1637	FAM86B3P	chr8_8457501_CCAGAGAGGCT_C_b38	rs11277366	1.5e-07	0.21	Adipose - Subcutaneous
1638	FAM86B3P	chr8_8379576_T_G_b38	rs3932318	1.5e-07	0.24	Adipose - Subcutaneous
1639	FAM86B3P	chr8_8848620_AT_A_b38	rs35147353	1.6e-07	0.23	Adipose - Subcutaneous
1640	FAM86B3P	chr8_8866747_C_T_b38	rs3789843	1.6e-07	0.22	Adipose - Subcutaneous
1641	FAM86B3P	chr8_8787181_T_C_b38	rs7015606	1.7e-07	0.23	Adipose - Subcutaneous
1642	FAM86B3P	chr8_8451498_T_C_b38	rs2979162	1.7e-07	0.22	Adipose - Subcutaneous
1643	FAM86B3P	chr8_8460613_C_G_b38	rs2980767	1.8e-07	0.22	Adipose - Subcutaneous
1644	FAM86B3P	chr8_8395115_G_A_b38	rs56365922	1.9e-07	-0.24	Adipose - Subcutaneous
1645	FAM86B3P	chr8_8853291_G_A_b38	rs437895	1.9e-07	0.23	Adipose - Subcutaneous
1646	FAM86B3P	chr8_8951883_A_G_b38	rs17701091	2e-07	0.38	Adipose - Subcutaneous
1647	FAM86B3P	chr8_8458307_C_T_b38	rs729874	2e-07	0.23	Adipose - Subcutaneous
1648	FAM86B3P	chr8_8937937_A_C_b38	rs28730413	2.1e-07	-0.21	Adipose - Subcutaneous
1649	FAM86B3P	chr8_9056648_A_AG_b38	rs34646090	2.1e-07	0.22	Adipose - Subcutaneous
1650	FAM86B3P	chr8_8817815_A_T_b38	rs35039922	2.1e-07	0.22	Adipose - Subcutaneous
1651	FAM86B3P	chr8_8967348_T_G_b38	rs12542733	2.2e-07	0.22	Adipose - Subcutaneous
1652	FAM86B3P	chr8_8364964_T_C_b38	rs2030279	2.2e-07	0.22	Adipose - Subcutaneous
1653	FAM86B3P	chr8_8851204_A_C_b38	rs440788	2.2e-07	0.23	Adipose - Subcutaneous
1654	FAM86B3P	chr8_9028673_G_T_b38	rs13272451	2.3e-07	0.22	Adipose - Subcutaneous
1655	FAM86B3P	chr8_8841651_A_G_b38	rs4841055	2.5e-07	0.23	Adipose - Subcutaneous
1656	FAM86B3P	chr8_8937818_G_A_b38	rs35342402	2.5e-07	-0.21	Adipose - Subcutaneous
1657	FAM86B3P	chr8_9030032_TAAC_T_b38	rs140242735	2.5e-07	0.22	Adipose - Subcutaneous
1658	FAM86B3P	chr8_8444278_C_A_b38	rs2976854	2.6e-07	0.25	Adipose - Subcutaneous
1659	FAM86B3P	chr8_9026395_C_T_b38	rs4841084	2.6e-07	0.22	Adipose - Subcutaneous
1660	FAM86B3P	chr8_8879178_G_A_b38	rs12681432	2.6e-07	0.22	Adipose - Subcutaneous
1661	FAM86B3P	chr8_8838064_C_T_b38	rs6601265	2.7e-07	0.23	Adipose - Subcutaneous
1662	FAM86B3P	chr8_8462519_G_A_b38	rs2979179	2.7e-07	0.21	Adipose - Subcutaneous
1663	FAM86B3P	chr8_8392694_G_A_b38	rs11787150	2.8e-07	-0.23	Adipose - Subcutaneous
1664	FAM86B3P	chr8_9027656_A_G_b38	rs2956244	2.9e-07	0.22	Adipose - Subcutaneous
1665	FAM86B3P	chr8_8846171_C_T_b38	rs6996376	2.9e-07	0.23	Adipose - Subcutaneous
1666	FAM86B3P	chr8_9057302_C_G_b38	rs2921378	3e-07	0.22	Adipose - Subcutaneous
1667	FAM86B3P	chr8_8359470_A_G_b38	rs4840941	3e-07	0.21	Adipose - Subcutaneous
1668	FAM86B3P	chr8_8934522_T_C_b38	rs6986546	3e-07	-0.21	Adipose - Subcutaneous
1669	FAM86B3P	chr8_8934707_A_C_b38	rs6982832	3e-07	-0.21	Adipose - Subcutaneous
1670	FAM86B3P	chr8_8934916_A_G_b38	rs6983150	3e-07	-0.21	Adipose - Subcutaneous
1671	FAM86B3P	chr8_9050440_G_A_b38	rs2044387	3e-07	0.22	Adipose - Subcutaneous
1672	FAM86B3P	chr8_8232622_G_A_b38	rs7000075	3.1e-07	-0.34	Adipose - Subcutaneous
1673	FAM86B3P	chr8_8349237_A_G_b38	rs7833103	3.1e-07	0.22	Adipose - Subcutaneous
1674	FAM86B3P	chr8_8938391_C_G_b38	rs28446104	3.1e-07	-0.21	Adipose - Subcutaneous
1675	FAM86B3P	chr8_8933634_A_C_b38	rs4841071	3.1e-07	-0.21	Adipose - Subcutaneous
1676	FAM86B3P	chr8_9031438_A_G_b38	rs2979247	3.1e-07	0.22	Adipose - Subcutaneous
1677	FAM86B3P	chr8_8436664_T_A_b38	rs2921086	3.3e-07	0.23	Adipose - Subcutaneous
1678	FAM86B3P	chr8_9032588_C_T_b38	rs1045529	3.3e-07	0.22	Adipose - Subcutaneous
1679	FAM86B3P	chr8_9005011_G_C_b38	rs6987558	3.5e-07	0.22	Adipose - Subcutaneous
1680	FAM86B3P	chr8_8247837_T_G_b38	rs793753	3.6e-07	-0.23	Adipose - Subcutaneous
1681	FAM86B3P	chr8_8935355_T_G_b38	rs36056437	3.7e-07	-0.21	Adipose - Subcutaneous
1682	FAM86B3P	chr8_8937699_A_T_b38	rs34583341	3.7e-07	-0.21	Adipose - Subcutaneous
1683	FAM86B3P	chr8_8935272_G_A_b38	rs7001187	3.9e-07	-0.21	Adipose - Subcutaneous
1684	FAM86B3P	chr8_8932549_T_A_b38	rs448231	4e-07	0.21	Adipose - Subcutaneous
1685	FAM86B3P	chr8_8933743_C_A_b38	rs4841072	4e-07	-0.21	Adipose - Subcutaneous
1686	FAM86B3P	chr8_9005549_C_G_b38	rs6993244	4.2e-07	0.22	Adipose - Subcutaneous
1687	FAM86B3P	chr8_8959239_G_A_b38	rs4841074	4.2e-07	0.22	Adipose - Subcutaneous
1688	FAM86B3P	chr8_8748122_G_A_b38	rs4841029	4.3e-07	-0.22	Adipose - Subcutaneous
1689	FAM86B3P	chr8_8935833_T_G_b38	rs13250781	4.4e-07	-0.21	Adipose - Subcutaneous
1690	FAM86B3P	chr8_8462781_G_A_b38	rs2980769	4.5e-07	0.21	Adipose - Subcutaneous
1691	FAM86B3P	chr8_8867809_G_A_b38	rs1821008	4.8e-07	0.21	Adipose - Subcutaneous
1692	FAM86B3P	chr8_8461832_C_A_b38	rs2921055	5.2e-07	0.21	Adipose - Subcutaneous
1693	FAM86B3P	chr8_8977018_T_A_b38	rs10104303	5.3e-07	0.21	Adipose - Subcutaneous
1694	FAM86B3P	chr8_8313965_G_A_b38	rs17149723	5.3e-07	-0.23	Adipose - Subcutaneous
1695	FAM86B3P	chr8_8412181_A_G_b38	rs2945865	5.5e-07	0.21	Adipose - Subcutaneous
1696	FAM86B3P	chr8_8505748_C_T_b38	rs4840975	5.5e-07	-0.21	Adipose - Subcutaneous
1697	FAM86B3P	chr8_8461672_T_C_b38	rs2921056	5.5e-07	0.21	Adipose - Subcutaneous
1698	FAM86B3P	chr8_9062166_C_T_b38	rs2979253	5.5e-07	0.22	Adipose - Subcutaneous
1699	FAM86B3P	chr8_9001207_G_C_b38	rs2979265	5.5e-07	0.21	Adipose - Subcutaneous
1700	FAM86B3P	chr8_8480637_C_T_b38	rs2979192	5.6e-07	0.21	Adipose - Subcutaneous
1701	FAM86B3P	chr8_9224739_A_C_b38	rs2929457	5.7e-07	-0.22	Adipose - Subcutaneous
1702	FAM86B3P	chr8_8375616_G_A_b38	rs4840951	6e-07	0.22	Adipose - Subcutaneous
1703	FAM86B3P	chr8_9064954_C_T_b38	rs7387360	6e-07	0.22	Adipose - Subcutaneous
1704	FAM86B3P	chr8_8310952_G_C_b38	rs17603933	6.3e-07	-0.24	Adipose - Subcutaneous
1705	FAM86B3P	chr8_8453374_C_G_b38	rs876955	6.4e-07	0.22	Adipose - Subcutaneous
1706	FAM86B3P	chr8_8237150_T_C_b38	rs73199790	6.4e-07	-0.23	Adipose - Subcutaneous
1707	FAM86B3P	chr8_8461340_T_C_b38	rs2976876	6.7e-07	0.21	Adipose - Subcutaneous
1708	FAM86B3P	chr8_8940276_T_G_b38	rs7843369	6.8e-07	-0.21	Adipose - Subcutaneous
1709	FAM86B3P	chr8_8455810_C_T_b38	rs2921069	6.8e-07	0.22	Adipose - Subcutaneous
1710	FAM86B3P	chr8_8456152_C_G_b38	rs2976872	6.8e-07	0.22	Adipose - Subcutaneous
1711	FAM86B3P	chr8_9023703_ACT_A_b38	rs3083378	6.9e-07	0.21	Adipose - Subcutaneous
1712	FAM86B3P	chr8_8428606_T_C_b38	rs2945858	7e-07	0.23	Adipose - Subcutaneous
1713	FAM86B3P	chr8_8376561_G_C_b38	rs4840952	7e-07	0.22	Adipose - Subcutaneous
1714	FAM86B3P	chr8_8320088_G_A_b38	rs73184311	7.3e-07	-0.24	Adipose - Subcutaneous
1715	FAM86B3P	chr8_8979093_G_C_b38	rs1025395	7.6e-07	0.2	Adipose - Subcutaneous
1716	FAM86B3P	chr8_9176234_C_G_b38	rs439989	7.6e-07	0.22	Adipose - Subcutaneous
1717	FAM86B3P	chr8_8943051_G_C_b38	rs7843789	7.7e-07	-0.21	Adipose - Subcutaneous
1718	FAM86B3P	chr8_8943492_G_A_b38	rs6981745	7.7e-07	-0.21	Adipose - Subcutaneous
1719	FAM86B3P	chr8_8272969_G_C_b38	rs17595502	7.8e-07	-0.23	Adipose - Subcutaneous
1720	FAM86B3P	chr8_8322123_G_A_b38	rs73184312	7.8e-07	-0.24	Adipose - Subcutaneous
1721	FAM86B3P	chr8_8322354_G_A_b38	rs117864949	7.8e-07	-0.24	Adipose - Subcutaneous
1722	FAM86B3P	chr8_8934763_G_A_b38	rs7000323	7.9e-07	-0.21	Adipose - Subcutaneous
1723	FAM86B3P	chr8_8316057_C_T_b38	rs113297745	8e-07	-0.24	Adipose - Subcutaneous
1724	FAM86B3P	chr8_8374627_T_C_b38	rs4840947	8.2e-07	0.21	Adipose - Subcutaneous
1725	FAM86B3P	chr8_8369660_C_A_b38	rs7841735	8.2e-07	0.21	Adipose - Subcutaneous
1726	FAM86B3P	chr8_8370888_C_T_b38	rs10481460	8.2e-07	0.21	Adipose - Subcutaneous
1727	FAM86B3P	chr8_8450534_A_C_b38	rs2921071	8.3e-07	0.21	Adipose - Subcutaneous
1728	FAM86B3P	chr8_8866408_G_T_b38	rs3789845	8.5e-07	0.22	Adipose - Subcutaneous
1729	FAM86B3P	chr8_9002766_G_T_b38	rs2288673	8.5e-07	0.21	Adipose - Subcutaneous
1730	FAM86B3P	chr8_8281286_C_T_b38	rs17665878	8.6e-07	-0.23	Adipose - Subcutaneous
1731	FAM86B3P	chr8_8657855_C_G_b38	rs4398922	8.9e-07	-0.23	Adipose - Subcutaneous
1732	FAM86B3P	chr8_9226261_C_A_b38	rs2929309	9e-07	-0.2	Adipose - Subcutaneous
1733	FAM86B3P	chr8_9122490_A_G_b38	rs10092662	9.4e-07	-0.21	Adipose - Subcutaneous
1734	FAM86B3P	chr8_8440423_T_C_b38	rs2976847	9.5e-07	0.22	Adipose - Subcutaneous
1735	FAM86B3P	chr8_8940442_C_T_b38	rs11779804	9.6e-07	-0.21	Adipose - Subcutaneous
1736	FAM86B3P	chr8_8317467_G_A_b38	rs1356627	1e-06	-0.23	Adipose - Subcutaneous
1737	FAM86B3P	chr8_8936097_C_T_b38	rs28572014	1e-06	-0.21	Adipose - Subcutaneous
1738	FAM86B3P	chr8_8936144_A_G_b38	rs17700611	1e-06	-0.21	Adipose - Subcutaneous
1739	FAM86B3P	chr8_8674618_T_A_b38	rs113468915	1e-06	-0.33	Adipose - Subcutaneous
1740	FAM86B3P	chr8_8944591_T_G_b38	rs4840376	1.1e-06	-0.21	Adipose - Subcutaneous
1741	FAM86B3P	chr8_8426516_G_A_b38	rs2945860	1.1e-06	0.22	Adipose - Subcutaneous
1742	FAM86B3P	chr8_8433847_A_G_b38	rs2979164	1.1e-06	0.21	Adipose - Subcutaneous
1743	FAM86B3P	chr8_8455500_C_A_b38	rs2976871	1.1e-06	0.21	Adipose - Subcutaneous
1744	FAM86B3P	chr8_9124886_T_C_b38	rs753012	1.1e-06	-0.21	Adipose - Subcutaneous
1745	FAM86B3P	chr8_8448731_C_T_b38	rs2979149	1.2e-06	0.22	Adipose - Subcutaneous
1746	FAM86B3P	chr8_8261475_G_A_b38	rs114876043	1.2e-06	-0.55	Adipose - Subcutaneous
1747	FAM86B3P	chr8_9171903_A_G_b38	rs435581	1.2e-06	0.21	Adipose - Subcutaneous
1748	FAM86B3P	chr8_9225923_A_T_b38	rs2929455	1.2e-06	-0.2	Adipose - Subcutaneous
1749	FAM86B3P	chr8_9175583_G_A_b38	rs393155	1.2e-06	0.21	Adipose - Subcutaneous
1750	FAM86B3P	chr8_9119492_GGCTTC_G_b38	rs36213496	1.2e-06	-0.21	Adipose - Subcutaneous
1751	FAM86B3P	chr8_9119688_A_G_b38	rs10109064	1.2e-06	-0.21	Adipose - Subcutaneous
1752	FAM86B3P	chr8_8865017_G_A_b38	rs56367294	1.3e-06	0.22	Adipose - Subcutaneous
1753	FAM86B3P	chr8_9202567_A_G_b38	rs1053036	1.3e-06	-0.21	Adipose - Subcutaneous
1754	FAM86B3P	chr8_9119519_T_C_b38	rs10111752	1.3e-06	-0.21	Adipose - Subcutaneous
1755	FAM86B3P	chr8_8425708_A_G_b38	rs2945862	1.3e-06	0.22	Adipose - Subcutaneous
1756	FAM86B3P	chr8_8268551_T_C_b38	rs712258	1.4e-06	-0.22	Adipose - Subcutaneous
1757	FAM86B3P	chr8_8972221_C_T_b38	rs76335000	1.4e-06	0.33	Adipose - Subcutaneous
1758	FAM86B3P	chr8_8775447_T_C_b38	rs565203	1.4e-06	-0.21	Adipose - Subcutaneous
1759	FAM86B3P	chr8_8777199_C_CTG_b38	rs34674676	1.4e-06	-0.21	Adipose - Subcutaneous
1760	FAM86B3P	chr8_8942466_G_A_b38	rs7843024	1.4e-06	-0.21	Adipose - Subcutaneous
1761	FAM86B3P	chr8_8772759_A_C_b38	rs506960	1.5e-06	-0.21	Adipose - Subcutaneous
1762	FAM86B3P	chr8_8854437_A_C_b38	rs435953	1.5e-06	0.21	Adipose - Subcutaneous
1763	FAM86B3P	chr8_8945977_G_T_b38	rs7823898	1.5e-06	-0.2	Adipose - Subcutaneous
1764	FAM86B3P	chr8_8836683_C_G_b38	rs13254903	1.5e-06	0.21	Adipose - Subcutaneous
1765	FAM86B3P	chr8_8361081_T_C_b38	rs7005904	1.5e-06	0.2	Adipose - Subcutaneous
1766	FAM86B3P	chr8_8421952_T_G_b38	rs2976940	1.6e-06	0.21	Adipose - Subcutaneous
1767	FAM86B3P	chr8_8434729_T_C_b38	rs2921090	1.6e-06	0.22	Adipose - Subcutaneous
1768	FAM86B3P	chr8_8425549_A_C_b38	rs2976938	1.6e-06	0.21	Adipose - Subcutaneous
1769	FAM86B3P	chr8_8237434_G_A_b38	rs114784826	1.7e-06	-0.44	Adipose - Subcutaneous
1770	FAM86B3P	chr8_9117593_G_A_b38	rs1822951	1.8e-06	-0.21	Adipose - Subcutaneous
1771	FAM86B3P	chr8_8421897_G_A_b38	rs2979239	1.8e-06	0.21	Adipose - Subcutaneous
1772	FAM86B3P	chr8_9172877_T_G_b38	rs453301	1.8e-06	0.2	Adipose - Subcutaneous
1773	FAM86B3P	chr8_8645927_T_C_b38	rs6986287	1.8e-06	-0.2	Adipose - Subcutaneous
1774	FAM86B3P	chr8_8261820_C_T_b38	rs138606975	1.9e-06	-0.53	Adipose - Subcutaneous
1775	FAM86B3P	chr8_9041808_G_C_b38	rs7462373	1.9e-06	-0.2	Adipose - Subcutaneous
1776	FAM86B3P	chr8_8940712_A_T_b38	rs10096850	1.9e-06	-0.2	Adipose - Subcutaneous
1777	FAM86B3P	chr8_9014200_C_T_b38	rs2979256	2e-06	0.2	Adipose - Subcutaneous
1778	FAM86B3P	chr8_8438561_A_G_b38	rs2976846	2e-06	0.21	Adipose - Subcutaneous
1779	FAM86B3P	chr8_8746674_T_C_b38	rs11776845	2e-06	-0.2	Adipose - Subcutaneous
1780	FAM86B3P	chr8_8354641_T_C_b38	rs34796521	2.1e-06	0.2	Adipose - Subcutaneous
1781	FAM86B3P	chr8_8366861_T_A_b38	rs34628823	2.1e-06	0.21	Adipose - Subcutaneous
1782	FAM86B3P	chr8_8427322_C_G_b38	rs2976937	2.1e-06	0.21	Adipose - Subcutaneous
1783	FAM86B3P	chr8_8375451_C_A_b38	rs12547958	2.1e-06	0.2	Adipose - Subcutaneous
1784	FAM86B3P	chr8_8645371_C_G_b38	rs7007564	2.1e-06	-0.2	Adipose - Subcutaneous
1785	FAM86B3P	chr8_8686034_A_G_b38	rs17154591	2.1e-06	-0.29	Adipose - Subcutaneous
1786	FAM86B3P	chr8_8366685_A_C_b38	rs57583445	2.3e-06	0.21	Adipose - Subcutaneous
1787	FAM86B3P	chr8_8418197_T_C_b38	rs2976942	2.3e-06	0.2	Adipose - Subcutaneous
1788	FAM86B3P	chr8_8932452_G_C_b38	rs10098531	2.3e-06	-0.21	Adipose - Subcutaneous
1789	FAM86B3P	chr8_8398321_T_A_b38	rs2979154	2.3e-06	0.22	Adipose - Subcutaneous
1790	FAM86B3P	chr8_8423553_A_AT_b38	rs34062543	2.3e-06	0.2	Adipose - Subcutaneous
1791	FAM86B3P	chr8_8385290_C_A_b38	rs4240617	2.4e-06	0.21	Adipose - Subcutaneous
1792	FAM86B3P	chr8_8943559_G_C_b38	rs73193910	2.5e-06	0.3	Adipose - Subcutaneous
1793	FAM86B3P	chr8_8448352_A_G_b38	rs2921076	2.5e-06	0.22	Adipose - Subcutaneous
1794	FAM86B3P	chr8_8393706_G_A_b38	rs2976949	2.5e-06	0.2	Adipose - Subcutaneous
1795	FAM86B3P	chr8_8331922_T_C_b38	rs2980497	2.6e-06	0.21	Adipose - Subcutaneous
1796	FAM86B3P	chr8_8500646_C_A_b38	rs2980752	2.8e-06	0.2	Adipose - Subcutaneous
1797	FAM86B3P	chr8_8425467_C_T_b38	rs2976939	2.8e-06	0.21	Adipose - Subcutaneous
1798	FAM86B3P	chr8_8232567_C_T_b38	rs192286914	2.8e-06	-0.52	Adipose - Subcutaneous
1799	FAM86B3P	chr8_8306796_G_A_b38	rs60672704	2.8e-06	0.25	Adipose - Subcutaneous
1800	FAM86B3P	chr8_8442426_A_G_b38	rs2921081	2.8e-06	0.22	Adipose - Subcutaneous
1801	FAM86B3P	chr8_8235792_C_T_b38	rs141702979	2.9e-06	-0.53	Adipose - Subcutaneous
1802	FAM86B3P	chr8_8236072_C_T_b38	rs140166630	2.9e-06	-0.53	Adipose - Subcutaneous
1803	FAM86B3P	chr8_8236338_C_A_b38	rs114740929	2.9e-06	-0.53	Adipose - Subcutaneous
1804	FAM86B3P	chr8_8432174_G_C_b38	rs2976841	2.9e-06	0.2	Adipose - Subcutaneous
1805	FAM86B3P	chr8_8375017_C_T_b38	rs4840948	3e-06	0.2	Adipose - Subcutaneous
1806	FAM86B3P	chr8_8376676_G_C_b38	rs4840953	3e-06	0.2	Adipose - Subcutaneous
1807	FAM86B3P	chr8_8645209_G_C_b38	rs10102100	3e-06	-0.2	Adipose - Subcutaneous
1808	FAM86B3P	chr8_8443029_G_C_b38	rs2979230	3e-06	0.21	Adipose - Subcutaneous
1809	FAM86B3P	chr8_8517326_G_A_b38	rs12546760	3e-06	0.19	Adipose - Subcutaneous
1810	FAM86B3P	chr8_8266111_G_C_b38	rs17594870	3.1e-06	-0.22	Adipose - Subcutaneous
1811	FAM86B3P	chr8_9003384_T_C_b38	rs2288671	3.2e-06	0.2	Adipose - Subcutaneous
1812	FAM86B3P	chr8_8429873_T_G_b38	rs2921093	3.2e-06	0.2	Adipose - Subcutaneous
1813	FAM86B3P	chr8_8829815_A_G_b38	rs7013471	3.2e-06	-0.19	Adipose - Subcutaneous
1814	FAM86B3P	chr8_8317614_A_C_b38	rs55852693	3.3e-06	-0.22	Adipose - Subcutaneous
1815	FAM86B3P	chr8_8776418_A_G_b38	rs535094	3.3e-06	-0.2	Adipose - Subcutaneous
1816	FAM86B3P	chr8_8426157_A_G_b38	rs2945861	3.3e-06	0.21	Adipose - Subcutaneous
1817	FAM86B3P	chr8_8386469_T_C_b38	rs2979159	3.3e-06	0.23	Adipose - Subcutaneous
1818	FAM86B3P	chr8_8376702_C_T_b38	rs4840954	3.3e-06	0.2	Adipose - Subcutaneous
1819	FAM86B3P	chr8_8415897_G_A_b38	rs1971411	3.4e-06	0.2	Adipose - Subcutaneous
1820	FAM86B3P	chr8_8940278_C_T_b38	rs62493229	3.5e-06	0.3	Adipose - Subcutaneous
1821	FAM86B3P	chr8_8776559_A_G_b38	rs534103	3.5e-06	-0.2	Adipose - Subcutaneous
1822	FAM86B3P	chr8_9034711_C_T_b38	rs2921383	3.7e-06	0.2	Adipose - Subcutaneous
1823	FAM86B3P	chr8_8430457_T_C_b38	rs17520086	3.9e-06	0.19	Adipose - Subcutaneous
1824	FAM86B3P	chr8_8941601_C_A_b38	rs11780774	3.9e-06	-0.2	Adipose - Subcutaneous
1825	FAM86B3P	chr8_8361451_A_G_b38	rs4840338	4e-06	0.19	Adipose - Subcutaneous
1826	FAM86B3P	chr8_8263772_G_A_b38	rs117900375	4.1e-06	-0.52	Adipose - Subcutaneous
1827	FAM86B3P	chr8_8266836_A_T_b38	rs116858333	4.1e-06	-0.52	Adipose - Subcutaneous
1828	FAM86B3P	chr8_8274290_C_A_b38	rs74636844	4.1e-06	-0.52	Adipose - Subcutaneous
1829	FAM86B3P	chr8_8660409_G_A_b38	rs1522838	4.1e-06	-0.21	Adipose - Subcutaneous
1830	FAM86B3P	chr8_8879954_T_G_b38	rs409997	4.4e-06	0.19	Adipose - Subcutaneous
1831	FAM86B3P	chr8_9128258_C_G_b38	rs67136655	4.7e-06	-0.2	Adipose - Subcutaneous
1832	FAM86B3P	chr8_8375610_G_C_b38	rs4840950	4.7e-06	0.2	Adipose - Subcutaneous
1833	FAM86B3P	chr8_8993123_G_A_b38	rs17701675	4.7e-06	0.19	Adipose - Subcutaneous
1834	FAM86B3P	chr8_8994371_G_A_b38	rs2953802	4.8e-06	0.19	Adipose - Subcutaneous
1835	FAM86B3P	chr8_8247883_T_C_b38	rs17594065	4.9e-06	-0.2	Adipose - Subcutaneous
1836	FAM86B3P	chr8_8778378_A_G_b38	rs617813	5.1e-06	-0.2	Adipose - Subcutaneous
1837	FAM86B3P	chr8_8832056_G_A_b38	rs144937408	5.1e-06	0.25	Adipose - Subcutaneous
1838	FAM86B3P	chr8_8995760_G_T_b38	rs1964356	5.3e-06	0.19	Adipose - Subcutaneous
1839	FAM86B3P	chr8_9047352_T_G_b38	rs12114954	5.3e-06	-0.19	Adipose - Subcutaneous
1840	FAM86B3P	chr8_8375353_G_A_b38	rs12546045	5.4e-06	0.19	Adipose - Subcutaneous
1841	FAM86B3P	chr8_9033304_A_G_b38	rs7853	5.4e-06	0.2	Adipose - Subcutaneous
1842	FAM86B3P	chr8_8430203_G_A_b38	rs62498670	5.5e-06	0.19	Adipose - Subcutaneous
1843	FAM86B3P	chr8_8433004_C_T_b38	rs2979163	5.5e-06	0.19	Adipose - Subcutaneous
1844	FAM86B3P	chr8_8422535_C_G_b38	rs2979240	5.6e-06	0.19	Adipose - Subcutaneous
1845	FAM86B3P	chr8_8765367_A_G_b38	rs476845	5.7e-06	-0.2	Adipose - Subcutaneous
1846	FAM86B3P	chr8_8658242_T_A_b38	rs1115138	5.7e-06	-0.2	Adipose - Subcutaneous
1847	FAM86B3P	chr8_8259316_C_T_b38	rs77514049	5.8e-06	-0.5	Adipose - Subcutaneous
1848	FAM86B3P	chr8_8745285_C_T_b38	rs57281209	5.8e-06	-0.21	Adipose - Subcutaneous
1849	FAM86B3P	chr8_8745400_C_T_b38	rs57687880	5.8e-06	-0.21	Adipose - Subcutaneous
1850	FAM86B3P	chr8_9117528_A_G_b38	rs1816893	5.8e-06	-0.2	Adipose - Subcutaneous
1851	FAM86B3P	chr8_8376703_G_A_b38	rs4840955	5.9e-06	0.19	Adipose - Subcutaneous
1852	FAM86B3P	chr8_8654821_C_G_b38	rs1609530	5.9e-06	-0.21	Adipose - Subcutaneous
1853	FAM86B3P	chr8_8262133_T_C_b38	rs76750871	6.1e-06	-0.51	Adipose - Subcutaneous
1854	FAM86B3P	chr8_8415533_T_G_b38	rs1971412	6.2e-06	0.19	Adipose - Subcutaneous
1855	FAM86B3P	chr8_8785877_G_A_b38	rs10903311	6.2e-06	0.19	Adipose - Subcutaneous
1856	FAM86B3P	chr8_8260621_G_A_b38	rs17594423	6.2e-06	-0.21	Adipose - Subcutaneous
1857	FAM86B3P	chr8_8374277_A_C_b38	rs4840946	6.3e-06	0.19	Adipose - Subcutaneous
1858	FAM86B3P	chr8_9044411_A_G_b38	rs3855900	6.3e-06	-0.19	Adipose - Subcutaneous
1859	FAM86B3P	chr8_9044861_A_T_b38	rs11787026	6.3e-06	-0.19	Adipose - Subcutaneous
1860	FAM86B3P	chr8_8263182_C_A_b38	rs67734823	6.4e-06	-0.21	Adipose - Subcutaneous
1861	FAM86B3P	chr8_8749083_G_C_b38	rs483186	6.5e-06	-0.2	Adipose - Subcutaneous
1862	FAM86B3P	chr8_8646190_T_C_b38	rs61040371	6.6e-06	-0.19	Adipose - Subcutaneous
1863	FAM86B3P	chr8_8940436_G_T_b38	rs11786407	6.7e-06	-0.2	Adipose - Subcutaneous
1864	FAM86B3P	chr8_8966276_T_G_b38	rs12549151	6.8e-06	0.19	Adipose - Subcutaneous
1865	FAM86B3P	chr8_8340790_C_G_b38	rs4840337	6.8e-06	0.2	Adipose - Subcutaneous
1866	FAM86B3P	chr8_8636100_G_A_b38	rs13279367	6.9e-06	-0.21	Adipose - Subcutaneous
1867	FAM86B3P	chr8_8919931_G_A_b38	rs2136872	6.9e-06	0.21	Adipose - Subcutaneous
1868	FAM86B3P	chr8_8402914_C_G_b38	rs2945874	7e-06	0.2	Adipose - Subcutaneous
1869	FAM86B3P	chr8_9116348_A_G_b38	rs12155586	7.1e-06	-0.19	Adipose - Subcutaneous
1870	FAM86B3P	chr8_9228513_A_G_b38	rs4841110	7.2e-06	-0.19	Adipose - Subcutaneous
1871	FAM86B3P	chr8_8623250_A_T_b38	rs2409049	7.3e-06	-0.22	Adipose - Subcutaneous
1872	FAM86B3P	chr8_8623408_A_C_b38	rs11777726	7.3e-06	-0.22	Adipose - Subcutaneous
1873	FAM86B3P	chr8_8782065_A_G_b38	rs488566	7.6e-06	-0.2	Adipose - Subcutaneous
1874	FAM86B3P	chr8_8269354_C_G_b38	rs712260	7.7e-06	-0.21	Adipose - Subcutaneous
1875	FAM86B3P	chr8_9050721_G_A_b38	rs6601279	7.7e-06	-0.19	Adipose - Subcutaneous
1876	FAM86B3P	chr8_9050725_C_A_b38	rs6981060	7.7e-06	-0.19	Adipose - Subcutaneous
1877	FAM86B3P	chr8_9047129_T_C_b38	rs6983877	7.8e-06	-0.19	Adipose - Subcutaneous
1878	FAM86B3P	chr8_9116828_C_T_b38	rs4841103	8.1e-06	-0.19	Adipose - Subcutaneous
1879	FAM86B3P	chr8_8646085_A_C_b38	rs12675306	8.3e-06	-0.19	Adipose - Subcutaneous
1880	FAM86B3P	chr8_9009901_G_C_b38	rs2915251	8.5e-06	0.19	Adipose - Subcutaneous
1881	FAM86B3P	chr8_8361666_G_A_b38	rs724265	8.5e-06	0.2	Adipose - Subcutaneous
1882	FAM86B3P	chr8_8940674_C_G_b38	rs10110329	9e-06	-0.2	Adipose - Subcutaneous
1883	FAM86B3P	chr8_8500270_A_C_b38	rs2921099	9.1e-06	0.19	Adipose - Subcutaneous
1884	FAM86B3P	chr8_8972226_C_T_b38	rs35589604	9.4e-06	0.24	Adipose - Subcutaneous
1885	FAM86B3P	chr8_8829170_T_A_b38	rs2409095	9.5e-06	0.21	Adipose - Subcutaneous
1886	FAM86B3P	chr8_8388935_T_G_b38	rs4840957	9.6e-06	0.2	Adipose - Subcutaneous
1887	FAM86B3P	chr8_8347718_A_T_b38	rs13273161	9.7e-06	0.2	Adipose - Subcutaneous
1888	FAM86B3P	chr8_9193698_A_C_b38	rs7011751	9.7e-06	0.21	Adipose - Subcutaneous
1889	FAM86B3P	chr8_8618531_A_T_b38	rs13273305	9.7e-06	0.24	Adipose - Subcutaneous
1890	FAM86B3P	chr8_8384262_T_C_b38	rs2976956	1e-05	0.2	Adipose - Subcutaneous
1891	FAM86B3P	chr8_8415848_G_C_b38	rs1543186	1e-05	0.19	Adipose - Subcutaneous
1892	FAM86B3P	chr8_9169129_C_T_b38	rs378974	1e-05	0.2	Adipose - Subcutaneous
1893	FAM86B3P	chr8_9037960_C_T_b38	rs7016139	1e-05	0.19	Adipose - Subcutaneous
1894	FAM86B3P	chr8_8493891_G_A_b38	rs2980749	1e-05	0.2	Adipose - Subcutaneous
1895	FAM86B3P	chr8_8738333_A_G_b38	rs546606	1e-05	-0.2	Adipose - Subcutaneous
1896	FAM86B3P	chr8_8429586_T_C_b38	rs2976935	1.1e-05	0.2	Adipose - Subcutaneous
1897	FAM86B3P	chr8_8645936_A_G_b38	rs6981638	1.1e-05	-0.19	Adipose - Subcutaneous
1898	FAM86B3P	chr8_9051726_A_T_b38	rs6601280	1.1e-05	-0.19	Adipose - Subcutaneous
1899	FAM86B3P	chr8_8496077_G_A_b38	rs2921004	1.1e-05	0.21	Adipose - Subcutaneous
1900	FAM86B3P	chr8_9111923_G_C_b38	rs10111263	1.1e-05	-0.19	Adipose - Subcutaneous
1901	FAM86B3P	chr8_8967994_C_G_b38	rs2043129	1.1e-05	0.18	Adipose - Subcutaneous
1902	FAM86B3P	chr8_9189668_A_G_b38	rs2010390	1.2e-05	-0.21	Adipose - Subcutaneous
1903	FAM86B3P	chr8_8971951_C_G_b38	rs10465000	1.2e-05	0.26	Adipose - Subcutaneous
1904	FAM86B3P	chr8_8646133_C_T_b38	rs57249973	1.2e-05	-0.19	Adipose - Subcutaneous
1905	FAM86B3P	chr8_9208000_C_A_b38	rs34491841	1.2e-05	-0.2	Adipose - Subcutaneous
1906	FAM86B3P	chr8_8388251_A_T_b38	rs4840956	1.2e-05	0.19	Adipose - Subcutaneous
1907	FAM86B3P	chr8_8389703_T_C_b38	rs2920998	1.2e-05	0.2	Adipose - Subcutaneous
1908	FAM86B3P	chr8_8389813_C_A_b38	rs2979157	1.2e-05	0.2	Adipose - Subcutaneous
1909	FAM86B3P	chr8_9196912_C_G_b38	rs13266650	1.2e-05	0.2	Adipose - Subcutaneous
1910	FAM86B3P	chr8_8919260_A_G_b38	rs4460377	1.2e-05	0.2	Adipose - Subcutaneous
1911	FAM86B3P	chr8_9012154_G_A_b38	rs28482034	1.2e-05	-0.18	Adipose - Subcutaneous
1912	FAM86B3P	chr8_9012868_T_G_b38	rs11785819	1.2e-05	-0.18	Adipose - Subcutaneous
1913	FAM86B3P	chr8_9171558_C_T_b38	rs424481	1.2e-05	0.2	Adipose - Subcutaneous
1914	FAM86B3P	chr8_8663020_C_T_b38	rs12678166	1.3e-05	0.23	Adipose - Subcutaneous
1915	FAM86B3P	chr8_8248884_G_T_b38	rs17594093	1.3e-05	-0.21	Adipose - Subcutaneous
1916	FAM86B3P	chr8_8736275_A_AAGG_b38	rs146893947	1.3e-05	-0.2	Adipose - Subcutaneous
1917	FAM86B3P	chr8_9053798_C_A_b38	rs3989373	1.3e-05	-0.19	Adipose - Subcutaneous
1918	FAM86B3P	chr8_8972471_C_T_b38	rs28602525	1.3e-05	0.24	Adipose - Subcutaneous
1919	FAM86B3P	chr8_8492860_C_T_b38	rs2921023	1.4e-05	0.2	Adipose - Subcutaneous
1920	FAM86B3P	chr8_8774322_C_G_b38	rs2012679	1.4e-05	-0.24	Adipose - Subcutaneous
1921	FAM86B3P	chr8_8526453_C_T_b38	rs111277663	1.4e-05	-0.21	Adipose - Subcutaneous
1922	FAM86B3P	chr8_9053494_A_G_b38	rs6601281	1.5e-05	-0.19	Adipose - Subcutaneous
1923	FAM86B3P	chr8_8965607_T_C_b38	rs4492384	1.5e-05	0.18	Adipose - Subcutaneous
1924	FAM86B3P	chr8_9198262_A_G_b38	rs10094141	1.5e-05	0.2	Adipose - Subcutaneous
1925	FAM86B3P	chr8_8523244_G_A_b38	rs67180327	1.6e-05	-0.21	Adipose - Subcutaneous
1926	FAM86B3P	chr8_8523429_T_C_b38	rs67611618	1.6e-05	-0.21	Adipose - Subcutaneous
1927	FAM86B3P	chr8_8523485_C_T_b38	rs58361948	1.6e-05	-0.21	Adipose - Subcutaneous
1928	FAM86B3P	chr8_8523519_C_G_b38	rs56804039	1.6e-05	-0.21	Adipose - Subcutaneous
1929	FAM86B3P	chr8_8523920_A_G_b38	rs6986470	1.6e-05	-0.21	Adipose - Subcutaneous
1930	FAM86B3P	chr8_8524154_C_A_b38	rs7017341	1.6e-05	-0.21	Adipose - Subcutaneous
1931	FAM86B3P	chr8_9067844_G_GT_b38	rs80309548	1.6e-05	0.19	Adipose - Subcutaneous
1932	FAM86B3P	chr8_8743307_T_A_b38	rs477018	1.6e-05	-0.2	Adipose - Subcutaneous
1933	FAM86B3P	chr8_8735634_A_G_b38	rs2664041	1.6e-05	-0.19	Adipose - Subcutaneous
1934	FAM86B3P	chr8_8736142_A_G_b38	rs570396	1.6e-05	-0.19	Adipose - Subcutaneous
1935	FAM86B3P	chr8_8736181_A_G_b38	rs571130	1.6e-05	-0.19	Adipose - Subcutaneous
1936	FAM86B3P	chr8_8691536_G_A_b38	rs10106737	1.7e-05	-0.27	Adipose - Subcutaneous
1937	FAM86B3P	chr8_8973210_G_A_b38	rs7015336	1.7e-05	0.18	Adipose - Subcutaneous
1938	FAM86B3P	chr8_8419116_C_T_b38	rs2976941	1.7e-05	0.18	Adipose - Subcutaneous
1939	FAM86B3P	chr8_8478080_A_G_b38	rs2921034	1.7e-05	0.23	Adipose - Subcutaneous
1940	FAM86B3P	chr8_8377198_C_T_b38	rs3896980	1.7e-05	0.18	Adipose - Subcutaneous
1941	FAM86B3P	chr8_8397365_T_C_b38	rs2976933	1.8e-05	0.18	Adipose - Subcutaneous
1942	FAM86B3P	chr8_8645565_G_C_b38	rs6996523	1.8e-05	-0.19	Adipose - Subcutaneous
1943	FAM86B3P	chr8_8722131_C_G_b38	rs505710	1.8e-05	-0.22	Adipose - Subcutaneous
1944	FAM86B3P	chr8_8322133_C_G_b38	rs4840923	1.8e-05	0.2	Adipose - Subcutaneous
1945	FAM86B3P	chr8_9011767_G_A_b38	rs28665409	1.8e-05	-0.18	Adipose - Subcutaneous
1946	FAM86B3P	chr8_8738538_A_C_b38	rs557892	1.8e-05	-0.19	Adipose - Subcutaneous
1947	FAM86B3P	chr8_8585663_T_G_b38	rs28472946	1.9e-05	-0.18	Adipose - Subcutaneous
1948	FAM86B3P	chr8_8840582_C_T_b38	rs4841054	1.9e-05	0.18	Adipose - Subcutaneous
1949	FAM86B3P	chr8_8262194_A_G_b38	rs712255	1.9e-05	-0.19	Adipose - Subcutaneous
1950	FAM86B3P	chr8_8388651_A_C_b38	rs13280304	1.9e-05	0.19	Adipose - Subcutaneous
1951	FAM86B3P	chr8_8766127_A_G_b38	rs686189	1.9e-05	-0.19	Adipose - Subcutaneous
1952	FAM86B3P	chr8_8408887_A_C_b38	rs2976921	1.9e-05	0.19	Adipose - Subcutaneous
1953	FAM86B3P	chr8_9113252_G_T_b38	rs7830804	2e-05	-0.19	Adipose - Subcutaneous
1954	FAM86B3P	chr8_8328916_C_T_b38	rs10099374	2e-05	0.19	Adipose - Subcutaneous
1955	FAM86B3P	chr8_8501157_C_G_b38	rs2921094	2e-05	0.18	Adipose - Subcutaneous
1956	FAM86B3P	chr8_8736737_G_A_b38	rs575895	2e-05	-0.19	Adipose - Subcutaneous
1957	FAM86B3P	chr8_8736744_C_T_b38	rs575920	2e-05	-0.19	Adipose - Subcutaneous
1958	FAM86B3P	chr8_8495795_C_G_b38	rs2921008	2e-05	0.19	Adipose - Subcutaneous
1959	FAM86B3P	chr8_8720821_C_T_b38	rs6601727	2e-05	-0.21	Adipose - Subcutaneous
1960	FAM86B3P	chr8_8246260_C_T_b38	rs712253	2e-05	-0.19	Adipose - Subcutaneous
1961	FAM86B3P	chr8_8739327_C_T_b38	rs576922	2.1e-05	-0.19	Adipose - Subcutaneous
1962	FAM86B3P	chr8_8778005_T_C_b38	rs500115	2.1e-05	-0.24	Adipose - Subcutaneous
1963	FAM86B3P	chr8_9226269_A_C_b38	rs936647	2.1e-05	-0.23	Adipose - Subcutaneous
1964	FAM86B3P	chr8_8736128_G_T_b38	rs570364	2.1e-05	-0.19	Adipose - Subcutaneous
1965	FAM86B3P	chr8_9206389_A_C_b38	rs2929466	2.2e-05	0.18	Adipose - Subcutaneous
1966	FAM86B3P	chr8_9212778_G_C_b38	rs6998368	2.2e-05	-0.19	Adipose - Subcutaneous
1967	FAM86B3P	chr8_9174194_T_A_b38	rs398801	2.2e-05	0.19	Adipose - Subcutaneous
1968	FAM86B3P	chr8_8946830_A_ACC_b38	rs10676123	2.2e-05	-0.18	Adipose - Subcutaneous
1969	FAM86B3P	chr8_8478220_C_G_b38	rs2979188	2.3e-05	0.2	Adipose - Subcutaneous
1970	FAM86B3P	chr8_8526523_G_A_b38	rs111731821	2.3e-05	-0.21	Adipose - Subcutaneous
1971	FAM86B3P	chr8_8526969_G_T_b38	rs11777086	2.3e-05	-0.21	Adipose - Subcutaneous
1972	FAM86B3P	chr8_8507008_C_T_b38	rs4840976	2.3e-05	0.2	Adipose - Subcutaneous
1973	FAM86B3P	chr8_8740321_A_C_b38	rs11783950	2.5e-05	-0.19	Adipose - Subcutaneous
1974	FAM86B3P	chr8_8738671_C_T_b38	rs559534	2.5e-05	-0.19	Adipose - Subcutaneous
1975	FAM86B3P	chr8_8524864_G_A_b38	rs17616779	2.5e-05	-0.21	Adipose - Subcutaneous
1976	FAM86B3P	chr8_8525122_A_G_b38	rs59620654	2.5e-05	-0.21	Adipose - Subcutaneous
1977	FAM86B3P	chr8_8525967_C_T_b38	rs34154295	2.5e-05	-0.21	Adipose - Subcutaneous
1978	FAM86B3P	chr8_8525886_T_G_b38	rs11780966	2.5e-05	-0.21	Adipose - Subcutaneous
1979	FAM86B3P	chr8_8500798_TAGAC_T_b38	rs35609970	2.6e-05	-0.19	Adipose - Subcutaneous
1980	FAM86B3P	chr8_8919114_C_T_b38	rs4342600	2.6e-05	0.19	Adipose - Subcutaneous
1981	FAM86B3P	chr8_9026993_G_C_b38	rs4840389	2.6e-05	-0.17	Adipose - Subcutaneous
1982	FAM86B3P	chr8_8749567_A_T_b38	rs567958	2.7e-05	-0.18	Adipose - Subcutaneous
1983	FAM86B3P	chr8_9169430_A_G_b38	rs365309	2.7e-05	0.19	Adipose - Subcutaneous
1984	FAM86B3P	chr8_9029454_A_G_b38	rs7005056	2.8e-05	-0.17	Adipose - Subcutaneous
1985	FAM86B3P	chr8_8513610_C_T_b38	rs4500083	2.8e-05	0.2	Adipose - Subcutaneous
1986	FAM86B3P	chr8_8528037_A_G_b38	rs11776995	2.8e-05	-0.2	Adipose - Subcutaneous
1987	FAM86B3P	chr8_8968365_T_C_b38	rs1594437	2.8e-05	0.18	Adipose - Subcutaneous
1988	FAM86B3P	chr8_8514380_A_G_b38	rs11774469	2.8e-05	0.2	Adipose - Subcutaneous
1989	FAM86B3P	chr8_8526027_C_T_b38	rs35198755	2.8e-05	0.2	Adipose - Subcutaneous
1990	FAM86B3P	chr8_9205517_C_T_b38	rs11779181	2.8e-05	-0.19	Adipose - Subcutaneous
1991	FAM86B3P	chr8_8685140_C_G_b38	rs7824781	2.9e-05	-0.26	Adipose - Subcutaneous
1992	FAM86B3P	chr8_8249964_C_T_b38	rs150492275	2.9e-05	-0.45	Adipose - Subcutaneous
1993	FAM86B3P	chr8_8250349_C_G_b38	rs78122084	2.9e-05	-0.45	Adipose - Subcutaneous
1994	FAM86B3P	chr8_8915443_A_G_b38	rs34285881	3.1e-05	0.19	Adipose - Subcutaneous
1995	FAM86B3P	chr8_8468960_C_G_b38	rs2921042	3.1e-05	0.19	Adipose - Subcutaneous
1996	FAM86B3P	chr8_8404551_C_T_b38	rs2945870	3.1e-05	0.19	Adipose - Subcutaneous
1997	FAM86B3P	chr8_8504454_T_A_b38	rs2921068	3.1e-05	0.18	Adipose - Subcutaneous
1998	FAM86B3P	chr8_8741890_G_T_b38	rs11774455	3.1e-05	0.28	Adipose - Subcutaneous
1999	FAM86B3P	chr8_8623967_G_C_b38	rs55657862	3.1e-05	-0.2	Adipose - Subcutaneous
[truncated: 6,672 more rows]

## Sheet: MUSCLE
	Gene Symbol	Variant ID	SNP ID	P-Value	NES	Tissue
1	AFF3	chr2_99592368_A_G_b38	rs12712049	2.3e-05	-0.16	Muscle - Skeletal
2	AFF3	chr2_99597583_T_C_b38	rs3792129	2.7e-05	-0.15	Muscle - Skeletal
3	AFF3	chr2_99598153_C_G_b38	rs3792130	2.8e-05	-0.16	Muscle - Skeletal
4	AFF3	chr2_99634941_T_C_b38	rs9284724	3.2e-05	-0.15	Muscle - Skeletal
5	AFF3	chr2_99598987_C_G_b38	rs3792131	3.3e-05	-0.15	Muscle - Skeletal
6	AFF3	chr2_99600894_T_TG_b38	rs3838579	3.3e-05	-0.15	Muscle - Skeletal
7	AFF3	chr2_99654232_C_T_b38	rs12712054	3.8e-05	-0.15	Muscle - Skeletal
8	AFF3	chr2_99663560_G_A_b38	rs4851221	3.9e-05	-0.15	Muscle - Skeletal
9	AFF3	chr2_99671479_C_T_b38	rs2030693	3.9e-05	-0.15	Muscle - Skeletal
10	AFF3	chr2_99642807_T_C_b38	rs2177542	4.1e-05	-0.15	Muscle - Skeletal
11	AFF3	chr2_99647683_A_G_b38	rs6745568	4.4e-05	-0.15	Muscle - Skeletal
12	AFF3	chr2_99648299_G_GTTTTGTAAACTTTGAGGGT_b38	rs145969272	4.4e-05	-0.15	Muscle - Skeletal
13	AFF3	chr2_99630465_A_G_b38	rs2177541	5.4e-05	-0.15	Muscle - Skeletal
14	AFF3	chr2_99627941_AC_A_b38	rs61351322	7e-05	-0.15	Muscle - Skeletal
15	AFF3	chr2_99635697_A_C_b38	rs1357719	7e-05	-0.15	Muscle - Skeletal
16	AFF3	chr2_99636697_A_G_b38	rs2049400	7e-05	-0.15	Muscle - Skeletal
17	AFF3	chr2_99642436_C_A_b38	rs6542884	7e-05	-0.15	Muscle - Skeletal
18	AFF3	chr2_99648121_C_T_b38	rs11684088	7.7e-05	-0.15	Muscle - Skeletal
19	AFF3	chr2_99651042_A_G_b38	rs13029690	7.7e-05	-0.15	Muscle - Skeletal
20	AFF3	chr2_99655157_G_A_b38	rs11123790	9.5e-05	-0.14	Muscle - Skeletal
21	AFF3	chr2_99663676_T_C_b38	rs9308827	0.00011	-0.14	Muscle - Skeletal
22	AFF3	chr2_99657330_G_A_b38	rs6738724	0.00013	-0.14	Muscle - Skeletal
23	AFF3	chr2_99663231_G_C_b38	rs9308826	0.00013	-0.14	Muscle - Skeletal
24	AFF3	chr2_99666676_C_A_b38	rs7579222	0.00013	-0.14	Muscle - Skeletal
25	AFF3	chr2_99669628_G_A_b38	rs1996984	0.00013	-0.14	Muscle - Skeletal
26	AFF3	chr2_99669905_A_G_b38	rs2030691	0.00013	-0.14	Muscle - Skeletal
27	AFF3	chr2_99671348_T_C_b38	rs2030692	0.00013	-0.14	Muscle - Skeletal
28	AFF3	chr2_99672016_A_G_b38	rs9678859	0.00013	-0.14	Muscle - Skeletal
29	AFF3	chr2_99621917_C_T_b38	rs12620982	0.00016	0.13	Muscle - Skeletal
30	AFF3	chr2_99604246_G_C_b38	rs10167554	0.00018	0.14	Muscle - Skeletal
31	AFF3	chr2_99656152_C_A_b38	rs4850910	0.0002	-0.13	Muscle - Skeletal
32	AFF3	chr2_99656147_G_A_b38	rs4851220	0.00023	-0.13	Muscle - Skeletal
33	AFF3	chr2_99656252_GA_G_b38	rs11337782	0.00023	-0.13	Muscle - Skeletal
34	ASAH1	chr8_18072189_G_T_b38	rs7460890	1e-22	0.28	Muscle - Skeletal
35	ASAH1	chr8_18072393_A_G_b38	rs7464995	2e-22	0.28	Muscle - Skeletal
36	ASAH1	chr8_18072505_C_CAGAAA_b38	rs140182026	2e-22	0.28	Muscle - Skeletal
37	ASAH1	chr8_18072926_C_T_b38	rs7387072	2e-22	0.28	Muscle - Skeletal
38	ASAH1	chr8_18073218_G_A_b38	rs6586687	2e-22	0.28	Muscle - Skeletal
39	ASAH1	chr8_18069552_G_T_b38	rs4921833	2.2e-22	0.28	Muscle - Skeletal
40	ASAH1	chr8_18071490_G_A_b38	rs12549594	2.2e-22	0.28	Muscle - Skeletal
41	ASAH1	chr8_18071895_C_T_b38	rs966118	2.2e-22	0.28	Muscle - Skeletal
42	ASAH1	chr8_18065830_C_T_b38	rs4377998	2.2e-22	-0.27	Muscle - Skeletal
43	ASAH1	chr8_18068477_C_A_b38	rs2299606	2.3e-22	0.28	Muscle - Skeletal
44	ASAH1	chr8_18073263_C_T_b38	rs3753115	2.4e-22	0.28	Muscle - Skeletal
45	ASAH1	chr8_18069785_C_T_b38	rs4921834	2.8e-22	0.27	Muscle - Skeletal
46	ASAH1	chr8_18070125_T_C_b38	rs35855663	2.8e-22	0.27	Muscle - Skeletal
47	ASAH1	chr8_18073490_A_G_b38	rs3753116	3.1e-22	0.28	Muscle - Skeletal
48	ASAH1	chr8_18069818_T_C_b38	rs1049874	3.1e-22	0.28	Muscle - Skeletal
49	ASAH1	chr8_18070007_A_G_b38	rs35815009	3.1e-22	0.28	Muscle - Skeletal
50	ASAH1	chr8_18070500_T_C_b38	rs60896389	3.1e-22	0.28	Muscle - Skeletal
51	ASAH1	chr8_18070514_T_C_b38	rs57359921	3.1e-22	0.28	Muscle - Skeletal
52	ASAH1	chr8_18070543_C_A_b38	rs61236260	3.1e-22	0.28	Muscle - Skeletal
53	ASAH1	chr8_18070562_A_G_b38	rs57671612	3.1e-22	0.28	Muscle - Skeletal
54	ASAH1	chr8_18071302_C_T_b38	rs1071645	3.1e-22	0.28	Muscle - Skeletal
55	ASAH1	chr8_18071411_T_C_b38	rs12547845	3.1e-22	0.28	Muscle - Skeletal
56	ASAH1	chr8_18073225_C_A_b38	rs7461977	3.2e-22	0.28	Muscle - Skeletal
57	ASAH1	chr8_18072520_G_A_b38	rs60767394	3.5e-22	0.28	Muscle - Skeletal
58	ASAH1	chr8_18068651_G_A_b38	rs2299607	3.6e-22	0.27	Muscle - Skeletal
59	ASAH1	chr8_18070189_G_T_b38	rs10102520	4.1e-22	-0.27	Muscle - Skeletal
60	ASAH1	chr8_18069497_A_G_b38	rs4921832	4.9e-22	0.27	Muscle - Skeletal
61	ASAH1	chr8_18069573_T_C_b38	rs4921566	4.9e-22	0.27	Muscle - Skeletal
62	ASAH1	chr8_18072845_A_C_b38	rs7388380	5.4e-22	0.27	Muscle - Skeletal
63	ASAH1	chr8_18067642_C_T_b38	rs12155668	5.7e-22	0.27	Muscle - Skeletal
64	ASAH1	chr8_18068009_C_T_b38	rs2299604	5.7e-22	0.27	Muscle - Skeletal
65	ASAH1	chr8_18073582_C_T_b38	rs3753117	6.7e-22	0.27	Muscle - Skeletal
66	ASAH1	chr8_18072653_A_G_b38	rs6586685	7.1e-22	0.27	Muscle - Skeletal
67	ASAH1	chr8_18069281_G_A_b38	rs12548139	8.1e-22	0.27	Muscle - Skeletal
68	ASAH1	chr8_18073096_A_C_b38	rs6586686	9.4e-22	0.27	Muscle - Skeletal
69	ASAH1	chr8_18069739_A_C_b38	rs4921567	1e-21	0.27	Muscle - Skeletal
70	ASAH1	chr8_18067646_A_G_b38	rs12155885	1.1e-21	0.27	Muscle - Skeletal
71	ASAH1	chr8_18062568_T_A_b38	rs12541567	9.3e-17	-0.23	Muscle - Skeletal
72	ASAH1	chr8_18071202_G_A_b38	rs11785746	1.1e-16	-0.23	Muscle - Skeletal
73	ASAH1	chr8_18069675_A_G_b38	rs2427746	4.1e-16	0.24	Muscle - Skeletal
74	ASAH1	chr8_18069771_G_T_b38	rs2106037	4.1e-16	0.24	Muscle - Skeletal
75	ASAH1	chr8_18073608_C_T_b38	rs35573135	1e-15	0.23	Muscle - Skeletal
76	ASAH1	chr8_18059837_C_T_b38	rs10448130	7.4e-15	0.24	Muscle - Skeletal
77	ASAH1	chr8_18060826_C_T_b38	rs35305827	7.4e-15	0.24	Muscle - Skeletal
78	ASAH1	chr8_18061259_C_T_b38	rs10503609	7.4e-15	0.24	Muscle - Skeletal
79	ASAH1	chr8_18065633_G_A_b38	rs2410446	8.1e-15	-0.23	Muscle - Skeletal
80	ASAH1	chr8_18065638_T_C_b38	rs2410447	8.1e-15	-0.23	Muscle - Skeletal
81	ASAH1	chr8_18064157_C_T_b38	rs2073572	1.2e-14	-0.23	Muscle - Skeletal
82	ASAH1	chr8_18064164_G_T_b38	rs2073573	1.2e-14	-0.23	Muscle - Skeletal
83	ASAH1	chr8_18065990_C_G_b38	rs12541181	1.2e-14	-0.23	Muscle - Skeletal
84	ASAH1	chr8_18059919_C_A_b38	rs10448131	1.8e-14	0.23	Muscle - Skeletal
85	ASAH1	chr8_18063311_A_T_b38	rs7824650	2.5e-14	-0.23	Muscle - Skeletal
86	ASAH1	chr8_18062828_C_T_b38	rs7387912	2.7e-14	0.23	Muscle - Skeletal
87	ASAH1	chr8_18062850_C_A_b38	rs7387916	2.7e-14	0.23	Muscle - Skeletal
88	ASAH1	chr8_18062852_A_G_b38	rs7386629	2.7e-14	0.23	Muscle - Skeletal
89	ASAH1	chr8_18063058_C_T_b38	rs7387930	2.7e-14	0.23	Muscle - Skeletal
90	ASAH1	chr8_18067136_G_T_b38	rs115973081	2.7e-14	0.23	Muscle - Skeletal
91	ASAH1	chr8_18063721_G_A_b38	rs13280	3e-14	-0.22	Muscle - Skeletal
92	ASAH1	chr8_18067103_ACCTGTGCTGTATATCTAAGACATACAGCAC_A_b38	rs138234399	3.1e-14	0.23	Muscle - Skeletal
93	ASAH1	chr8_18063114_C_T_b38	rs6586683	4e-14	0.23	Muscle - Skeletal
94	ASAH1	chr8_18067822_A_G_b38	rs6586684	4.2e-14	0.22	Muscle - Skeletal
95	ASAH1	chr8_18064887_T_C_b38	rs7834136	5.1e-14	-0.22	Muscle - Skeletal
96	ASAH1	chr8_18061217_G_A_b38	rs17636098	6e-14	0.22	Muscle - Skeletal
97	ASAH1	chr8_18060379_C_T_b38	rs10112857	1.8e-13	0.22	Muscle - Skeletal
98	ASAH1	chr8_18079589_G_A_b38	rs7823967	8e-13	-0.2	Muscle - Skeletal
99	ASAH1	chr8_18079658_G_A_b38	rs7823998	8e-13	-0.2	Muscle - Skeletal
100	ASAH1	chr8_18064905_A_G_b38	rs7830490	1.6e-12	-0.21	Muscle - Skeletal
101	ASAH1	chr8_18078133_A_C_b38	rs7833836	2.1e-12	-0.2	Muscle - Skeletal
102	ASAH1	chr8_18079134_TG_T_b38	rs5889767	2.4e-12	-0.2	Muscle - Skeletal
103	ASAH1	chr8_18079468_C_CATT_b38	rs5889769	2.4e-12	-0.2	Muscle - Skeletal
104	ASAH1	chr8_18077595_C_A_b38	rs4537337	2.4e-12	-0.2	Muscle - Skeletal
105	ASAH1	chr8_18064412_T_C_b38	rs2073574	2.5e-12	-0.2	Muscle - Skeletal
106	ASAH1	chr8_18079198_G_A_b38	rs1024359	2.8e-12	-0.2	Muscle - Skeletal
107	ASAH1	chr8_18079449_C_A_b38	rs1024361	3.4e-12	-0.2	Muscle - Skeletal
108	ASAH1	chr8_18078168_C_G_b38	rs7816173	3.4e-12	-0.19	Muscle - Skeletal
109	ASAH1	chr8_18077983_T_C_b38	rs7837365	3.8e-12	-0.19	Muscle - Skeletal
110	ASAH1	chr8_18078158_C_T_b38	rs7816074	4.2e-12	-0.19	Muscle - Skeletal
111	ASAH1	chr8_18053537_T_C_b38	rs13255037	4.7e-12	-0.19	Muscle - Skeletal
112	ASAH1	chr8_18078520_G_A_b38	rs13282042	4.9e-12	-0.19	Muscle - Skeletal
113	ASAH1	chr8_18077520_A_T_b38	rs4541969	5.4e-12	-0.19	Muscle - Skeletal
114	ASAH1	chr8_18053031_C_T_b38	rs10112690	6.7e-12	-0.19	Muscle - Skeletal
115	ASAH1	chr8_18051329_C_T_b38	rs7014461	8e-12	-0.19	Muscle - Skeletal
116	ASAH1	chr8_18051814_G_A_b38	rs6586682	8e-12	-0.19	Muscle - Skeletal
117	ASAH1	chr8_18051962_C_T_b38	rs7844023	8e-12	-0.19	Muscle - Skeletal
118	ASAH1	chr8_18052702_G_A_b38	rs6981333	8.1e-12	-0.19	Muscle - Skeletal
119	ASAH1	chr8_18051983_C_T_b38	rs7844114	8.4e-12	-0.19	Muscle - Skeletal
120	ASAH1	chr8_18059944_T_C_b38	rs11203934	1.1e-11	-0.2	Muscle - Skeletal
121	ASAH1	chr8_18053268_G_T_b38	rs10112108	1.2e-11	-0.19	Muscle - Skeletal
122	ASAH1	chr8_18052483_G_A_b38	rs6980962	1.3e-11	-0.19	Muscle - Skeletal
123	ASAH1	chr8_18053160_G_A_b38	rs10112000	1.5e-11	-0.19	Muscle - Skeletal
124	ASAH1	chr8_18074027_A_AG_b38	rs34737630	2.3e-11	0.33	Muscle - Skeletal
125	ASAH1	chr8_18074196_A_T_b38	rs60429850	2.3e-11	0.33	Muscle - Skeletal
126	ASAH1	chr8_18074252_G_A_b38	rs34899721	2.3e-11	0.33	Muscle - Skeletal
127	ASAH1	chr8_18074296_A_AAC_b38	rs34482226	2.3e-11	0.33	Muscle - Skeletal
128	ASAH1	chr8_18074392_AC_A_b38	rs61266956	2.3e-11	0.33	Muscle - Skeletal
129	ASAH1	chr8_18074394_TTAG_T_b38	rs201635240	2.3e-11	0.33	Muscle - Skeletal
130	ASAH1	chr8_18074497_G_A_b38	rs57869138	2.3e-11	0.33	Muscle - Skeletal
131	ASAH1	chr8_18074528_T_C_b38	rs34142273	2.3e-11	0.33	Muscle - Skeletal
132	ASAH1	chr8_18075215_G_T_b38	rs112284453	2.9e-11	0.33	Muscle - Skeletal
133	ASAH1	chr8_18075206_C_G_b38	rs111683029	3e-11	0.33	Muscle - Skeletal
134	ASAH1	chr8_18075228_T_C_b38	rs145067130	3e-11	0.33	Muscle - Skeletal
135	ASAH1	chr8_18075269_A_C_b38	rs112928371	3e-11	0.33	Muscle - Skeletal
136	ASAH1	chr8_18051464_T_C_b38	rs10087660	4.1e-11	-0.19	Muscle - Skeletal
137	ASAH1	chr8_18076813_C_T_b38	rs2410448	7.8e-11	0.32	Muscle - Skeletal
138	ASAH1	chr8_18074094_T_G_b38	rs34288580	9.6e-11	0.32	Muscle - Skeletal
139	ASAH1	chr8_18060945_G_T_b38	rs10087428	1.1e-10	-0.19	Muscle - Skeletal
140	ASAH1	chr8_17999936_T_C_b38	rs6586676	1.1e-10	-0.19	Muscle - Skeletal
141	ASAH1	chr8_18076248_C_G_b38	rs34938993	1.1e-10	0.32	Muscle - Skeletal
142	ASAH1	chr8_18075637_C_T_b38	rs34482943	1.3e-10	0.31	Muscle - Skeletal
143	ASAH1	chr8_18075961_G_A_b38	rs35657706	1.3e-10	0.31	Muscle - Skeletal
144	ASAH1	chr8_18076257_G_A_b38	rs34107400	1.3e-10	0.31	Muscle - Skeletal
145	ASAH1	chr8_18076411_T_G_b38	rs7462961	1.3e-10	0.31	Muscle - Skeletal
146	ASAH1	chr8_18076520_T_C_b38	rs7462991	1.3e-10	0.31	Muscle - Skeletal
147	ASAH1	chr8_18076552_C_CT_b38	rs36126600	1.3e-10	0.31	Muscle - Skeletal
148	ASAH1	chr8_18076670_T_G_b38	rs7463054	1.3e-10	0.31	Muscle - Skeletal
149	ASAH1	chr8_18075590_G_A_b38	rs35513736	1.4e-10	0.31	Muscle - Skeletal
150	ASAH1	chr8_18075736_T_C_b38	rs35514556	1.4e-10	0.31	Muscle - Skeletal
151	ASAH1	chr8_18063298_A_G_b38	rs7824644	1.5e-10	-0.19	Muscle - Skeletal
152	ASAH1	chr8_18054448_G_A_b38	rs374024	1.9e-10	-0.18	Muscle - Skeletal
153	ASAH1	chr8_18079855_C_T_b38	rs7825389	1.9e-10	-0.18	Muscle - Skeletal
154	ASAH1	chr8_18079723_C_A_b38	rs7825215	2.3e-10	-0.18	Muscle - Skeletal
155	ASAH1	chr8_18079804_G_A_b38	rs7824280	2.3e-10	-0.18	Muscle - Skeletal
156	ASAH1	chr8_18080509_A_C_b38	rs10108779	2.4e-10	-0.18	Muscle - Skeletal
157	ASAH1	chr8_18080085_C_T_b38	rs2283117	2.5e-10	-0.18	Muscle - Skeletal
158	ASAH1	chr8_17978992_G_T_b38	rs6990207	2.7e-10	-0.18	Muscle - Skeletal
159	ASAH1	chr8_18065914_A_G_b38	rs55869903	2.7e-10	-0.2	Muscle - Skeletal
160	ASAH1	chr8_18080233_A_C_b38	rs2283119	3.6e-10	-0.18	Muscle - Skeletal
161	ASAH1	chr8_18054313_C_A_b38	rs543449	5.1e-10	-0.18	Muscle - Skeletal
162	ASAH1	chr8_18065912_A_G_b38	rs28479568	5.2e-10	-0.2	Muscle - Skeletal
163	ASAH1	chr8_18054223_C_G_b38	rs6988638	5.3e-10	-0.19	Muscle - Skeletal
164	ASAH1	chr8_18044401_G_T_b38	rs11203933	6.3e-10	-0.18	Muscle - Skeletal
165	ASAH1	chr8_18080214_T_C_b38	rs2283118	7.8e-10	-0.17	Muscle - Skeletal
166	ASAH1	chr8_18054396_G_A_b38	rs373983	9e-10	-0.18	Muscle - Skeletal
167	ASAH1	chr8_18000371_A_C_b38	rs7825899	9.6e-10	-0.18	Muscle - Skeletal
168	ASAH1	chr8_18080021_G_A_b38	rs11986226	1.1e-09	-0.17	Muscle - Skeletal
169	ASAH1	chr8_18054112_C_T_b38	rs2517333	2.1e-09	-0.17	Muscle - Skeletal
170	ASAH1	chr8_17984991_T_C_b38	rs36049816	2.3e-09	-0.18	Muscle - Skeletal
171	ASAH1	chr8_18075120_A_C_b38	rs369035737	2.6e-09	0.33	Muscle - Skeletal
172	ASAH1	chr8_17999519_T_C_b38	rs13258901	2.7e-09	-0.18	Muscle - Skeletal
173	ASAH1	chr8_17988209_A_AT_b38	rs35891156	2.9e-09	-0.17	Muscle - Skeletal
174	ASAH1	chr8_18040295_G_A_b38	rs7011029	3e-09	-0.16	Muscle - Skeletal
175	ASAH1	chr8_18041009_A_T_b38	rs17515033	3.1e-09	-0.17	Muscle - Skeletal
176	ASAH1	chr8_17986417_G_C_b38	rs11776688	3.2e-09	-0.17	Muscle - Skeletal
177	ASAH1	chr8_17987361_A_C_b38	rs10088513	4.1e-09	-0.17	Muscle - Skeletal
178	ASAH1	chr8_18033669_C_T_b38	rs6586680	4.2e-09	-0.17	Muscle - Skeletal
179	ASAH1	chr8_18065376_G_T_b38	rs4288422	4.4e-09	-0.17	Muscle - Skeletal
180	ASAH1	chr8_18036879_G_C_b38	rs7821469	4.8e-09	-0.18	Muscle - Skeletal
181	ASAH1	chr8_17930752_T_C_b38	rs12335048	4.9e-09	-0.17	Muscle - Skeletal
182	ASAH1	chr8_18031686_C_T_b38	rs17593192	5e-09	-0.17	Muscle - Skeletal
183	ASAH1	chr8_17994527_T_G_b38	rs13279395	5.4e-09	-0.17	Muscle - Skeletal
184	ASAH1	chr8_17990530_G_A_b38	rs34134751	5.6e-09	-0.17	Muscle - Skeletal
185	ASAH1	chr8_17990632_T_C_b38	rs35256609	5.6e-09	-0.17	Muscle - Skeletal
186	ASAH1	chr8_18000928_T_G_b38	rs12547946	5.7e-09	-0.17	Muscle - Skeletal
187	ASAH1	chr8_18071605_G_T_b38	rs12546423	5.7e-09	0.17	Muscle - Skeletal
188	ASAH1	chr8_18072013_T_C_b38	rs11779147	5.7e-09	0.17	Muscle - Skeletal
189	ASAH1	chr8_18037559_ATT_A_b38	rs35339211	6.7e-09	-0.18	Muscle - Skeletal
190	ASAH1	chr8_17929496_T_C_b38	rs13261745	7.1e-09	-0.17	Muscle - Skeletal
191	ASAH1	chr8_17932928_T_C_b38	rs34086303	7.2e-09	-0.17	Muscle - Skeletal
192	ASAH1	chr8_18049930_GT_G_b38	rs5889761	8e-09	0.18	Muscle - Skeletal
193	ASAH1	chr8_18054866_T_A_b38	rs383499	1e-08	-0.16	Muscle - Skeletal
194	ASAH1	chr8_18032264_G_C_b38	rs12334522	1e-08	-0.17	Muscle - Skeletal
195	ASAH1	chr8_17947156_G_A_b38	rs28655174	1.1e-08	-0.17	Muscle - Skeletal
196	ASAH1	chr8_17972950_T_C_b38	rs10112514	1.3e-08	-0.17	Muscle - Skeletal
197	ASAH1	chr8_18022734_C_A_b38	rs2283113	1.6e-08	-0.17	Muscle - Skeletal
198	ASAH1	chr8_18068572_C_A_b38	rs62497632	1.6e-08	0.17	Muscle - Skeletal
199	ASAH1	chr8_18068848_G_A_b38	rs13278381	1.8e-08	0.17	Muscle - Skeletal
200	ASAH1	chr8_18069954_T_A_b38	rs112839246	2.5e-08	0.4	Muscle - Skeletal
201	ASAH1	chr8_18070175_G_A_b38	rs143866411	2.5e-08	0.4	Muscle - Skeletal
202	ASAH1	chr8_17926905_T_C_b38	rs11779988	2.9e-08	-0.16	Muscle - Skeletal
203	ASAH1	chr8_18067230_A_T_b38	rs2472205	2.9e-08	0.37	Muscle - Skeletal
204	ASAH1	chr8_18048049_A_G_b38	rs17126160	2.9e-08	-0.16	Muscle - Skeletal
205	ASAH1	chr8_17892691_T_C_b38	rs10094922	3.2e-08	-0.16	Muscle - Skeletal
206	ASAH1	chr8_18086960_T_G_b38	rs28726139	3.3e-08	0.4	Muscle - Skeletal
207	ASAH1	chr8_18014393_T_TA_b38	rs34027006	3.4e-08	-0.16	Muscle - Skeletal
208	ASAH1	chr8_17948647_T_C_b38	rs7843298	3.5e-08	-0.16	Muscle - Skeletal
209	ASAH1	chr8_18072076_G_A_b38	rs113060216	3.6e-08	0.39	Muscle - Skeletal
210	ASAH1	chr8_18038225_A_G_b38	rs17635854	3.7e-08	-0.17	Muscle - Skeletal
211	ASAH1	chr8_18013747_A_T_b38	rs10103879	3.8e-08	-0.16	Muscle - Skeletal
212	ASAH1	chr8_17955068_A_G_b38	rs17514360	4.3e-08	-0.16	Muscle - Skeletal
213	ASAH1	chr8_17993739_C_A_b38	rs429633	4.4e-08	-0.16	Muscle - Skeletal
214	ASAH1	chr8_18021373_G_A_b38	rs208023	4.6e-08	-0.17	Muscle - Skeletal
215	ASAH1	chr8_17831343_C_T_b38	rs544637	4.9e-08	-0.17	Muscle - Skeletal
216	ASAH1	chr8_18024326_T_C_b38	rs379066	5.6e-08	-0.17	Muscle - Skeletal
217	ASAH1	chr8_18077344_C_T_b38	rs112279525	5.7e-08	0.38	Muscle - Skeletal
218	ASAH1	chr8_18049117_C_T_b38	rs28861481	5.7e-08	-0.15	Muscle - Skeletal
219	ASAH1	chr8_18086770_C_T_b38	rs28483957	5.7e-08	0.39	Muscle - Skeletal
220	ASAH1	chr8_17925359_G_A_b38	rs3853532	5.9e-08	-0.16	Muscle - Skeletal
221	ASAH1	chr8_17844652_C_T_b38	rs11778291	6.8e-08	-0.16	Muscle - Skeletal
222	ASAH1	chr8_18018039_G_C_b38	rs12544390	7.1e-08	-0.16	Muscle - Skeletal
223	ASAH1	chr8_18020240_C_G_b38	rs2237851	7.1e-08	-0.16	Muscle - Skeletal
224	ASAH1	chr8_17982652_G_T_b38	rs10112522	7.2e-08	-0.16	Muscle - Skeletal
225	ASAH1	chr8_17998474_T_C_b38	rs28839855	7.3e-08	-0.18	Muscle - Skeletal
226	ASAH1	chr8_17926694_A_G_b38	rs3850744	7.3e-08	-0.16	Muscle - Skeletal
227	ASAH1	chr8_18029574_A_G_b38	rs1057016	7.9e-08	-0.16	Muscle - Skeletal
228	ASAH1	chr8_18021063_T_C_b38	rs2283109	8.1e-08	-0.16	Muscle - Skeletal
229	ASAH1	chr8_18022751_C_G_b38	rs2283114	8.1e-08	-0.16	Muscle - Skeletal
230	ASAH1	chr8_18023107_T_C_b38	rs3886398	8.1e-08	-0.16	Muscle - Skeletal
231	ASAH1	chr8_18023116_C_T_b38	rs3886397	8.1e-08	-0.16	Muscle - Skeletal
232	ASAH1	chr8_18027582_T_C_b38	rs3213605	8.5e-08	-0.16	Muscle - Skeletal
233	ASAH1	chr8_18081884_A_T_b38	rs113811388	8.5e-08	0.39	Muscle - Skelet
234	ASAH1	chr8_18082007_C_T_b38	rs111431057	8.5e-08	0.39	Muscle - Skeletal
235	ASAH1	chr8_17927749_A_C_b38	rs4124899	8.8e-08	-0.16	Muscle - Skeletal
236	ASAH1	chr8_18016286_A_AAGAT_b38	rs150555183	8.8e-08	-0.16	Muscle - Skeletal
237	ASAH1	chr8_18032922_G_A_b38	rs28562392	9e-08	-0.16	Muscle - Skeletal
238	ASAH1	chr8_17995745_G_C_b38	rs13251155	9.1e-08	-0.15	Muscle - Skeletal
239	ASAH1	chr8_17926768_G_A_b38	rs3850745	9.1e-08	-0.16	Muscle - Skeletal
240	ASAH1	chr8_17992756_G_A_b38	rs1121879	9.6e-08	-0.16	Muscle - Skeletal
241	ASAH1	chr8_18034323_T_TTAAAAG_b38	rs10652767	1e-07	-0.16	Muscle - Skeletal
242	ASAH1	chr8_18019060_A_G_b38	rs62498201	1e-07	-0.16	Muscle - Skeletal
243	ASAH1	chr8_18019064_T_G_b38	rs62498202	1e-07	-0.16	Muscle - Skeletal
244	ASAH1	chr8_18019065_T_A_b38	rs62498203	1e-07	-0.16	Muscle - Skeletal
245	ASAH1	chr8_17879848_T_C_b38	rs7815429	1e-07	-0.16	Muscle - Skeletal
246	ASAH1	chr8_17839867_A_G_b38	rs10503644	1.1e-07	-0.16	Muscle - Skeletal
247	ASAH1	chr8_17830318_G_A_b38	rs398526	1.1e-07	-0.17	Muscle - Skeletal
248	ASAH1	chr8_18048638_C_T_b38	rs4344114	1.1e-07	-0.15	Muscle - Skeletal
249	ASAH1	chr8_18017373_A_C_b38	rs2237849	1.2e-07	-0.16	Muscle - Skeletal
250	ASAH1	chr8_18025891_G_A_b38	rs7828234	1.2e-07	-0.16	Muscle - Skeletal
251	ASAH1	chr8_17902839_T_C_b38	rs407833	1.2e-07	-0.17	Muscle - Skeletal
252	ASAH1	chr8_17930299_T_A_b38	rs62500086	1.2e-07	-0.16	Muscle - Skeletal
253	ASAH1	chr8_18035009_C_T_b38	rs6981130	1.3e-07	-0.16	Muscle - Skeletal
254	ASAH1	chr8_18023360_T_A_b38	rs17514812	1.3e-07	-0.16	Muscle - Skeletal
255	ASAH1	chr8_17830368_G_T_b38	rs368662	1.3e-07	-0.17	Muscle - Skeletal
256	ASAH1	chr8_17936129_C_G_b38	rs850835	1.4e-07	-0.15	Muscle - Skeletal
257	ASAH1	chr8_18031448_T_A_b38	rs13278181	1.4e-07	-0.16	Muscle - Skeletal
258	ASAH1	chr8_17979781_T_C_b38	rs12550542	1.4e-07	-0.15	Muscle - Skeletal
259	ASAH1	chr8_17928281_C_T_b38	rs7015946	1.4e-07	-0.16	Muscle - Skeletal
260	ASAH1	chr8_18047323_C_A_b38	rs10110312	1.5e-07	-0.16	Muscle - Skeletal
261	ASAH1	chr8_17948544_C_A_b38	rs7821708	1.5e-07	-0.16	Muscle - Skeletal
262	ASAH1	chr8_18038607_GTACAA_G_b38	rs3039052	1.6e-07	-0.16	Muscle - Skeletal
263	ASAH1	chr8_18030564_G_A_b38	rs6986123	1.6e-07	-0.16	Muscle - Skeletal
264	ASAH1	chr8_18039649_T_C_b38	rs426498	1.7e-07	-0.17	Muscle - Skeletal
265	ASAH1	chr8_18000428_T_C_b38	rs7829650	1.7e-07	-0.17	Muscle - Skeletal
266	ASAH1	chr8_18042862_A_G_b38	rs11203932	1.7e-07	-0.15	Muscle - Skeletal
267	ASAH1	chr8_17974244_A_T_b38	rs6984498	1.7e-07	-0.16	Muscle - Skeletal
268	ASAH1	chr8_17942941_G_C_b38	rs11203928	1.7e-07	-0.16	Muscle - Skeletal
269	ASAH1	chr8_17830446_C_T_b38	rs369024	1.7e-07	-0.17	Muscle - Skeletal
270	ASAH1	chr8_18087943_C_T_b38	rs149743546	1.8e-07	0.38	Muscle - Skeletal
271	ASAH1	chr8_17915786_C_T_b38	rs7001974	1.8e-07	-0.17	Muscle - Skeletal
272	ASAH1	chr8_17915789_T_C_b38	rs6987474	1.8e-07	-0.17	Muscle - Skeletal
273	ASAH1	chr8_17939252_T_A_b38	rs12546695	1.9e-07	-0.15	Muscle - Skeletal
274	ASAH1	chr8_17922648_G_A_b38	rs7814692	1.9e-07	-0.17	Muscle - Skeletal
275	ASAH1	chr8_17941732_T_C_b38	rs10108545	2e-07	-0.16	Muscle - Skeletal
276	ASAH1	chr8_18045537_A_G_b38	rs441606	2.1e-07	-0.17	Muscle - Skeletal
277	ASAH1	chr8_18045648_A_G_b38	rs441764	2.1e-07	-0.17	Muscle - Skeletal
278	ASAH1	chr8_17944683_A_C_b38	rs2299590	2.1e-07	-0.17	Muscle - Skeletal
279	ASAH1	chr8_17927651_A_G_b38	rs34774329	2.1e-07	-0.15	Muscle - Skeletal
280	ASAH1	chr8_17962063_C_T_b38	rs3780103	2.4e-07	-0.15	Muscle - Skeletal
281	ASAH1	chr8_17962303_T_C_b38	rs11203929	2.4e-07	-0.15	Muscle - Skeletal
282	ASAH1	chr8_18033178_A_G_b38	rs6586677	2.4e-07	-0.16	Muscle - Skeletal
283	ASAH1	chr8_17930027_A_G_b38	rs3850746	2.5e-07	-0.17	Muscle - Skeletal
284	ASAH1	chr8_17970846_A_G_b38	rs6996133	2.5e-07	-0.15	Muscle - Skeletal
285	ASAH1	chr8_17876017_C_A_b38	rs7843715	2.6e-07	-0.16	Muscle - Skeletal
286	ASAH1	chr8_17952632_T_C_b38	rs7837060	2.7e-07	-0.15	Muscle - Skeletal
287	ASAH1	chr8_18042494_T_C_b38	rs371922	2.7e-07	-0.17	Muscle - Skeletal
288	ASAH1	chr8_17919695_T_A_b38	rs208749	2.8e-07	-0.18	Muscle - Skeletal
289	ASAH1	chr8_18084412_G_C_b38	rs142262157	2.8e-07	0.38	Muscle - Skeletal
290	ASAH1	chr8_18084625_A_G_b38	rs10106608	3.1e-07	0.37	Muscle - Skeletal
291	ASAH1	chr8_18084823_A_G_b38	rs140826556	3.1e-07	0.37	Muscle - Skeletal
292	ASAH1	chr8_17884563_T_G_b38	rs403732	3.1e-07	-0.16	Muscle - Skeletal
293	ASAH1	chr8_17939461_G_T_b38	rs12548412	3.2e-07	-0.17	Muscle - Skeletal
294	ASAH1	chr8_17940422_T_A_b38	rs2285304	3.2e-07	-0.17	Muscle - Skeletal
295	ASAH1	chr8_17940465_G_C_b38	rs2285305	3.2e-07	-0.17	Muscle - Skeletal
296	ASAH1	chr8_17910175_T_A_b38	rs10113677	3.2e-07	-0.16	Muscle - Skeletal
297	ASAH1	chr8_17935344_G_A_b38	rs478420	3.3e-07	-0.15	Muscle - Skeletal
298	ASAH1	chr8_17998505_T_C_b38	rs11780813	3.4e-07	-0.17	Muscle - Skeletal
299	ASAH1	chr8_18038629_T_A_b38	rs415226	3.5e-07	-0.17	Muscle - Skeletal
300	ASAH1	chr8_18038358_T_C_b38	rs17514991	3.6e-07	-0.15	Muscle - Skeletal
301	ASAH1	chr8_17951768_T_C_b38	rs11784021	3.6e-07	-0.15	Muscle - Skeletal
302	ASAH1	chr8_17830045_T_C_b38	rs433936	4.1e-07	-0.16	Muscle - Skeletal
303	ASAH1	chr8_18046385_T_A_b38	rs450459	4.4e-07	-0.16	Muscle - Skeletal
304	ASAH1	chr8_17908907_G_C_b38	rs421290	4.6e-07	-0.18	Muscle - Skeletal
305	ASAH1	chr8_17952301_T_A_b38	rs7836639	4.8e-07	-0.15	Muscle - Skeletal
306	ASAH1	chr8_17916749_A_G_b38	rs208752	4.9e-07	-0.18	Muscle - Skeletal
307	ASAH1	chr8_18047702_A_G_b38	rs482964	5.5e-07	-0.17	Muscle - Skeletal
308	ASAH1	chr8_17968050_G_C_b38	rs208052	5.5e-07	-0.17	Muscle - Skeletal
309	ASAH1	chr8_17939546_A_G_b38	rs12546237	5.7e-07	-0.16	Muscle - Skeletal
310	ASAH1	chr8_17903245_C_T_b38	rs28603021	5.9e-07	-0.15	Muscle - Skeletal
311	ASAH1	chr8_17885747_G_C_b38	rs369898	6e-07	-0.16	Muscle - Skeletal
312	ASAH1	chr8_18020315_G_A_b38	rs2237852	6.7e-07	-0.18	Muscle - Skeletal
313	ASAH1	chr8_17975036_T_C_b38	rs208035	7.1e-07	-0.17	Muscle - Skeletal
314	ASAH1	chr8_17853545_G_A_b38	rs11984731	7.3e-07	-0.15	Muscle - Skeletal
315	ASAH1	chr8_17890367_A_G_b38	rs433342	7.4e-07	-0.16	Muscle - Skeletal
316	ASAH1	chr8_18031097_A_G_b38	rs28368325	7.7e-07	-0.15	Muscle - Skeletal
317	ASAH1	chr8_18029238_T_A_b38	rs3850750	7.8e-07	-0.15	Muscle - Skeletal
318	ASAH1	chr8_17849958_C_G_b38	rs1076144	8e-07	-0.16	Muscle - Skeletal
319	ASAH1	chr8_17916107_T_TAACAG_b38	rs71215286	8e-07	-0.17	Muscle - Skeletal
320	ASAH1	chr8_18056608_T_G_b38	rs3810	8e-07	-0.15	Muscle - Skeletal
321	ASAH1	chr8_17853624_T_TG_b38	rs58552321	8.1e-07	-0.15	Muscle - Skeletal
322	ASAH1	chr8_18027273_T_TGTCA_b38	rs10690230	8.2e-07	-0.15	Muscle - Skeletal
323	ASAH1	chr8_18030868_T_C_b38	rs12335028	8.2e-07	-0.15	Muscle - Skeletal
324	ASAH1	chr8_17902247_C_T_b38	rs13264911	8.3e-07	-0.15	Muscle - Skeletal
325	ASAH1	chr8_18031583_T_TA_b38	rs143569573	8.6e-07	-0.15	Muscle - Skeletal
326	ASAH1	chr8_18031584_T_G_b38	rs115457436	8.6e-07	-0.15	Muscle - Skeletal
327	ASAH1	chr8_18033082_C_CT_b38	rs11371944	8.6e-07	-0.15	Muscle - Skeletal
328	ASAH1	chr8_18056304_G_A_b38	rs2898458	8.7e-07	-0.15	Muscle - Skeletal
329	ASAH1	chr8_17853129_G_C_b38	rs11203919	8.7e-07	-0.15	Muscle - Skeletal
330	ASAH1	chr8_17853176_T_G_b38	rs11203921	8.7e-07	-0.15	Muscle - Skeletal
331	ASAH1	chr8_17853304_TA_T_b38	rs36020015	8.7e-07	-0.15	Muscle - Skeletal
332	ASAH1	chr8_17854667_G_A_b38	rs6586660	8.7e-07	-0.15	Muscle - Skeletal
333	ASAH1	chr8_17856042_A_G_b38	rs13282080	8.7e-07	-0.15	Muscle - Skeletal
334	ASAH1	chr8_17857308_C_T_b38	rs13256790	8.7e-07	-0.15	Muscle - Skeletal
335	ASAH1	chr8_18046813_C_G_b38	rs414260	8.8e-07	-0.16	Muscle - Skeletal
336	ASAH1	chr8_17911545_T_A_b38	rs375203	9e-07	-0.17	Muscle - Skeletal
337	ASAH1	chr8_17934125_C_G_b38	rs2299586	9e-07	-0.15	Muscle - Skeletal
338	ASAH1	chr8_17855742_A_T_b38	rs7815194	9.3e-07	-0.15	Muscle - Skeletal
339	ASAH1	chr8_18031834_C_A_b38	rs7832527	9.3e-07	-0.15	Muscle - Skeletal
340	ASAH1	chr8_17852403_A_C_b38	rs1875572	9.4e-07	-0.15	Muscle - Skeletal
341	ASAH1	chr8_17947891_A_G_b38	rs208767	9.5e-07	-0.15	Muscle - Skeletal
342	ASAH1	chr8_17947923_C_G_b38	rs208766	9.5e-07	-0.15	Muscle - Skeletal
343	ASAH1	chr8_17962924_G_A_b38	rs208058	9.7e-07	-0.17	Muscle - Skeletal
344	ASAH1	chr8_17946414_G_A_b38	rs208768	9.7e-07	-0.15	Muscle - Skeletal
345	ASAH1	chr8_17939900_A_G_b38	rs2285303	1e-06	-0.16	Muscle - Skeletal
346	ASAH1	chr8_17944216_A_G_b38	rs2299588	1e-06	-0.16	Muscle - Skeletal
347	ASAH1	chr8_18042006_T_G_b38	rs10107663	1e-06	-0.14	Muscle - Skeletal
348	ASAH1	chr8_17882029_T_C_b38	rs3739406	1e-06	-0.15	Muscle - Skeletal
349	ASAH1	chr8_18015679_G_C_b38	rs444010	1e-06	-0.18	Muscle - Skeletal
350	ASAH1	chr8_17910755_G_A_b38	rs411173	1e-06	-0.17	Muscle - Skeletal
351	ASAH1	chr8_17881720_G_C_b38	rs34807569	1e-06	-0.15	Muscle - Skeletal
352	ASAH1	chr8_17894182_C_T_b38	rs7017176	1e-06	-0.14	Muscle - Skeletal
353	ASAH1	chr8_17894839_G_A_b38	rs13279686	1e-06	-0.14	Muscle - Skeletal
354	ASAH1	chr8_17947939_T_C_b38	rs208765	1e-06	-0.14	Muscle - Skeletal
355	ASAH1	chr8_17898720_C_T_b38	rs12543739	1.1e-06	-0.15	Muscle - Skeletal
356	ASAH1	chr8_17853137_G_T_b38	rs11203920	1.1e-06	-0.15	Muscle - Skeletal
357	ASAH1	chr8_17855262_A_T_b38	rs7845424	1.1e-06	-0.15	Muscle - Skeletal
358	ASAH1	chr8_17855829_T_TA_b38	rs34046757	1.1e-06	-0.15	Muscle - Skeletal
359	ASAH1	chr8_17856071_A_G_b38	rs13282306	1.1e-06	-0.15	Muscle - Skeletal
360	ASAH1	chr8_17856598_G_A_b38	rs28774989	1.1e-06	-0.15	Muscle - Skeletal
361	ASAH1	chr8_17856650_A_G_b38	rs28735000	1.1e-06	-0.15	Muscle - Skeletal
362	ASAH1	chr8_17856870_A_G_b38	rs62498430	1.1e-06	-0.15	Muscle - Skeletal
363	ASAH1	chr8_18042052_A_G_b38	rs438818	1.2e-06	-0.16	Muscle - Skeletal
364	ASAH1	chr8_17922829_A_G_b38	rs1847154	1.2e-06	-0.16	Muscle - Skeletal
365	ASAH1	chr8_18029580_CTTAT_C_b38	rs139561417	1.2e-06	-0.14	Muscle - Skeletal
366	ASAH1	chr8_17923892_A_G_b38	rs3913556	1.2e-06	-0.16	Muscle - Skeletal
367	ASAH1	chr8_17855747_C_T_b38	rs7831929	1.2e-06	-0.15	Muscle - Skeletal
368	ASAH1	chr8_17886464_AG_A_b38	rs33932896	1.2e-06	-0.15	Muscle - Skeletal
369	ASAH1	chr8_17906058_G_T_b38	rs7013800	1.2e-06	-0.15	Muscle - Skeletal
370	ASAH1	chr8_17931789_T_C_b38	rs454692	1.3e-06	-0.17	Muscle - Skeletal
371	ASAH1	chr8_17882334_C_A_b38	rs3739404	1.3e-06	-0.15	Muscle - Skeletal
372	ASAH1	chr8_18032294_C_T_b38	rs12335080	1.3e-06	-0.14	Muscle - Skeletal
373	ASAH1	chr8_17853608_C_T_b38	rs59837541	1.3e-06	-0.15	Muscle - Skeletal
374	ASAH1	chr8_18054329_A_T_b38	rs483159	1.4e-06	0.18	Muscle - Skeletal
375	ASAH1	chr8_17818860_G_C_b38	rs2979801	1.4e-06	-0.15	Muscle - Skeletal
376	ASAH1	chr8_18012326_T_C_b38	rs433387	1.4e-06	-0.15	Muscle - Skeletal
377	ASAH1	chr8_17937987_A_G_b38	rs404186	1.4e-06	-0.17	Muscle - Skeletal
378	ASAH1	chr8_17878362_C_T_b38	rs9325823	1.4e-06	-0.15	Muscle - Skeletal
379	ASAH1	chr8_17928695_T_G_b38	rs431961	1.4e-06	-0.17	Muscle - Skeletal
380	ASAH1	chr8_17986692_T_C_b38	rs373886	1.5e-06	-0.17	Muscle - Skeletal
381	ASAH1	chr8_17923748_T_C_b38	rs12718385	1.5e-06	-0.16	Muscle - Skeletal
382	ASAH1	chr8_17892819_T_C_b38	rs10095047	1.6e-06	-0.15	Muscle - Skeletal
383	ASAH1	chr8_17893080_T_A_b38	rs10095395	1.6e-06	-0.15	Muscle - Skeletal
384	ASAH1	chr8_17981981_A_T_b38	rs208030	1.6e-06	-0.17	Muscle - Skeletal
385	ASAH1	chr8_17967818_G_A_b38	rs208053	1.6e-06	-0.17	Muscle - Skeletal
386	ASAH1	chr8_17839580_A_G_b38	rs10091674	1.6e-06	-0.15	Muscle - Skeletal
387	ASAH1	chr8_17879525_C_G_b38	rs2517315	1.7e-06	-0.15	Muscle - Skeletal
388	ASAH1	chr8_17887259_A_G_b38	rs693812	1.7e-06	-0.15	Muscle - Skeletal
389	ASAH1	chr8_17950420_G_C_b38	rs208759	1.7e-06	-0.16	Muscle - Skeletal
390	ASAH1	chr8_17938425_A_G_b38	rs411531	1.7e-06	-0.17	Muscle - Skeletal
391	ASAH1	chr8_17836541_C_T_b38	rs11985595	1.7e-06	-0.15	Muscle - Skeletal
392	ASAH1	chr8_18011012_T_C_b38	rs1978054	1.7e-06	-0.15	Muscle - Skeletal
393	ASAH1	chr8_17856485_C_T_b38	rs28706232	1.7e-06	-0.15	Muscle - Skeletal
394	ASAH1	chr8_17939362_A_C_b38	rs12546204	1.8e-06	-0.15	Muscle - Skeletal
395	ASAH1	chr8_17889924_T_C_b38	rs11778309	1.8e-06	-0.15	Muscle - Skeletal
396	ASAH1	chr8_17965375_C_T_b38	rs208056	1.8e-06	-0.17	Muscle - Skeletal
397	ASAH1	chr8_17886140_T_C_b38	rs2073565	1.8e-06	-0.15	Muscle - Skeletal
398	ASAH1	chr8_17886146_G_A_b38	rs2073566	1.8e-06	-0.15	Muscle - Skeletal
399	ASAH1	chr8_17957406_A_G_b38	rs208753	1.8e-06	-0.17	Muscle - Skeletal
400	ASAH1	chr8_17959575_C_CTCTAGAACAATTAGTTT_b38	rs140294875	1.8e-06	-0.17	Muscle - Skeletal
401	ASAH1	chr8_18027097_T_C_b38	rs383091	1.9e-06	-0.14	Muscle - Skeletal
402	ASAH1	chr8_17895797_A_G_b38	rs17634704	1.9e-06	-0.15	Muscle - Skeletal
403	ASAH1	chr8_17896525_G_A_b38	rs2073567	1.9e-06	-0.15	Muscle - Skeletal
404	ASAH1	chr8_17896821_G_A_b38	rs2283106	1.9e-06	-0.15	Muscle - Skeletal
405	ASAH1	chr8_17888371_A_C_b38	rs437266	1.9e-06	-0.15	Muscle - Skeletal
406	ASAH1	chr8_17872829_T_C_b38	rs7815785	1.9e-06	-0.15	Muscle - Skeletal
407	ASAH1	chr8_17888057_A_G_b38	rs419910	1.9e-06	-0.15	Muscle - Skeletal
408	ASAH1	chr8_17885420_A_G_b38	rs2073562	2e-06	-0.15	Muscle - Skeletal
409	ASAH1	chr8_17890609_C_T_b38	rs414884	2e-06	-0.15	Muscle - Skeletal
410	ASAH1	chr8_17952282_G_A_b38	rs208757	2e-06	-0.18	Muscle - Skeletal
411	ASAH1	chr8_17928717_T_C_b38	rs398806	2e-06	-0.17	Muscle - Skeletal
412	ASAH1	chr8_17875850_G_A_b38	rs7842387	2e-06	-0.15	Muscle - Skeletal
413	ASAH1	chr8_17876642_C_T_b38	rs3866924	2e-06	-0.15	Muscle - Skeletal
414	ASAH1	chr8_17993257_C_G_b38	rs415321	2e-06	-0.16	Muscle - Skeletal
415	ASAH1	chr8_17885832_G_A_b38	rs2073564	2e-06	-0.15	Muscle - Skeletal
416	ASAH1	chr8_17896364_C_T_b38	rs3896063	2e-06	-0.14	Muscle - Skeletal
417	ASAH1	chr8_17877058_C_A_b38	rs2299580	2.1e-06	-0.15	Muscle - Skeletal
418	ASAH1	chr8_17870059_G_A_b38	rs2299578	2.1e-06	-0.15	Muscle - Skeletal
419	ASAH1	chr8_17868510_A_G_b38	rs10112643	2.1e-06	-0.15	Muscle - Skeletal
420	ASAH1	chr8_17912527_G_A_b38	rs11203927	2.2e-06	-0.15	Muscle - Skeletal
421	ASAH1	chr8_17972247_C_CAA_b38	rs34990698	2.2e-06	-0.17	Muscle - Skeletal
422	ASAH1	chr8_17890400_T_G_b38	rs3913558	2.2e-06	-0.15	Muscle - Skeletal
423	ASAH1	chr8_18017769_T_C_b38	rs578339	2.2e-06	-0.16	Muscle - Skeletal
424	ASAH1	chr8_17865106_A_C_b38	rs2517332	2.2e-06	-0.16	Muscle - Skeletal
425	ASAH1	chr8_17890911_C_T_b38	rs3853530	2.3e-06	-0.15	Muscle - Skeletal
426	ASAH1	chr8_17891411_T_C_b38	rs3853531	2.3e-06	-0.15	Muscle - Skeletal
427	ASAH1	chr8_18028316_TATC_T_b38	rs67808065	2.4e-06	-0.16	Muscle - Skeletal
428	ASAH1	chr8_17926977_C_A_b38	rs422746	2.4e-06	-0.17	Muscle - Skeletal
429	ASAH1	chr8_17851894_A_C_b38	rs7462730	2.4e-06	-0.36	Muscle - Skeletal
430	ASAH1	chr8_17896148_G_A_b38	rs500282	2.5e-06	-0.14	Muscle - Skeletal
431	ASAH1	chr8_17893510_G_C_b38	rs11778664	2.5e-06	-0.14	Muscle - Skeletal
432	ASAH1	chr8_17979787_T_TGAAAACA_b38	rs59941078	2.5e-06	-0.16	Muscle - Skeletal
433	ASAH1	chr8_17860808_C_T_b38	rs11985653	2.5e-06	-0.14	Muscle - Skelet
434	ASAH1	chr8_17940734_G_A_b38	rs436506	2.6e-06	-0.16	Muscle - Skeletal
435	ASAH1	chr8_18082703_T_C_b38	rs34992950	2.6e-06	0.23	Muscle - Skeletal
436	ASAH1	chr8_17842156_C_G_b38	rs11203917	2.6e-06	-0.15	Muscle - Skeletal
437	ASAH1	chr8_17938873_A_G_b38	rs412750	2.6e-06	-0.16	Muscle - Skeletal
438	ASAH1	chr8_17938874_C_T_b38	rs454755	2.6e-06	-0.16	Muscle - Skeletal
439	ASAH1	chr8_17927757_A_G_b38	rs4124900	2.6e-06	-0.17	Muscle - Skeletal
440	ASAH1	chr8_17865358_G_C_b38	rs7818801	2.7e-06	-0.15	Muscle - Skeletal
441	ASAH1	chr8_18017095_A_C_b38	rs2237848	2.7e-06	-0.15	Muscle - Skeletal
442	ASAH1	chr8_18017168_TC_T_b38	rs3835343	2.7e-06	-0.15	Muscle - Skeletal
443	ASAH1	chr8_18084159_C_T_b38	rs139001299	2.7e-06	0.39	Muscle - Skeletal
444	ASAH1	chr8_17830916_T_C_b38	rs428308	2.9e-06	-0.15	Muscle - Skeletal
445	ASAH1	chr8_17892113_C_T_b38	rs13253029	3e-06	-0.14	Muscle - Skeletal
446	ASAH1	chr8_17816659_A_AAAAT_b38	rs147595496	3e-06	-0.15	Muscle - Skeletal
447	ASAH1	chr8_17819123_A_G_b38	rs2937966	3.1e-06	-0.15	Muscle - Skeletal
448	ASAH1	chr8_18027462_G_A_b38	rs372876	3.2e-06	-0.16	Muscle - Skeletal
449	ASAH1	chr8_17959345_T_TAC_b38	rs72589228	3.3e-06	-0.36	Muscle - Skeletal
450	ASAH1	chr8_17833405_TG_T_b38	rs34848211	3.4e-06	-0.15	Muscle - Skeletal
451	ASAH1	chr8_17870463_G_A_b38	rs2299579	3.4e-06	-0.15	Muscle - Skeletal
452	ASAH1	chr8_17870959_G_GCAGCAGAAGAGGACA_b38	rs3831580	3.4e-06	-0.15	Muscle - Skeletal
453	ASAH1	chr8_18024795_C_T_b38	rs410445	3.5e-06	-0.16	Muscle - Skeletal
454	ASAH1	chr8_17948761_G_A_b38	rs208764	3.5e-06	-0.16	Muscle - Skeletal
455	ASAH1	chr8_17948973_G_A_b38	rs208763	3.5e-06	-0.16	Muscle - Skeletal
456	ASAH1	chr8_17949225_G_A_b38	rs208762	3.5e-06	-0.16	Muscle - Skeletal
457	ASAH1	chr8_17867914_G_A_b38	rs2653417	3.5e-06	-0.16	Muscle - Skeletal
458	ASAH1	chr8_17929007_G_A_b38	rs438873	3.6e-06	-0.16	Muscle - Skeletal
459	ASAH1	chr8_17890208_A_G_b38	rs401153	3.6e-06	-0.14	Muscle - Skeletal
460	ASAH1	chr8_17939375_A_ATAACAATATTATG_b38	rs139743358	3.6e-06	-0.16	Muscle - Skeletal
461	ASAH1	chr8_17902354_C_A_b38	rs537523	3.7e-06	-0.16	Muscle - Skeletal
462	ASAH1	chr8_17869789_A_G_b38	rs2259844	3.8e-06	-0.15	Muscle - Skeletal
463	ASAH1	chr8_17915657_T_C_b38	rs394343	3.9e-06	-0.15	Muscle - Skeletal
464	ASAH1	chr8_18009140_T_A_b38	rs378443	4.1e-06	-0.16	Muscle - Skeletal
465	ASAH1	chr8_17929309_G_A_b38	rs439374	4.1e-06	-0.16	Muscle - Skeletal
466	ASAH1	chr8_18017734_A_T_b38	rs576933	4.1e-06	-0.16	Muscle - Skeletal
467	ASAH1	chr8_17833682_C_G_b38	rs2937899	4.2e-06	-0.15	Muscle - Skeletal
468	ASAH1	chr8_17834613_C_A_b38	rs10888145	4.2e-06	-0.15	Muscle - Skeletal
469	ASAH1	chr8_17834760_G_A_b38	rs11780437	4.2e-06	-0.15	Muscle - Skeletal
470	ASAH1	chr8_17836335_T_C_b38	rs7017785	4.2e-06	-0.15	Muscle - Skeletal
471	ASAH1	chr8_17835839_A_C_b38	rs6586656	4.2e-06	-0.15	Muscle - Skeletal
472	ASAH1	chr8_18023744_T_C_b38	rs2237854	4.2e-06	-0.16	Muscle - Skeletal
473	ASAH1	chr8_17907400_G_A_b38	rs433979	4.3e-06	-0.16	Muscle - Skeletal
474	ASAH1	chr8_17927320_G_A_b38	rs427168	4.4e-06	-0.16	Muscle - Skeletal
475	ASAH1	chr8_17983478_T_G_b38	rs208029	4.5e-06	-0.16	Muscle - Skeletal
476	ASAH1	chr8_18024528_T_C_b38	rs527173	4.5e-06	-0.16	Muscle - Skeletal
477	ASAH1	chr8_18017784_T_C_b38	rs2427740	4.8e-06	-0.16	Muscle - Skeletal
478	ASAH1	chr8_18035584_A_C_b38	rs378892	4.9e-06	-0.14	Muscle - Skeletal
479	ASAH1	chr8_17996646_T_C_b38	rs7465361	5e-06	-0.15	Muscle - Skeletal
480	ASAH1	chr8_17898304_G_A_b38	rs393804	5e-06	-0.16	Muscle - Skeletal
481	ASAH1	chr8_18020646_A_G_b38	rs208026	5.1e-06	-0.15	Muscle - Skeletal
482	ASAH1	chr8_18025787_G_A_b38	rs523171	5.1e-06	-0.16	Muscle - Skeletal
483	ASAH1	chr8_17969751_A_AC_b38	rs3214087	5.1e-06	-0.16	Muscle - Skeletal
484	ASAH1	chr8_17959088_C_G_b38	rs409217	5.3e-06	-0.16	Muscle - Skeletal
485	ASAH1	chr8_17941339_G_C_b38	rs397096	5.4e-06	-0.16	Muscle - Skeletal
486	ASAH1	chr8_17868354_C_A_b38	rs2653416	5.8e-06	-0.15	Muscle - Skeletal
487	ASAH1	chr8_17912410_A_T_b38	rs11203926	5.9e-06	-0.14	Muscle - Skeletal
488	ASAH1	chr8_17835434_C_G_b38	rs440124	6e-06	-0.16	Muscle - Skeletal
489	ASAH1	chr8_17835812_A_T_b38	rs453360	6e-06	-0.16	Muscle - Skeletal
490	ASAH1	chr8_17836455_T_C_b38	rs434532	6e-06	-0.16	Muscle - Skeletal
491	ASAH1	chr8_17899372_G_A_b38	rs2653425	6.1e-06	-0.16	Muscle - Skeletal
492	ASAH1	chr8_18020371_G_A_b38	rs2237853	6.1e-06	-0.16	Muscle - Skeletal
493	ASAH1	chr8_17875261_G_A_b38	rs7838153	6.1e-06	-0.14	Muscle - Skeletal
494	ASAH1	chr8_17942963_C_T_b38	rs208771	6.4e-06	-0.13	Muscle - Skeletal
495	ASAH1	chr8_17943387_A_G_b38	rs208770	6.4e-06	-0.13	Muscle - Skeletal
496	ASAH1	chr8_17987024_C_T_b38	rs17126062	6.4e-06	-0.37	Muscle - Skeletal
497	ASAH1	chr8_18047732_C_G_b38	rs483077	6.7e-06	-0.15	Muscle - Skeletal
498	ASAH1	chr8_17828002_G_A_b38	rs540304	6.8e-06	-0.14	Muscle - Skeletal
499	ASAH1	chr8_17828474_T_C_b38	rs651022	6.8e-06	-0.14	Muscle - Skeletal
500	ASAH1	chr8_17829037_C_T_b38	rs371793	6.8e-06	-0.14	Muscle - Skeletal
501	ASAH1	chr8_17952112_G_A_b38	rs208758	6.8e-06	-0.16	Muscle - Skeletal
502	ASAH1	chr8_18085527_C_T_b38	rs7387252	6.8e-06	0.16	Muscle - Skeletal
503	ASAH1	chr8_17965776_G_C_b38	rs208054	6.8e-06	-0.13	Muscle - Skeletal
504	ASAH1	chr8_17831424_A_G_b38	rs545483	7.1e-06	-0.16	Muscle - Skeletal
505	ASAH1	chr8_17867184_G_T_b38	rs10093134	7.1e-06	-0.13	Muscle - Skeletal
506	ASAH1	chr8_17889276_G_A_b38	rs402124	7.1e-06	-0.15	Muscle - Skeletal
507	ASAH1	chr8_17866798_G_C_b38	rs2517288	7.2e-06	-0.15	Muscle - Skeletal
508	ASAH1	chr8_17936530_C_T_b38	rs448882	7.2e-06	-0.16	Muscle - Skeletal
509	ASAH1	chr8_17957171_G_C_b38	rs11777618	7.2e-06	-0.14	Muscle - Skeletal
510	ASAH1	chr8_17839942_T_G_b38	rs11203915	7.3e-06	-0.14	Muscle - Skeletal
511	ASAH1	chr8_17886972_T_C_b38	rs2653423	7.4e-06	-0.15	Muscle - Skeletal
512	ASAH1	chr8_17872504_T_C_b38	rs7815328	7.4e-06	-0.15	Muscle - Skeletal
513	ASAH1	chr8_17924625_C_T_b38	rs415840	7.6e-06	-0.16	Muscle - Skeletal
514	ASAH1	chr8_18056461_G_A_b38	rs7508	7.6e-06	-0.14	Muscle - Skeletal
515	ASAH1	chr8_17866355_A_AG_b38	rs34441501	7.7e-06	-0.15	Muscle - Skeletal
516	ASAH1	chr8_17866361_T_C_b38	rs2517285	7.7e-06	-0.15	Muscle - Skeletal
517	ASAH1	chr8_17894544_G_T_b38	rs6586668	7.9e-06	-0.15	Muscle - Skeletal
518	ASAH1	chr8_17841099_G_A_b38	rs7844319	8.1e-06	-0.14	Muscle - Skeletal
519	ASAH1	chr8_17844851_C_A_b38	rs11203918	8.2e-06	-0.14	Muscle - Skeletal
520	ASAH1	chr8_18040874_G_A_b38	rs382752	8.3e-06	-0.15	Muscle - Skeletal
521	ASAH1	chr8_17893731_C_T_b38	rs7016410	8.5e-06	-0.15	Muscle - Skeletal
522	ASAH1	chr8_17871969_A_G_b38	rs2653409	8.6e-06	-0.15	Muscle - Skeletal
523	ASAH1	chr8_17960929_C_T_b38	rs208062	8.7e-06	-0.13	Muscle - Skeletal
524	ASAH1	chr8_17962252_A_G_b38	rs208060	8.7e-06	-0.13	Muscle - Skeletal
525	ASAH1	chr8_17876509_T_A_b38	rs2517300	8.9e-06	-0.15	Muscle - Skeletal
526	ASAH1	chr8_17840619_T_C_b38	rs379407	8.9e-06	-0.16	Muscle - Skeletal
527	ASAH1	chr8_17912867_T_C_b38	rs7009476	9.1e-06	-0.14	Muscle - Skeletal
528	ASAH1	chr8_17854676_G_A_b38	rs7826007	9.2e-06	-0.14	Muscle - Skeletal
529	ASAH1	chr8_17843316_A_T_b38	rs2898453	9.5e-06	-0.14	Muscle - Skeletal
530	ASAH1	chr8_17843893_G_T_b38	rs10099632	9.5e-06	-0.14	Muscle - Skeletal
531	ASAH1	chr8_17844120_C_T_b38	rs10100795	9.5e-06	-0.14	Muscle - Skeletal
532	ASAH1	chr8_17817419_G_T_b38	rs2979802	9.5e-06	-0.14	Muscle - Skeletal
533	ASAH1	chr8_17910973_A_G_b38	rs7816738	9.5e-06	-0.14	Muscle - Skeletal
534	ASAH1	chr8_17911039_A_C_b38	rs7816769	9.5e-06	-0.14	Muscle - Skeletal
535	ASAH1	chr8_17842340_C_T_b38	rs11986261	9.6e-06	-0.14	Muscle - Skeletal
536	ASAH1	chr8_17899318_C_CA_b38	rs35133875	9.7e-06	-0.15	Muscle - Skeletal
537	ASAH1	chr8_17826754_CATT_C_b38	rs138895797	1e-05	-0.14	Muscle - Skeletal
538	ASAH1	chr8_17933709_C_G_b38	rs417088	1e-05	-0.13	Muscle - Skeletal
539	ASAH1	chr8_17914823_A_G_b38	rs6586670	1e-05	-0.14	Muscle - Skeletal
540	ASAH1	chr8_17855611_A_G_b38	rs6586661	1e-05	-0.14	Muscle - Skeletal
541	ASAH1	chr8_17873900_G_A_b38	rs2653407	1.1e-05	-0.15	Muscle - Skeletal
542	ASAH1	chr8_17856016_T_G_b38	rs13254524	1.1e-05	-0.14	Muscle - Skeletal
543	ASAH1	chr8_17855681_T_A_b38	rs6586662	1.1e-05	-0.14	Muscle - Skeletal
544	ASAH1	chr8_17936433_T_C_b38	rs406329	1.1e-05	-0.13	Muscle - Skeletal
545	ASAH1	chr8_17875751_C_T_b38	rs2517295	1.1e-05	-0.15	Muscle - Skeletal
546	ASAH1	chr8_17876503_C_T_b38	rs2517299	1.1e-05	-0.15	Muscle - Skeletal
547	ASAH1	chr8_17879636_G_A_b38	rs2517316	1.1e-05	-0.15	Muscle - Skeletal
548	ASAH1	chr8_17879982_G_C_b38	rs7827713	1.1e-05	-0.15	Muscle - Skeletal
549	ASAH1	chr8_17869328_G_A_b38	rs2653413	1.1e-05	-0.15	Muscle - Skeletal
550	ASAH1	chr8_17885511_G_A_b38	rs484373	1.1e-05	-0.15	Muscle - Skeletal
551	ASAH1	chr8_17876702_A_T_b38	rs2517301	1.1e-05	-0.15	Muscle - Skeletal
552	ASAH1	chr8_18020661_A_G_b38	rs208025	1.1e-05	-0.14	Muscle - Skeletal
553	ASAH1	chr8_18008187_C_T_b38	rs383297	1.2e-05	-0.15	Muscle - Skeletal
554	ASAH1	chr8_17830875_T_C_b38	rs393715	1.2e-05	-0.16	Muscle - Skeletal
555	ASAH1	chr8_18027256_A_G_b38	rs422191	1.2e-05	-0.15	Muscle - Skeletal
556	ASAH1	chr8_17854933_T_TA_b38	rs11385055	1.2e-05	-0.14	Muscle - Skeletal
557	ASAH1	chr8_17937859_A_G_b38	rs403894	1.3e-05	-0.13	Muscle - Skeletal
558	ASAH1	chr8_17817204_ATAAC_A_b38	rs74404995	1.3e-05	-0.14	Muscle - Skeletal
559	ASAH1	chr8_17924649_T_G_b38	rs2073569	1.3e-05	-0.14	Muscle - Skeletal
560	ASAH1	chr8_17877421_C_T_b38	rs2517302	1.3e-05	-0.15	Muscle - Skeletal
561	ASAH1	chr8_17929001_A_G_b38	rs117001510	1.3e-05	-0.37	Muscle - Skeletal
562	ASAH1	chr8_17921415_C_G_b38	rs379167	1.3e-05	-0.15	Muscle - Skeletal
563	ASAH1	chr8_18012952_C_T_b38	rs369033	1.3e-05	-0.15	Muscle - Skeletal
564	ASAH1	chr8_17916988_C_CA_b38	rs34587892	1.3e-05	-0.14	Muscle - Skeletal
565	ASAH1	chr8_17923576_T_C_b38	rs11987695	1.4e-05	-0.14	Muscle - Skeletal
566	ASAH1	chr8_17877496_C_A_b38	rs2517303	1.4e-05	-0.14	Muscle - Skeletal
567	ASAH1	chr8_17877715_C_T_b38	rs2517304	1.4e-05	-0.14	Muscle - Skeletal
568	ASAH1	chr8_17877774_C_T_b38	rs2517305	1.4e-05	-0.14	Muscle - Skeletal
569	ASAH1	chr8_17877804_G_A_b38	rs2517306	1.4e-05	-0.14	Muscle - Skeletal
570	ASAH1	chr8_17877896_A_G_b38	rs2517307	1.4e-05	-0.14	Muscle - Skeletal
571	ASAH1	chr8_17877905_T_C_b38	rs2517308	1.4e-05	-0.14	Muscle - Skeletal
572	ASAH1	chr8_17878210_T_C_b38	rs2517309	1.4e-05	-0.14	Muscle - Skeletal
573	ASAH1	chr8_17878535_C_T_b38	rs2517310	1.4e-05	-0.14	Muscle - Skeletal
574	ASAH1	chr8_17878616_T_G_b38	rs2517311	1.4e-05	-0.14	Muscle - Skeletal
575	ASAH1	chr8_17878667_A_T_b38	rs2653401	1.4e-05	-0.14	Muscle - Skeletal
576	ASAH1	chr8_18028398_A_C_b38	rs394923	1.4e-05	-0.15	Muscle - Skeletal
577	ASAH1	chr8_17841462_A_C_b38	rs10096690	1.4e-05	-0.14	Muscle - Skeletal
578	ASAH1	chr8_17874923_A_AGCTACCACGCCTG_b38	rs34146874	1.5e-05	-0.14	Muscle - Skeletal
579	ASAH1	chr8_17878957_TTGAG_T_b38	rs34580771	1.5e-05	-0.14	Muscle - Skeletal
580	ASAH1	chr8_17844738_C_T_b38	rs850839	1.5e-05	-0.16	Muscle - Skeletal
581	ASAH1	chr8_17837996_C_T_b38	rs11776790	1.5e-05	-0.14	Muscle - Skeletal
582	ASAH1	chr8_18010736_C_A_b38	rs2467555	1.5e-05	-0.15	Muscle - Skeletal
583	ASAH1	chr8_18085674_A_G_b38	rs7388634	1.5e-05	0.22	Muscle - Skeletal
584	ASAH1	chr8_17892721_T_C_b38	rs380257	1.5e-05	-0.15	Muscle - Skeletal
585	ASAH1	chr8_17892738_G_A_b38	rs414789	1.5e-05	-0.15	Muscle - Skeletal
586	ASAH1	chr8_17815576_A_G_b38	rs405305	1.5e-05	-0.21	Muscle - Skeletal
587	ASAH1	chr8_17846767_G_C_b38	rs850843	1.5e-05	-0.16	Muscle - Skeletal
588	ASAH1	chr8_17875448_T_C_b38	rs12164202	1.6e-05	-0.14	Muscle - Skeletal
589	ASAH1	chr8_17879443_G_T_b38	rs2517314	1.6e-05	-0.14	Muscle - Skeletal
590	ASAH1	chr8_17835984_G_A_b38	rs6586657	1.6e-05	-0.14	Muscle - Skeletal
591	ASAH1	chr8_17924301_A_C_b38	rs3913555	1.6e-05	-0.14	Muscle - Skeletal
592	ASAH1	chr8_17866345_A_G_b38	rs11989202	1.6e-05	-0.13	Muscle - Skeletal
593	ASAH1	chr8_17874741_C_G_b38	rs2653403	1.7e-05	-0.14	Muscle - Skeletal
594	ASAH1	chr8_17833820_G_A_b38	rs2904751	1.7e-05	-0.14	Muscle - Skeletal
595	ASAH1	chr8_17836387_A_G_b38	rs7013900	1.7e-05	-0.14	Muscle - Skeletal
596	ASAH1	chr8_18041674_G_C_b38	rs408473	1.7e-05	-0.14	Muscle - Skeletal
597	ASAH1	chr8_17839724_G_A_b38	rs672109	2e-05	-0.16	Muscle - Skeletal
598	ASAH1	chr8_17874575_G_C_b38	rs2517294	2e-05	-0.14	Muscle - Skeletal
599	ASAH1	chr8_17834092_A_C_b38	rs414589	2e-05	-0.16	Muscle - Skeletal
600	ASAH1	chr8_17834905_T_C_b38	rs376247	2e-05	-0.16	Muscle - Skeletal
601	ASAH1	chr8_17846227_T_A_b38	rs850840	2.1e-05	-0.16	Muscle - Skeletal
602	ASAH1	chr8_17842650_G_C_b38	rs387617	2.2e-05	-0.16	Muscle - Skeletal
603	ASAH1	chr8_17879031_G_GTTTATAT_b38	rs146886256	2.3e-05	-0.14	Muscle - Skeletal
604	ASAH1	chr8_18028836_T_C_b38	rs3760	2.3e-05	-0.14	Muscle - Skeletal
605	ASAH1	chr8_17872550_A_G_b38	rs7846018	2.3e-05	-0.14	Muscle - Skeletal
606	ASAH1	chr8_17864139_G_A_b38	rs7016090	2.4e-05	-0.13	Muscle - Skeletal
607	ASAH1	chr8_18028658_GTGAT_G_b38	rs66487920	2.4e-05	-0.13	Muscle - Skeletal
608	ASAH1	chr8_17924341_A_T_b38	rs10096484	2.4e-05	-0.13	Muscle - Skeletal
609	ASAH1	chr8_17894657_G_A_b38	rs6982482	2.4e-05	-0.12	Muscle - Skeletal
610	ASAH1	chr8_17923503_C_G_b38	rs11996792	2.5e-05	-0.14	Muscle - Skeletal
611	ASAH1	chr8_17834009_G_T_b38	rs2937965	2.5e-05	-0.13	Muscle - Skeletal
612	ASAH1	chr8_17852591_A_C_b38	rs12548626	2.5e-05	-0.13	Muscle - Skeletal
613	ASAH1	chr8_17835695_T_C_b38	rs612764	2.6e-05	-0.16	Muscle - Skeletal
614	ASAH1	chr8_17918575_T_C_b38	rs6586671	2.6e-05	-0.14	Muscle - Skeletal
615	ASAH1	chr8_17863710_T_C_b38	rs33971365	2.8e-05	-0.13	Muscle - Skeletal
616	ASAH1	chr8_17830017_T_C_b38	rs396056	2.9e-05	-0.16	Muscle - Skeletal
617	ASAH1	chr8_18081065_C_T_b38	rs2283120	2.9e-05	-0.12	Muscle - Skeletal
618	ASAH1	chr8_17847863_G_C_b38	rs2157650	2.9e-05	-0.13	Muscle - Skeletal
619	ASAH1	chr8_17873114_G_C_b38	rs2517293	3e-05	-0.14	Muscle - Skeletal
620	ASAH1	chr8_17833297_A_G_b38	rs678965	3e-05	-0.16	Muscle - Skeletal
621	ASAH1	chr8_17863927_G_A_b38	rs7015782	3e-05	-0.13	Muscle - Skeletal
622	ASAH1	chr8_17848925_A_G_b38	rs756618	3.1e-05	-0.13	Muscle - Skeletal
623	ASAH1	chr8_17835334_C_A_b38	rs381200	3.1e-05	-0.16	Muscle - Skeletal
624	ASAH1	chr8_17835466_C_T_b38	rs412206	3.1e-05	-0.16	Muscle - Skeletal
625	ASAH1	chr8_17835565_G_C_b38	rs431848	3.1e-05	-0.16	Muscle - Skeletal
626	ASAH1	chr8_17862715_T_A_b38	rs10095043	3.2e-05	-0.13	Muscle - Skeletal
627	ASAH1	chr8_17813336_G_A_b38	rs395737	3.4e-05	-0.14	Muscle - Skeletal
628	ASAH1	chr8_17894267_C_T_b38	rs6983087	3.4e-05	-0.13	Muscle - Skeletal
629	ASAH1	chr8_18007476_G_A_b38	rs376771	3.5e-05	-0.14	Muscle - Skeletal
630	ASAH1	chr8_17879225_A_G_b38	rs2517313	3.6e-05	-0.14	Muscle - Skeletal
631	ASAH1	chr8_17835991_C_G_b38	rs450904	3.6e-05	-0.15	Muscle - Skeletal
632	ASAH1	chr8_17896973_A_G_b38	rs2073568	3.7e-05	-0.13	Muscle - Skeletal
633	ASAH1	chr8_17849626_G_A_b38	rs6586659	3.9e-05	-0.13	Muscle - Skeletal
634	ASAH1	chr8_17873815_G_A_b38	rs2653408	3.9e-05	-0.13	Muscle - Skeletal
635	ASAH1	chr8_17987565_G_A_b38	rs11777680	3.9e-05	-0.36	Muscle - Skeletal
636	ASAH1	chr8_17852771_A_G_b38	rs1875571	4e-05	-0.15	Muscle - Skeletal
637	ASAH1	chr8_17839010_G_C_b38	rs440550	4e-05	-0.15	Muscle - Skeletal
638	ASAH1	chr8_17925118_C_G_b38	rs2073570	4.5e-05	-0.13	Muscle - Skeletal
639	ASAH1	chr8_17779219_G_A_b38	rs430238	4.6e-05	0.17	Muscle - Skeletal
640	ASAH1	chr8_17894550_T_C_b38	rs7007168	4.6e-05	-0.12	Muscle - Skeletal
641	ASAH1	chr8_17894597_C_G_b38	rs6983591	4.6e-05	-0.12	Muscle - Skeletal
642	ASAH1	chr8_17886482_G_C_b38	rs10098788	4.7e-05	-0.13	Muscle - Skeletal
643	ASAH1	chr8_17886485_C_T_b38	rs10099622	4.7e-05	-0.13	Muscle - Skeletal
644	ASAH1	chr8_17780165_T_C_b38	rs6986061	4.7e-05	-0.12	Muscle - Skeletal
645	ASAH1	chr8_18010520_C_A_b38	rs2467556	4.8e-05	-0.13	Muscle - Skeletal
646	ASAH1	chr8_17814431_C_T_b38	rs417687	5e-05	-0.13	Muscle - Skeletal
647	ASAH1	chr8_17834637_A_G_b38	rs409412	5e-05	-0.15	Muscle - Skeletal
648	ASAH1	chr8_18074195_C_T_b38	rs3753118	5e-05	-0.17	Muscle - Skeletal
649	ASAH1	chr8_17831224_G_C_b38	rs607803	5.1e-05	-0.15	Muscle - Skeletal
650	ASAH1	chr8_17894061_T_A_b38	rs7002625	5.2e-05	-0.12	Muscle - Skeletal
651	ASAH1	chr8_17912418_A_G_b38	rs393842	5.4e-05	-0.14	Muscle - Skeletal
652	ASAH1	chr8_18075949_C_T_b38	rs10105871	5.4e-05	-0.12	Muscle - Skeletal
653	ASAH1	chr8_18025197_T_TA_b38	rs34057088	5.6e-05	-0.14	Muscle - Skeletal
654	ASAH1	chr8_17923603_T_C_b38	rs12718384	5.8e-05	-0.13	Muscle - Skeletal
655	ASAH1	chr8_17816256_T_A_b38	rs421781	6.1e-05	-0.16	Muscle - Skeletal
656	ASAH1	chr8_17857281_C_T_b38	rs13256762	6.1e-05	-0.15	Muscle - Skeletal
657	ASAH1	chr8_17834181_G_A_b38	rs3900397	6.1e-05	-0.13	Muscle - Skeletal
658	ASAH1	chr8_17834234_A_T_b38	rs3900398	6.1e-05	-0.13	Muscle - Skeletal
659	ASAH1	chr8_17853043_G_C_b38	rs1875569	6.1e-05	-0.15	Muscle - Skeletal
660	ASAH1	chr8_18028517_G_A_b38	rs436542	6.1e-05	-0.14	Muscle - Skeletal
661	ASAH1	chr8_17921142_A_C_b38	rs7010747	6.1e-05	-0.13	Muscle - Skeletal
662	ASAH1	chr8_18018681_T_C_b38	rs7001841	6.1e-05	-0.14	Muscle - Skeletal
663	ASAH1	chr8_17829044_T_G_b38	rs447945	6.3e-05	-0.15	Muscle - Skeletal
664	ASAH1	chr8_17861714_C_T_b38	rs7005819	6.4e-05	-0.15	Muscle - Skeletal
665	ASAH1	chr8_17861734_G_A_b38	rs7004717	6.4e-05	-0.15	Muscle - Skeletal
666	ASAH1	chr8_18031225_C_T_b38	rs564323	6.9e-05	-0.14	Muscle - Skeletal
667	ASAH1	chr8_17823812_A_C_b38	rs381479	7e-05	-0.15	Muscle - Skeletal
668	ASAH1	chr8_17817517_C_A_b38	rs429438	7.1e-05	-0.15	Muscle - Skeletal
669	ASAH1	chr8_18061522_C_T_b38	rs61108931	7.6e-05	0.13	Muscle - Skeletal
670	ASAH1	chr8_18054739_G_C_b38	rs447024	7.9e-05	-0.12	Muscle - Skeletal
671	ASAH1	chr8_17816950_A_G_b38	rs414872	8.1e-05	-0.16	Muscle - Skeletal
672	ASAH1	chr8_17862898_C_A_b38	rs2055464	8.8e-05	-0.14	Muscle - Skeletal
673	ASAH1	chr8_17857053_C_T_b38	rs13255913	9e-05	-0.14	Muscle - Skeletal
674	ASAH1	chr8_17858112_G_A_b38	rs7012297	9e-05	-0.14	Muscle - Skeletal
675	ASAH1	chr8_17858181_C_T_b38	rs7013578	9e-05	-0.14	Muscle - Skeletal
676	ASAH1	chr8_17823167_A_G_b38	rs430371	9.1e-05	-0.13	Muscle - Skeletal
677	ASAH1	chr8_17857280_A_G_b38	rs13257835	9.2e-05	-0.14	Muscle - Skeletal
678	ASAH1	chr8_17839233_G_A_b38	rs3901863	9.4e-05	-0.15	Muscle - Skeletal
679	ASAH1	chr8_17858995_C_G_b38	rs13275796	9.6e-05	-0.14	Muscle - Skeletal
680	ASAH1	chr8_17859027_C_A_b38	rs13275825	9.6e-05	-0.14	Muscle - Skeletal
681	ASAH1	chr8_17859439_T_C_b38	rs11203922	9.6e-05	-0.14	Muscle - Skeletal
682	ASAH1	chr8_17859580_T_C_b38	rs11203923	9.6e-05	-0.14	Muscle - Skeletal
683	ASAH1	chr8_17859999_C_T_b38	rs10086901	9.6e-05	-0.14	Muscle - Skeletal
684	ASAH1	chr8_17861347_T_TTC_b38	rs138163549	9.6e-05	-0.14	Muscle - Skeletal
685	ASAH1	chr8_17862060_T_C_b38	rs6586663	9.6e-05	-0.14	Muscle - Skeletal
686	ASAH1	chr8_17862312_T_A_b38	rs7826626	9.6e-05	-0.14	Muscle - Skeletal
687	ASAH1	chr8_17862376_G_C_b38	rs7838684	9.6e-05	-0.14	Muscle - Skeletal
688	ASAH1	chr8_18057350_A_T_b38	rs574114	9.6e-05	0.24	Muscle - Skeletal
689	ASAH1	chr8_18057356_TA_T_b38	rs5889764	9.6e-05	0.24	Muscle - Skeletal
690	ASAH1	chr8_18057374_A_G_b38	rs574774	9.6e-05	0.24	Muscle - Skeletal
691	ASAH1	chr8_17817479_G_A_b38	rs429412	9.9e-05	-0.15	Muscle - Skeletal
692	ASAH1	chr8_17859737_A_G_b38	rs11203924	0.0001	-0.14	Muscle - Skeletal
693	ASAH1	chr8_17918710_T_G_b38	rs208750	0.0001	-0.13	Muscle - Skeletal
694	ASAH1	chr8_17895765_T_C_b38	rs35739320	0.0001	0.42	Muscle - Skeletal
695	ASAH1	chr8_17859031_T_C_b38	rs13249257	0.00011	-0.14	Muscle - Skeletal
696	CACNA2D3	chr3_54122380_G_A_b38	rs147781318	7.6e-20	0.29	Muscle - Skeletal
697	CACNA2D3	chr3_54121839_C_T_b38	rs4465975	8.6e-20	0.29	Muscle - Skeletal
698	CACNA2D3	chr3_54123032_C_G_b38	rs9878608	1.1e-19	0.28	Muscle - Skeletal
699	CACNA2D3	chr3_54120327_T_C_b38	rs6802227	1.3e-19	0.28	Muscle - Skeletal
700	CACNA2D3	chr3_54128152_G_T_b38	rs7632113	1.7e-19	0.28	Muscle - Skeletal
701	CACNA2D3	chr3_54128186_C_G_b38	rs7625216	1.7e-19	0.28	Muscle - Skeletal
702	CACNA2D3	chr3_54128358_C_T_b38	rs7625325	1.7e-19	0.28	Muscle - Skeletal
703	CACNA2D3	chr3_54128561_A_G_b38	rs9839987	1.7e-19	0.28	Muscle - Skeletal
704	CACNA2D3	chr3_54129177_C_G_b38	rs9882539	4.8e-19	0.28	Muscle - Skeletal
705	CACNA2D3	chr3_54122119_T_G_b38	rs112586249	5.4e-19	0.28	Muscle - Skeletal
706	CACNA2D3	chr3_54131922_G_A_b38	rs1868510	9.9e-19	0.28	Muscle - Skeletal
707	CACNA2D3	chr3_54127475_C_T_b38	rs7610185	1e-18	0.27	Muscle - Skeletal
708	CACNA2D3	chr3_54127485_G_A_b38	rs4381980	1e-18	0.27	Muscle - Skeletal
709	CACNA2D3	chr3_54127742_A_G_b38	rs7621763	1e-18	0.27	Muscle - Skeletal
710	CACNA2D3	chr3_54127745_A_G_b38	rs7621766	1e-18	0.27	Muscle - Skeletal
711	CACNA2D3	chr3_54129103_A_AT_b38	rs11391890	1e-18	0.27	Muscle - Skeletal
712	CACNA2D3	chr3_54127147_G_A_b38	rs1449338	1.3e-18	0.27	Muscle - Skeletal
713	CACNA2D3	chr3_54129843_T_C_b38	rs9831964	2.3e-18	0.27	Muscle - Skeletal
714	CACNA2D3	chr3_54130496_G_A_b38	rs1868513	2.3e-18	0.27	Muscle - Skeletal
715	CACNA2D3	chr3_54130581_G_GAGGT_b38	rs5849029	2.3e-18	0.27	Muscle - Skeletal
716	CACNA2D3	chr3_54130624_T_C_b38	rs1868512	2.3e-18	0.27	Muscle - Skeletal
717	CACNA2D3	chr3_54125293_C_T_b38	rs9861459	2.5e-18	0.27	Muscle - Skeletal
718	CACNA2D3	chr3_54125390_T_C_b38	rs9881544	2.5e-18	0.27	Muscle - Skeletal
719	CACNA2D3	chr3_54126684_C_T_b38	rs7651527	2.5e-18	0.27	Muscle - Skeletal
720	CACNA2D3	chr3_54126879_T_C_b38	rs7621151	2.9e-18	0.27	Muscle - Skeletal
721	CACNA2D3	chr3_54128904_A_C_b38	rs9844348	3e-18	0.27	Muscle - Skeletal
722	CACNA2D3	chr3_54121968_G_A_b38	rs1375524	1.4e-17	0.28	Muscle - Skeletal
723	CACNA2D3	chr3_54126813_G_A_b38	rs7628766	2.9e-17	0.28	Muscle - Skeletal
724	CACNA2D3	chr3_54123306_A_AC_b38	rs58508790	3e-17	0.27	Muscle - Skeletal
725	CACNA2D3	chr3_54131322_G_T_b38	rs11707668	6.3e-17	0.27	Muscle - Skeletal
726	CACNA2D3	chr3_54120650_AAC_A_b38	rs10610675	1.2e-16	0.27	Muscle - Skeletal
727	CACNA2D3	chr3_54130859_G_T_b38	rs66894511	7.8e-16	0.26	Muscle - Skeletal
728	CACNA2D3	chr3_54125331_G_A_b38	rs9861843	1.8e-15	0.25	Muscle - Skeletal
729	CACNA2D3	chr3_54116247_T_A_b38	rs2359650	6.2e-13	0.23	Muscle - Skeletal
730	CACNA2D3	chr3_54133060_G_A_b38	rs66833762	4.1e-12	0.23	Muscle - Skeletal
731	CACNA2D3	chr3_54123043_C_G_b38	rs13095161	9e-12	-0.29	Muscle - Skeletal
732	CACNA2D3	chr3_54129528_C_T_b38	rs62250995	1.1e-11	-0.3	Muscle - Skeletal
733	CACNA2D3	chr3_54119490_G_A_b38	rs34084772	3.7e-11	-0.28	Muscle - Skeletal
734	CACNA2D3	chr3_54120810_G_A_b38	rs62250992	3.7e-11	-0.28	Muscle - Skeletal
735	CACNA2D3	chr3_54123194_A_G_b38	rs35294414	3.7e-11	-0.28	Muscle - Skeletal
736	CACNA2D3	chr3_54123976_C_G_b38	rs11923946	3.8e-11	-0.28	Muscle - Skeletal
737	CACNA2D3	chr3_54113283_T_C_b38	rs12496369	4.7e-11	0.21	Muscle - Skeletal
738	CACNA2D3	chr3_54130947_A_G_b38	rs1375526	7.4e-11	-0.27	Muscle - Skeletal
739	CACNA2D3	chr3_54132558_C_G_b38	rs7638055	8e-11	-0.28	Muscle - Skeletal
740	CACNA2D3	chr3_54131972_CAATATTGTAAA_C_b38	rs144371432	8.3e-11	-0.28	Muscle - Skeletal
741	CACNA2D3	chr3_54117368_A_G_b38	rs28881899	8.6e-11	-0.27	Muscle - Skeletal
742	CACNA2D3	chr3_54118508_C_T_b38	rs11923327	1.1e-10	-0.27	Muscle - Skeletal
743	CACNA2D3	chr3_54078626_C_T_b38	rs751452	1.3e-10	0.21	Muscle - Skeletal
744	CACNA2D3	chr3_54131331_C_T_b38	rs4258997	1.3e-10	-0.27	Muscle - Skeletal
745	CACNA2D3	chr3_54100324_T_C_b38	rs11710670	1.4e-10	0.2	Muscle - Skeletal
746	CACNA2D3	chr3_54066637_G_GT_b38	rs5849025	1.6e-10	0.21	Muscle - Skeletal
747	CACNA2D3	chr3_54070151_G_T_b38	rs12629593	3.7e-10	-0.29	Muscle - Skeletal
748	CACNA2D3	chr3_54074889_T_C_b38	rs2359656	4.6e-10	0.2	Muscle - Skeletal
749	CACNA2D3	chr3_54052893_T_C_b38	rs11719128	5.4e-10	0.19	Muscle - Skeletal
750	CACNA2D3	chr3_54062173_C_T_b38	rs1868516	5.6e-10	-0.3	Muscle - Skeletal
751	CACNA2D3	chr3_54073520_G_C_b38	rs11130393	7e-10	0.2	Muscle - Skeletal
752	CACNA2D3	chr3_54075908_T_C_b38	rs11130395	8.1e-10	0.21	Muscle - Skeletal
753	CACNA2D3	chr3_54046214_G_A_b38	rs66582803	8.3e-10	-0.29	Muscle - Skeletal
754	CACNA2D3	chr3_54088037_C_A_b38	rs4422346	1.4e-09	0.19	Muscle - Skeletal
755	CACNA2D3	chr3_54092086_G_T_b38	rs1375529	1.8e-09	0.19	Muscle - Skeletal
756	CACNA2D3	chr3_54075091_C_T_b38	rs9811228	1.9e-09	0.2	Muscle - Skeletal
757	CACNA2D3	chr3_54092451_C_T_b38	rs12496422	2e-09	0.19	Muscle - Skeletal
758	CACNA2D3	chr3_54090424_C_T_b38	rs9863349	2e-09	0.19	Muscle - Skeletal
759	CACNA2D3	chr3_54090502_G_A_b38	rs9863740	2e-09	0.19	Muscle - Skeletal
760	CACNA2D3	chr3_54068020_A_G_b38	rs1463190	2.1e-09	0.2	Muscle - Skeletal
761	CACNA2D3	chr3_54089485_C_T_b38	rs11715879	2.3e-09	0.19	Muscle - Skeletal
762	CACNA2D3	chr3_54088548_G_A_b38	rs2884757	2.6e-09	0.19	Muscle - Skeletal
763	CACNA2D3	chr3_54088646_G_A_b38	rs13322861	2.6e-09	0.19	Muscle - Skeletal
764	CACNA2D3	chr3_54088684_A_G_b38	rs35124856	2.6e-09	0.19	Muscle - Skeletal
765	CACNA2D3	chr3_54088984_G_T_b38	rs4472075	2.6e-09	0.19	Muscle - Skeletal
766	CACNA2D3	chr3_54089219_T_G_b38	rs2884756	2.6e-09	0.19	Muscle - Skeletal
767	CACNA2D3	chr3_54076711_T_C_b38	rs9841101	2.9e-09	0.19	Muscle - Skeletal
768	CACNA2D3	chr3_54070033_G_C_b38	rs7621962	3e-09	0.19	Muscle - Skeletal
769	CACNA2D3	chr3_54094548_T_C_b38	rs17801638	3.2e-09	0.19	Muscle - Skeletal
770	CACNA2D3	chr3_54095440_G_T_b38	rs11716753	3.5e-09	0.19	Muscle - Skeletal
771	CACNA2D3	chr3_54069037_C_T_b38	rs11130392	3.5e-09	0.2	Muscle - Skeletal
772	CACNA2D3	chr3_54093511_G_T_b38	rs34461218	3.5e-09	0.19	Muscle - Skeletal
773	CACNA2D3	chr3_54093540_A_G_b38	rs35512310	3.5e-09	0.19	Muscle - Skeletal
774	CACNA2D3	chr3_54070518_G_A_b38	rs7624620	4e-09	0.2	Muscle - Skeletal
775	CACNA2D3	chr3_54072812_G_A_b38	rs55718472	4.3e-09	0.2	Muscle - Skeletal
776	CACNA2D3	chr3_54067742_GC_G_b38	rs11342900	4.5e-09	0.2	Muscle - Skeletal
777	CACNA2D3	chr3_54068323_A_C_b38	rs1470633	4.5e-09	0.2	Muscle - Skeletal
778	CACNA2D3	chr3_54067375_T_C_b38	rs1868514	5.4e-09	0.2	Muscle - Skeletal
779	CACNA2D3	chr3_54067263_G_C_b38	rs1868515	7.1e-09	0.2	Muscle - Skeletal
780	CACNA2D3	chr3_54059805_C_T_b38	rs4928045	9e-09	0.18	Muscle - Skeletal
781	CACNA2D3	chr3_54077879_A_G_b38	rs60659765	9.2e-09	0.19	Muscle - Skeletal
782	CACNA2D3	chr3_54067912_G_A_b38	rs2359655	1.1e-08	0.19	Muscle - Skeletal
783	CACNA2D3	chr3_54052556_T_C_b38	rs7637998	1.2e-08	-0.19	Muscle - Skeletal
784	CACNA2D3	chr3_54088065_A_T_b38	rs9814392	1.3e-08	0.19	Muscle - Skeletal
785	CACNA2D3	chr3_54089623_A_G_b38	rs9820444	1.4e-08	0.19	Muscle - Skeletal
786	CACNA2D3	chr3_54068722_G_A_b38	rs1463191	1.4e-08	0.19	Muscle - Skeletal
787	CACNA2D3	chr3_54053607_T_A_b38	rs66808961	1.6e-08	0.2	Muscle - Skeletal
788	CACNA2D3	chr3_54097612_T_C_b38	rs9817277	1.7e-08	0.18	Muscle - Skeletal
789	CACNA2D3	chr3_54059860_T_C_b38	rs4928046	1.8e-08	0.18	Muscle - Skeletal
790	CACNA2D3	chr3_54050890_T_C_b38	rs9862917	3e-08	0.17	Muscle - Skeletal
791	CACNA2D3	chr3_54051873_T_A_b38	rs4928043	4.7e-08	0.18	Muscle - Skeletal
792	CACNA2D3	chr3_54059392_G_A_b38	rs17744447	1.9e-07	0.17	Muscle - Skeletal
793	CACNA2D3	chr3_54114689_T_C_b38	rs2029119	2e-07	-0.16	Muscle - Skeletal
794	CACNA2D3	chr3_54094143_T_A_b38	rs13092176	2.1e-07	-0.24	Muscle - Skeletal
795	CACNA2D3	chr3_54092453_C_T_b38	rs7638767	2.3e-07	-0.24	Muscle - Skeletal
796	CACNA2D3	chr3_54061484_C_T_b38	rs34774576	2.4e-07	0.17	Muscle - Skeletal
797	CACNA2D3	chr3_54114517_A_G_b38	rs7641574	2.7e-07	-0.16	Muscle - Skeletal
798	CACNA2D3	chr3_54058413_C_T_b38	rs1449339	3.9e-07	0.18	Muscle - Skeletal
799	CACNA2D3	chr3_54102117_T_C_b38	rs6774040	4.1e-07	-0.16	Muscle - Skeletal
800	CACNA2D3	chr3_54123689_A_G_b38	rs114218694	4.3e-07	0.73	Muscle - Skeletal
801	CACNA2D3	chr3_54058952_G_A_b38	rs1009663	4.4e-07	0.18	Muscle - Skeletal
802	CACNA2D3	chr3_54065690_C_T_b38	rs1463193	4.8e-07	0.18	Muscle - Skeletal
803	CACNA2D3	chr3_54065039_G_C_b38	rs56082133	5.1e-07	0.17	Muscle - Skeletal
804	CACNA2D3	chr3_54114286_G_A_b38	rs764663	5.4e-07	-0.16	Muscle - Skeletal
805	CACNA2D3	chr3_54105904_T_C_b38	rs9835882	5.7e-07	-0.16	Muscle - Skeletal
806	CACNA2D3	chr3_54049040_G_A_b38	rs4927996	6.5e-07	0.18	Muscle - Skeletal
807	CACNA2D3	chr3_54064789_G_A_b38	rs7622708	8.2e-07	0.18	Muscle - Skeletal
808	CACNA2D3	chr3_54064564_C_T_b38	rs55725847	1e-06	0.23	Muscle - Skeletal
809	CACNA2D3	chr3_54879582_G_C_b38	rs78258914	1.2e-06	0.29	Muscle - Skeletal
810	CACNA2D3	chr3_54084537_T_G_b38	rs6800181	1.5e-06	-0.2	Muscle - Skeletal
811	CACNA2D3	chr3_54122053_G_A_b38	rs114038968	3.2e-06	-0.3	Muscle - Skeletal
812	CACNA2D3	chr3_54065002_C_T_b38	rs35022711	6.4e-06	-0.25	Muscle - Skeletal
813	CACNA2D3	chr3_54085765_C_A_b38	rs76614892	7.3e-06	-0.24	Muscle - Skeletal
814	CACNA2D3	chr3_54125191_C_T_b38	rs9861287	9.5e-06	0.16	Muscle - Skeletal
815	CACNA2D3	chr3_54130631_G_T_b38	rs1868511	1e-05	0.16	Muscle - Skeletal
816	CACNA2D3	chr3_54114351_G_A_b38	rs764664	1.1e-05	-0.18	Muscle - Skeletal
817	CACNA2D3	chr3_54129510_C_T_b38	rs59207684	1.8e-05	-0.15	Muscle - Skeletal
818	CACNA2D3	chr3_54089562_T_C_b38	rs6799220	2.1e-05	-0.18	Muscle - Skeletal
819	CACNA2D3	chr3_54123683_A_T_b38	rs2290132	2.1e-05	-0.15	Muscle - Skeletal
820	CACNA2D3	chr3_54094326_C_CAGCTTGA_b38	rs150396621	4.3e-05	-0.17	Muscle - Skeletal
821	CACNA2D3	chr3_54094333_CA_C_b38	rs66547386	4.3e-05	-0.17	Muscle - Skeletal
822	CACNA2D3	chr3_54880969_A_G_b38	rs9866865	4.6e-05	-0.24	Muscle - Skeletal
823	CACNA2D3	chr3_54118792_G_T_b38	rs11130396	5e-05	-0.14	Muscle - Skeletal
824	CACNA2D3	chr3_54111495_G_C_b38	rs7642274	6e-05	-0.21	Muscle - Skeletal
825	CACNA2D3	chr3_54057295_T_A_b38	rs12637270	6.4e-05	-0.2	Muscle - Skeletal
826	CACNA2D3	chr3_54064625_T_G_b38	rs12054449	6.6e-05	-0.21	Muscle - Skeletal
827	CACNA2D3	chr3_54095877_T_C_b38	rs10510767	7.1e-05	-0.21	Muscle - Skeletal
828	CACNA2D3	chr3_54091682_C_A_b38	rs10865983	7.8e-05	0.13	Muscle - Skeletal
829	CACNA2D3	chr3_54115723_C_T_b38	rs11920886	8.3e-05	-0.22	Muscle - Skeletal
830	CACNA2D3	chr3_54098868_T_TTTAA_b38	rs56278408	0.00012	-0.24	Muscle - Skeletal
831	CACNA2D3	chr3_54086218_C_T_b38	rs9841694	0.00015	0.12	Muscle - Skeletal
832	CHMP4B	chr20_33811394_C_G_b38	rs2626522	5.6e-11	-0.13	Muscle - Skeletal
833	CHMP4B	chr20_33849336_C_T_b38	rs1810534	6.2e-11	-0.13	Muscle - Skeletal
834	CHMP4B	chr20_33848172_C_T_b38	rs7274168	7.3e-11	-0.13	Muscle - Skeletal
835	CHMP4B	chr20_33847691_G_T_b38	rs13041078	3.1e-10	-0.13	Muscle - Skeletal
836	CHMP4B	chr20_33840329_A_C_b38	rs2092737	3.9e-10	-0.13	Muscle - Skeletal
837	CHMP4B	chr20_33851476_C_G_b38	rs2378024	5.2e-10	-0.13	Muscle - Skeletal
838	CHMP4B	chr20_33859889_A_G_b38	rs6141425	1e-09	-0.13	Muscle - Skeletal
839	CHMP4B	chr20_33821336_G_A_b38	rs2626562	1e-09	-0.13	Muscle - Skeletal
840	CHMP4B	chr20_33837597_C_T_b38	rs2103804	1.3e-09	-0.12	Muscle - Skeletal
841	CHMP4B	chr20_33817115_G_A_b38	rs2626547	1.7e-09	-0.12	Muscle - Skeletal
842	CHMP4B	chr20_33814623_A_G_b38	rs2747535	2.1e-09	-0.12	Muscle - Skeletal
843	CHMP4B	chr20_33817411_A_G_b38	rs2747537	2.5e-09	-0.12	Muscle - Skeletal
844	CHMP4B	chr20_33827283_G_T_b38	rs736953	2.8e-09	-0.12	Muscle - Skeletal
845	CHMP4B	chr20_33859154_C_G_b38	rs6059497	1.4e-08	-0.12	Muscle - Skeletal
846	CHMP4B	chr20_33860114_T_C_b38	rs6059499	1.5e-08	-0.12	Muscle - Skeletal
847	CHMP4B	chr20_33859476_T_C_b38	rs6059498	1.8e-08	-0.12	Muscle - Skeletal
848	CHMP4B	chr20_33859125_T_C_b38	rs6059496	2e-08	-0.12	Muscle - Skeletal
849	CHMP4B	chr20_33857377_G_A_b38	rs6120392	2.4e-08	-0.11	Muscle - Skeletal
850	CHMP4B	chr20_33860929_C_CA_b38	rs11385253	2.6e-08	-0.12	Muscle - Skeletal
851	CHMP4B	chr20_33860931_C_A_b38	rs117942932	2.6e-08	-0.12	Muscle - Skeletal
852	CHMP4B	chr20_33860935_G_A_b38	rs4911133	2.6e-08	-0.12	Muscle - Skeletal
853	CHMP4B	chr20_33844581_G_A_b38	rs2626558	3.3e-08	-0.11	Muscle - Skeletal
854	CHMP4B	chr20_33793531_A_G_b38	rs2747567	4.2e-08	-0.12	Muscle - Skeletal
855	CHMP4B	chr20_33844997_A_G_b38	rs6057917	4.7e-08	-0.11	Muscle - Skeletal
856	CHMP4B	chr20_33810489_A_C_b38	rs6087526	1.2e-07	-0.11	Muscle - Skeletal
857	CHMP4B	chr20_33878248_C_T_b38	rs6057920	1.5e-07	-0.11	Muscle - Skeletal
858	CHMP4B	chr20_33816322_C_G_b38	rs2747536	1.6e-07	-0.11	Muscle - Skeletal
859	CHMP4B	chr20_33818535_TA_T_b38	rs11478671	1.8e-07	-0.11	Muscle - Skeletal
860	CHMP4B	chr20_33863887_A_G_b38	rs6120395	2e-07	-0.11	Muscle - Skeletal
861	CHMP4B	chr20_33882320_C_T_b38	rs6059519	3.1e-07	-0.11	Muscle - Skeletal
862	CHMP4B	chr20_33815835_A_G_b38	rs6119407	4.5e-07	-0.11	Muscle - Skeletal
863	CHMP4B	chr20_33844844_C_T_b38	rs58617732	5e-07	-0.12	Muscle - Skeletal
864	CHMP4B	chr20_33882327_A_G_b38	rs6059520	1.7e-06	-0.1	Muscle - Skeletal
865	CHMP4B	chr20_33797283_A_G_b38	rs2626554	4.6e-06	-0.095	Muscle - Skeletal
866	CHMP4B	chr20_33877010_C_T_b38	rs6059513	5.2e-06	-0.094	Muscle - Skeletal
867	CHMP4B	chr20_33791457_T_C_b38	rs2626551	1.6e-05	-0.098	Muscle - Skeletal
868	CHMP4B	chr20_34338349_T_A_b38	rs185215991	2.2e-05	0.35	Muscle - Skeletal
869	CHMP4B	chr20_33877353_C_T_b38	rs6142039	3.3e-05	-0.11	Muscle - Skeletal
870	CHMP4B	chr20_33878120_C_T_b38	rs6120400	4.2e-05	-0.11	Muscle - Skeletal
871	CHMP4B	chr20_33879333_C_T_b38	rs6120401	4.2e-05	-0.11	Muscle - Skeletal
872	CHMP4B	chr20_33822927_T_C_b38	rs6579121	4.8e-05	-0.11	Muscle - Skeletal
873	CHMP4B	chr20_33894580_T_C_b38	rs736264	6.2e-05	-0.082	Muscle - Skeletal
874	CHMP4B	chr20_33867169_G_T_b38	rs6142037	6.6e-05	-0.11	Muscle - Skeletal
875	CHMP4B	chr20_34245815_G_A_b38	rs190284633	8.3e-05	0.31	Muscle - Skeletal
876	CHMP4B	chr20_33883667_TA_T_b38	rs11167216	9.2e-05	-0.082	Muscle - Skeletal
877	CHMP4B	chr20_33877264_C_T_b38	rs6141427	9.4e-05	-0.11	Muscle - Skeletal
878	CHMP4B	chr20_34162427_T_C_b38	rs75406906	0.00011	0.17	Muscle - Skeletal
879	CHMP4B	chr20_33893187_A_C_b38	rs4309641	0.00011	-0.093	Muscle - Skeletal
880	CHMP4B	chr20_34173121_A_G_b38	rs79676336	0.00011	0.2	Muscle - Skeletal
881	CHMP4B	chr20_33941846_AT_A_b38	rs199916295	0.00012	0.2	Muscle - Skeletal
882	CHMP4B	chr20_34356308_G_A_b38	rs189464426	0.00013	0.3	Muscle - Skeletal
883	CHMP4B	chr20_33877127_C_T_b38	rs6141426	0.00014	-0.11	Muscle - Skeletal
884	CHMP4B	chr20_34125176_G_T_b38	rs74443785	0.00016	0.19	Muscle - Skeletal
885	CHMP4B	chr20_33807579_G_T_b38	rs2064505	0.00017	-0.081	Muscle - Skeletal
886	CHMP4B	chr20_33807921_T_A_b38	rs2747534	0.00017	-0.081	Muscle - Skeletal
887	CHMP4B	chr20_34017223_C_T_b38	rs79969571	0.00017	0.19	Muscle - Skeletal
888	CHMP4B	chr20_33890259_T_C_b38	rs6087536	0.00019	-0.091	Muscle - Skeletal
889	CHMP4B	chr20_33806108_G_A_b38	rs2626532	0.0002	-0.08	Muscle - Skeletal
890	CHMP4B	chr20_33885394_G_C_b38	rs6120404	0.00021	-0.078	Muscle - Skeletal
891	CHMP4B	chr20_33839036_A_G_b38	rs6088316	0.00022	0.1	Muscle - Skeletal
892	CHMP4B	chr20_33812107_T_G_b38	rs6142027	0.00023	-0.11	Muscle - Skeletal
893	CHMP4B	chr20_33894826_A_G_b38	rs742614	0.00023	-0.076	Muscle - Skeletal
894	CHMP4B	chr20_33886765_T_C_b38	rs6057924	0.00029	-0.077	Muscle - Skeletal
895	CHMP4B	chr20_33968971_G_A_b38	rs6059594	0.00029	0.16	Muscle - Skeletal
896	CHMP4B	chr20_33935182_C_T_b38	rs146260842	0.0003	0.28	Muscle - Skeletal
897	CRTC1	chr19_18586968_A_T_b38	rs4808822	2.1e-05	-0.13	Muscle - Skeletal
898	CRTC1	chr19_18584514_G_A_b38	rs76092567	2.1e-05	-0.19	Muscle - Skeletal
899	CRTC1	chr19_18559177_G_A_b38	rs3803916	2.1e-05	-0.17	Muscle - Skeletal
900	CRTC1	chr19_18576415_A_T_b38	rs12610537	2.1e-05	-0.17	Muscle - Skeletal
901	CRTC1	chr19_18587355_C_T_b38	rs12462890	2.3e-05	-0.13	Muscle - Skeletal
902	CRTC1	chr19_18615017_C_G_b38	rs11086119	2.8e-05	-0.18	Muscle - Skeletal
903	CRTC1	chr19_18591705_T_C_b38	rs2314662	3.3e-05	-0.14	Muscle - Skeletal
904	CRTC1	chr19_18588347_C_T_b38	rs3761033	3.4e-05	-0.13	Muscle - Skeletal
905	CRTC1	chr19_18599725_G_A_b38	rs2238647	3.5e-05	-0.14	Muscle - Skeletal
906	CRTC1	chr19_18682513_C_T_b38	rs80139454	3.6e-05	0.48	Muscle - Skeletal
907	CRTC1	chr19_18684678_CT_C_b38	rs140203993	3.6e-05	0.48	Muscle - Skeletal
908	CRTC1	chr19_18619885_G_A_b38	rs4808141	4e-05	-0.14	Muscle - Skeletal
909	CRTC1	chr19_18606579_GAGC_G_b38	rs34503316	6.6e-05	-0.14	Muscle - Skeletal
910	CRTC1	chr19_18610682_G_A_b38	rs4808828	8.5e-05	-0.13	Muscle - Skeletal
911	CRTC1	chr19_18610980_C_G_b38	rs7253677	8.5e-05	-0.13	Muscle - Skeletal
912	CRTC1	chr19_18604272_C_G_b38	rs7246833	0.00011	-0.13	Muscle - Skeletal
913	CRTC1	chr19_18604353_G_A_b38	rs12461284	0.00011	-0.13	Muscle - Skeletal
914	CRTC1	chr19_18604393_C_A_b38	rs7249956	0.00011	-0.13	Muscle - Skeletal
915	CRTC1	chr19_18592864_A_G_b38	rs7252535	0.00013	-0.12	Muscle - Skeletal
916	CRTC1	chr19_18616479_A_G_b38	rs2074177	0.00014	-0.12	Muscle - Skeletal
917	CRTC1	chr19_18607022_G_A_b38	rs80121641	0.00015	-0.13	Muscle - Skeletal
918	CRTC1	chr19_18729370_G_A_b38	rs188053679	0.00016	0.43	Muscle - Skeletal
919	CRTC1	chr19_18742327_G_A_b38	rs77570884	0.00016	0.43	Muscle - Skeletal
920	CRTC1	chr19_18591864_G_A_b38	rs2002632	0.00016	-0.12	Muscle - Skeletal
921	CRTC1	chr19_18486386_G_A_b38	rs60570301	0.00016	-0.17	Muscle - Skeletal
922	DGKB	chr7_14835742_A_C_b38	rs62448753	3.8e-24	0.55	Muscle - Skeletal
923	DGKB	chr7_14840857_T_C_b38	rs2286767	1.1e-23	0.54	Muscle - Skeletal
924	DGKB	chr7_14820698_A_G_b38	rs41379551	9.3e-23	0.55	Muscle - Skeletal
925	DGKB	chr7_14832481_T_A_b38	rs7803362	1.3e-22	0.54	Muscle - Skeletal
926	DGKB	chr7_14842309_T_C_b38	rs62451472	2.5e-20	0.5	Muscle - Skeletal
927	DGKB	chr7_14859112_G_C_b38	rs6972201	3.1e-20	0.51	Muscle - Skeletal
928	DGKB	chr7_14859642_T_C_b38	rs17310345	3.4e-20	0.5	Muscle - Skeletal
929	DGKB	chr7_14828793_A_G_b38	rs11978840	4.4e-20	0.51	Muscle - Skeletal
930	DGKB	chr7_14841619_T_C_b38	rs2286768	1.2e-19	0.49	Muscle - Skeletal
931	DGKB	chr7_14824705_T_C_b38	rs62448750	6.7e-19	0.49	Muscle - Skeletal
932	DGKB	chr7_14830150_T_TA_b38	rs5882466	1.8e-18	0.49	Muscle - Skeletal
933	DGKB	chr7_14834816_T_C_b38	rs2041410	3.6e-18	0.48	Muscle - Skeletal
934	DGKB	chr7_14842192_C_A_b38	rs11979624	5.5e-18	0.48	Muscle - Skeletal
935	DGKB	chr7_14892037_G_T_b38	rs6961664	2.3e-14	0.47	Muscle - Skeletal
936	DGKB	chr7_14837183_A_G_b38	rs58500374	2.4e-13	0.45	Muscle - Skeletal
937	DGKB	chr7_14837401_G_A_b38	rs56284336	3.8e-13	0.46	Muscle - Skeletal
938	DGKB	chr7_14849316_C_CA_b38	rs145287568	1.4e-12	0.43	Muscle - Skeletal
939	DGKB	chr7_14866897_T_C_b38	rs62451480	5.5e-11	0.4	Muscle - Skeletal
940	DGKB	chr7_14867298_C_G_b38	rs62451481	7.1e-11	0.41	Muscle - Skeletal
941	DGKB	chr7_14758993_T_C_b38	rs7788935	1.4e-09	0.41	Muscle - Skeletal
942	DGKB	chr7_14773961_G_T_b38	rs740886	1.5e-09	0.41	Muscle - Skeletal
943	DGKB	chr7_14823613_G_A_b38	rs79297350	3.2e-09	0.7	Muscle - Skeletal
944	DGKB	chr7_14869708_C_G_b38	rs79885579	2.5e-08	0.69	Muscle - Skeletal
945	DGKB	chr7_14816490_T_G_b38	rs7784940	2.6e-08	0.28	Muscle - Skeletal
946	DGKB	chr7_14879610_T_C_b38	rs116937762	1.1e-07	0.69	Muscle - Skeletal
947	DGKB	chr7_14900102_C_T_b38	rs217597	1.4e-07	-0.24	Muscle - Skeletal
948	DGKB	chr7_14900983_T_C_b38	rs6963299	1.5e-07	0.24	Muscle - Skeletal
949	DGKB	chr7_14902156_C_T_b38	rs73287453	2.4e-07	0.34	Muscle - Skeletal
950	DGKB	chr7_14900299_C_T_b38	rs217598	2.5e-07	-0.24	Muscle - Skeletal
951	DGKB	chr7_14776827_A_G_b38	rs62448744	1e-06	0.46	Muscle - Skeletal
952	DGKB	chr7_14819844_A_G_b38	rs79919118	1.2e-06	0.57	Muscle - Skeletal
953	DGKB	chr7_14729160_T_C_b38	rs149756263	4.3e-06	0.68	Muscle - Skeletal
954	DGKB	chr7_14897555_T_C_b38	rs217593	8.5e-06	-0.26	Muscle - Skeletal
955	DGKB	chr7_14847072_C_G_b38	rs60142008	1.1e-05	0.19	Muscle - Skeletal
956	DGKB	chr7_14866213_C_T_b38	rs7788248	1.4e-05	0.23	Muscle - Skeletal
957	DGKB	chr7_14853715_A_C_b38	rs1988291	1.4e-05	0.18	Muscle - Skeletal
958	DGKB	chr7_14863128_C_A_b38	rs7788886	1.4e-05	0.19	Muscle - Skeletal
959	DGKB	chr7_14846042_A_C_b38	rs34561304	1.6e-05	0.18	Muscle - Skeletal
960	DGKB	chr7_14858527_T_C_b38	rs994369	1.8e-05	0.18	Muscle - Skeletal
961	DGKB	chr7_14848837_T_A_b38	rs10225316	2e-05	0.18	Muscle - Skeletal
962	DGKB	chr7_14860857_T_G_b38	rs7797226	2.3e-05	0.18	Muscle - Skeletal
963	DGKB	chr7_14845635_AATGAATATTTCTTGAATGAATTC_A_b38	rs11273477	2.6e-05	0.18	Muscle - Skeletal
964	DGKB	chr7_14876476_G_A_b38	rs6942772	2.8e-05	0.18	Muscle - Skeletal
965	DGKB	chr7_14874481_T_A_b38	rs6980413	3.9e-05	0.17	Muscle - Skeletal
966	DGKB	chr7_14832552_G_A_b38	rs7784739	5.9e-05	0.17	Muscle - Skeletal
967	DGKB	chr7_14832231_A_G_b38	rs6461140	6e-05	0.17	Muscle - Skeletal
968	DGKB	chr7_14826083_C_T_b38	rs60557254	6.6e-05	0.17	Muscle - Skeletal
969	DGKB	chr7_14858297_A_T_b38	rs994368	6.8e-05	0.17	Muscle - Skeletal
970	DGKB	chr7_14854678_G_A_b38	rs2191475	6.8e-05	0.17	Muscle - Skeletal
971	DGKB	chr7_14830861_GAAAATAACTTAATGAT_G_b38	rs148963012	6.9e-05	0.17	Muscle - Skeletal
972	DGKB	chr7_14855459_A_G_b38	rs41423846	8.2e-05	0.17	Muscle - Skeletal
973	DGKB	chr7_14830968_G_C_b38	rs929522	8.5e-05	0.17	Muscle - Skeletal
974	DGKB	chr7_14827919_TC_T_b38	rs35197364	8.6e-05	0.17	Muscle - Skeletal
975	DGKB	chr7_14855460_C_T_b38	rs4719429	9.7e-05	0.17	Muscle - Skeletal
976	DGKB	chr7_14860473_A_G_b38	rs10950540	0.00011	0.16	Muscle - Skeletal
977	DGKB	chr7_14785789_G_A_b38	rs62448745	0.00013	0.49	Muscle - Skeletal
978	EML6	chr2_54571206_G_C_b38	rs57810131	8.8e-06	0.26	Muscle - Skeletal
979	EML6	chr2_54571210_C_G_b38	rs58143357	8.8e-06	0.26	Muscle - Skeletal
980	EML6	chr2_54651506_C_G_b38	rs17580855	1.5e-05	0.26	Muscle - Skeletal
981	EML6	chr2_54644197_G_A_b38	rs17521468	1.7e-05	0.26	Muscle - Skeletal
982	EML6	chr2_54651750_T_C_b38	rs17580876	1.7e-05	0.26	Muscle - Skeletal
983	EML6	chr2_54627450_T_C_b38	rs17344176	1.8e-05	0.26	Muscle - Skeletal
984	EML6	chr2_54655154_C_A_b38	rs17344343	2e-05	0.26	Muscle - Skeletal
985	EML6	chr2_54660091_C_T_b38	rs17416291	2e-05	0.26	Muscle - Skeletal
986	EML6	chr2_54563667_G_A_b38	rs189602129	2.3e-05	0.25	Muscle - Skeletal
987	EML6	chr2_54576141_G_A_b38	rs138608238	2.6e-05	0.26	Muscle - Skeletal
988	EML6	chr2_54577054_G_A_b38	rs75933598	2.6e-05	0.26	Muscle - Skeletal
989	EML6	chr2_54581127_A_T_b38	rs79908175	2.6e-05	0.26	Muscle - Skeletal
990	EML6	chr2_54587760_C_T_b38	rs116683095	2.6e-05	0.26	Muscle - Skeletal
991	EML6	chr2_54587950_G_A_b38	rs74829563	2.6e-05	0.26	Muscle - Skeletal
992	EML6	chr2_54588348_A_G_b38	rs76544501	2.6e-05	0.26	Muscle - Skeletal
993	EML6	chr2_54596077_C_G_b38	rs78439220	2.6e-05	0.26	Muscle - Skeletal
994	EML6	chr2_54596400_A_G_b38	rs78708072	2.6e-05	0.26	Muscle - Skeletal
995	EML6	chr2_54579951_A_G_b38	rs4440005	2.6e-05	0.25	Muscle - Skeletal
996	EML6	chr2_54590807_C_T_b38	rs74890702	2.7e-05	0.25	Muscle - Skeletal
997	EML6	chr2_54726412_T_C_b38	rs151296744	2.8e-05	-0.38	Muscle - Skeletal
998	EML6	chr2_54610597_T_TA_b38	rs146641067	3.2e-05	0.25	Muscle - Skeletal
999	EML6	chr2_54568178_C_T_b38	rs149648246	3.2e-05	0.25	Muscle - Skeletal
1000	EML6	chr2_54570119_T_A_b38	rs76470560	3.2e-05	0.25	Muscle - Skeletal
1001	EML6	chr2_54606640_AC_A_b38	rs144038191	3.2e-05	0.25	Muscle - Skeletal
1002	EML6	chr2_54609867_TTTA_T_b38	rs139516907	3.2e-05	0.25	Muscle - Skeletal
1003	EML6	chr2_54611156_G_A_b38	rs79650675	3.2e-05	0.25	Muscle - Skeletal
1004	EML6	chr2_54611311_G_A_b38	rs74655014	3.2e-05	0.25	Muscle - Skeletal
1005	EML6	chr2_54611511_A_G_b38	rs75643471	3.2e-05	0.25	Muscle - Skeletal
1006	EML6	chr2_54611562_G_A_b38	rs77059805	3.2e-05	0.25	Muscle - Skeletal
1007	EML6	chr2_54617130_G_A_b38	rs75417296	3.2e-05	0.25	Muscle - Skeletal
1008	EML6	chr2_54620130_C_T_b38	rs79577080	3.2e-05	0.25	Muscle - Skeletal
1009	EML6	chr2_54621765_G_A_b38	rs17344134	3.2e-05	0.25	Muscle - Skeletal
1010	EML6	chr2_54622859_A_G_b38	rs78001114	3.2e-05	0.25	Muscle - Skeletal
1011	EML6	chr2_54624248_T_C_b38	rs143475337	3.2e-05	0.25	Muscle - Skeletal
1012	EML6	chr2_54627152_A_G_b38	rs79967173	3.2e-05	0.25	Muscle - Skeletal
1013	EML6	chr2_54627288_T_G_b38	rs17344169	3.2e-05	0.25	Muscle - Skeletal
1014	EML6	chr2_54629874_G_A_b38	rs4258834	3.2e-05	0.25	Muscle - Skeletal
1015	EML6	chr2_54631302_C_T_b38	rs1804472	3.2e-05	0.25	Muscle - Skeletal
1016	EML6	chr2_54634795_G_A_b38	rs17416130	3.2e-05	0.25	Muscle - Skeletal
1017	EML6	chr2_54638789_TG_T_b38	rs141293593	3.2e-05	0.25	Muscle - Skeletal
1018	EML6	chr2_54638937_G_A_b38	rs17344308	3.2e-05	0.25	Muscle - Skeletal
1019	EML6	chr2_54634250_G_C_b38	rs79439975	3.5e-05	0.23	Muscle - Skeletal
1020	EML6	chr2_54504939_G_C_b38	rs6545416	3.5e-05	0.2	Muscle - Skeletal
1021	EML6	chr2_54664754_C_A_b38	rs41281497	3.9e-05	0.25	Muscle - Skeletal
1022	EML6	chr2_54698043_A_C_b38	rs354222	4.3e-05	-0.11	Muscle - Skeletal
1023	EML6	chr2_54637482_T_G_b38	rs17344287	5.3e-05	0.24	Muscle - Skeletal
1024	EML6	chr2_54595957_G_A_b38	rs76151924	6.2e-05	0.22	Muscle - Skeletal
1025	EML6	chr2_54596058_T_C_b38	rs78680569	6.2e-05	0.22	Muscle - Skeletal
1026	EML6	chr2_54540017_A_G_b38	rs74505378	6.2e-05	0.24	Muscle - Skeletal
1027	EML6	chr2_54649219_G_A_b38	rs17521510	6.2e-05	0.25	Muscle - Skeletal
1028	EML6	chr2_54697330_G_T_b38	rs241661	7.4e-05	-0.11	Muscle - Skeletal
1029	EML6	chr2_54558928_A_T_b38	rs116224280	7.5e-05	0.24	Muscle - Skeletal
1030	EML6	chr2_54522755_G_A_b38	rs78228582	7.7e-05	0.2	Muscle - Skeletal
1031	EML6	chr2_54516709_T_A_b38	rs75675802	7.7e-05	0.24	Muscle - Skeletal
1032	EML6	chr2_54527621_T_C_b38	rs75120067	7.7e-05	0.24	Muscle - Skeletal
1033	EML6	chr2_54696690_T_C_b38	rs114483597	7.7e-05	0.24	Muscle - Skeletal
1034	EML6	chr2_54603286_C_T_b38	rs76242020	7.8e-05	0.22	Muscle - Skeletal
1035	EML6	chr2_54609305_G_A_b38	rs76012446	7.8e-05	0.22	Muscle - Skeletal
1036	EML6	chr2_54612103_G_A_b38	rs3796015	7.8e-05	0.22	Muscle - Skeletal
1037	EML6	chr2_54613617_G_A_b38	rs76819295	7.8e-05	0.22	Muscle - Skeletal
1038	EML6	chr2_54614598_T_C_b38	rs113420783	7.8e-05	0.22	Muscle - Skeletal
1039	EML6	chr2_54614674_A_G_b38	rs112380983	7.8e-05	0.22	Muscle - Skeletal
1040	EML6	chr2_54618353_C_A_b38	rs41281495	7.8e-05	0.22	Muscle - Skeletal
1041	EML6	chr2_54623606_A_G_b38	rs6755737	7.8e-05	0.22	Muscle - Skeletal
1042	EML6	chr2_54639452_A_G_b38	rs78570777	7.8e-05	0.22	Muscle - Skeletal
1043	EML6	chr2_54601529_A_C_b38	rs78877425	8.6e-05	0.22	Muscle - Skeletal
1044	EML6	chr2_54606050_G_A_b38	rs13389329	9.2e-05	0.18	Muscle - Skeletal
1045	EML6	chr2_54697315_T_G_b38	rs76192793	9.5e-05	0.23	Muscle - Skeletal
1046	EML6	chr2_54511072_C_A_b38	rs17580255	9.6e-05	0.24	Muscle - Skeletal
1047	EML6	chr2_54706232_C_G_b38	rs2567834	0.00011	-0.1	Muscle - Skeletal
1048	EML6	chr2_54532615_C_G_b38	rs17343918	0.00012	0.24	Muscle - Skeletal
1049	EML6	chr2_54534217_G_T_b38	rs17415829	0.00012	0.24	Muscle - Skeletal
1050	EML6	chr2_54537903_A_G_b38	rs17415857	0.00012	0.24	Muscle - Skeletal
1051	EML6	chr2_54572037_A_G_b38	rs10181201	0.00012	0.17	Muscle - Skeletal
1052	EML6	chr2_54332310_C_G_b38	rs75589406	0.00012	-0.35	Muscle - Skeletal
1053	EML6	chr2_54565218_A_C_b38	rs77735412	0.00014	0.21	Muscle - Skeletal
1054	EML6	chr2_54501078_A_C_b38	rs77533639	0.00014	0.23	Muscle - Skeletal
1055	EML6	chr2_54504802_T_C_b38	rs79115971	0.00014	0.23	Muscle - Skeletal
1056	EML6	chr2_54519443_A_C_b38	rs74473967	0.00014	0.23	Muscle - Skeletal
1057	EML6	chr2_54689773_C_A_b38	rs354232	0.00015	-0.1	Muscle - Skeletal
1058	EML6	chr2_54513302_T_G_b38	rs73932787	0.00017	0.2	Muscle - Skeletal
1059	EML6	chr2_54571990_G_A_b38	rs10204932	0.00018	0.17	Muscle - Skeletal
1060	EML6	chr2_54511031_T_C_b38	rs75243511	0.00018	0.23	Muscle - Skeletal
1061	EML6	chr2_54677743_T_C_b38	rs59228485	0.00019	0.23	Muscle - Skeletal
1062	EML6	chr2_54679993_G_T_b38	rs72911560	0.00019	0.23	Muscle - Skeletal
1063	EML6	chr2_54906449_G_A_b38	rs77672874	0.00022	-0.37	Muscle - Skeletal
1064	EML6	chr2_54693215_G_T_b38	rs138801145	0.00026	0.23	Muscle - Skeletal
1065	EML6	chr2_54694762_CAG_C_b38	rs148900861	0.00026	0.23	Muscle - Skeletal
1066	EML6	chr2_54695015_C_G_b38	rs139038316	0.00026	0.23	Muscle - Skeletal
1067	EML6	chr2_54701103_A_T_b38	rs76057737	0.00026	0.23	Muscle - Skeletal
1068	EML6	chr2_54636902_A_G_b38	rs145132365	0.00028	-0.32	Muscle - Skeletal
1069	ERBB4	chr2_212541228_G_A_b38	rs13006797	6.8e-10	-0.31	Muscle - Skeletal
1070	ERBB4	chr2_212547702_T_A_b38	rs17328083	5.1e-09	-0.27	Muscle - Skeletal
1071	ERBB4	chr2_212539780_GC_G_b38	rs113520788	5.5e-09	-0.27	Muscle - Skeletal
1072	ERBB4	chr2_212541308_AT_A_b38	rs35408056	5.5e-09	-0.27	Muscle - Skeletal
1073	ERBB4	chr2_212538367_G_A_b38	rs73989053	9.7e-08	-0.24	Muscle - Skeletal
1074	ERBB4	chr2_212451816_A_G_b38	rs1505371	2.2e-05	-0.18	Muscle - Skeletal
1075	ERBB4	chr2_212457488_C_T_b38	rs1505370	2.2e-05	-0.18	Muscle - Skeletal
1076	ERBB4	chr2_212461274_G_T_b38	rs62186292	2.2e-05	-0.18	Muscle - Skeletal
1077	ERBB4	chr2_212439992_T_C_b38	rs13027397	2.5e-05	-0.18	Muscle - Skeletal
1078	ERBB4	chr2_212465957_C_T_b38	rs17325612	2.5e-05	-0.18	Muscle - Skeletal
1079	ERBB4	chr2_212498079_AAAC_A_b38	rs144895783	2.5e-05	-0.17	Muscle - Skeletal
1080	ERBB4	chr2_212474952_G_A_b38	rs56102637	2.8e-05	-0.18	Muscle - Skeletal
1081	ERBB4	chr2_212476318_T_G_b38	rs34947061	2.8e-05	-0.18	Muscle - Skeletal
1082	ERBB4	chr2_212477413_T_C_b38	rs10497975	2.8e-05	-0.18	Muscle - Skeletal
1083	ERBB4	chr2_212482265_T_C_b38	rs1982717	2.8e-05	-0.18	Muscle - Skeletal
1084	ERBB4	chr2_212470093_G_A_b38	rs17259910	3.2e-05	-0.18	Muscle - Skeletal
1085	ERBB4	chr2_212488415_T_C_b38	rs979452	3.8e-05	-0.17	Muscle - Skeletal
1086	ERBB4	chr2_212530712_T_C_b38	rs35793275	4.5e-05	-0.17	Muscle - Skeletal
1087	ERBB4	chr2_212530715_G_A_b38	rs34857643	4.5e-05	-0.17	Muscle - Skeletal
1088	ERBB4	chr2_212530717_T_A_b38	rs34511581	4.5e-05	-0.17	Muscle - Skeletal
1089	ERBB4	chr2_212521988_C_A_b38	rs982075	5.4e-05	-0.17	Muscle - Skeletal
1090	ERBB4	chr2_212472092_G_A_b38	rs13015808	5.7e-05	-0.17	Muscle - Skeletal
1091	ERBB4	chr2_212471965_C_T_b38	rs17325821	6.8e-05	-0.17	Muscle - Skeletal
1092	ERBB4	chr2_212544995_G_A_b38	rs7607373	7e-05	-0.14	Muscle - Skeletal
1093	ERBB4	chr2_212524233_T_C_b38	rs17261653	7.3e-05	-0.17	Muscle - Skeletal
1094	ERBB4	chr2_212519930_C_A_b38	rs56387110	7.8e-05	-0.17	Muscle - Skeletal
1095	ERBB4	chr2_212545341_G_A_b38	rs6435711	8.7e-05	-0.14	Muscle - Skeletal
1096	ERBB4	chr2_212217302_G_C_b38	rs9288446	9.5e-05	0.15	Muscle - Skeletal
1097	ERBB4	chr2_212216718_T_G_b38	rs1402769	9.6e-05	0.15	Muscle - Skeletal
1098	ERBB4	chr2_212448514_T_C_b38	rs2062929	0.0001	-0.16	Muscle - Skeletal
1099	ERBB4	chr2_212535710_T_G_b38	rs11892661	0.00011	-0.17	Muscle - Skeletal
1100	ERBB4	chr2_212537981_A_G_b38	rs7607363	0.00011	-0.14	Muscle - Skeletal
1101	ERBB4	chr2_212220368_T_C_b38	rs10932428	0.00012	0.14	Muscle - Skeletal
1102	ERBB4	chr2_212544182_G_GATTATTTTACCTTTGGTT_b38	rs139491512	0.00012	-0.14	Muscle - Skeletal
1103	ERBB4	chr2_212544613_A_G_b38	rs10207878	0.00012	-0.14	Muscle - Skeletal
1104	ERBB4	chr2_212438011_G_C_b38	rs35610945	0.00013	-0.16	Muscle - Skeletal
1105	ERBB4	chr2_212438075_A_G_b38	rs12987104	0.00013	-0.16	Muscle - Skeletal
1106	ERBB4	chr2_212439319_G_A_b38	rs1505377	0.00013	-0.16	Muscle - Skeletal
1107	ERBB4	chr2_212440020_A_G_b38	rs13000920	0.00013	-0.16	Muscle - Skeletal
1108	ERBB4	chr2_212441843_G_A_b38	rs11888697	0.00013	-0.16	Muscle - Skeletal
1109	ERBB4	chr2_212442478_A_T_b38	rs1921629	0.00013	-0.16	Muscle - Skeletal
1110	ERBB4	chr2_212447393_TA_T_b38	rs34329017	0.00013	-0.16	Muscle - Skeletal
1111	ERBB4	chr2_212448141_A_G_b38	rs2062931	0.00013	-0.16	Muscle - Skeletal
1112	ERBB4	chr2_212537917_G_C_b38	rs1384292	0.00018	-0.13	Muscle - Skeletal
1113	ERBB4	chr2_212539623_T_TAAAAG_b38	rs11473353	0.00019	-0.13	Muscle - Skeletal
1114	ERBB4	chr2_212539665_T_C_b38	rs7355673	0.00019	-0.13	Muscle - Skeletal
1115	ERBB4	chr2_212540110_T_C_b38	rs10182996	0.00019	-0.13	Muscle - Skeletal
1116	ERBB4	chr2_212540169_A_G_b38	rs6710653	0.00019	-0.13	Muscle - Skeletal
1117	ERBB4	chr2_212540552_C_A_b38	rs2128321	0.00019	-0.13	Muscle - Skeletal
1118	ERBB4	chr2_212543058_T_G_b38	rs10192988	0.00019	-0.13	Muscle - Skeletal
1119	ERBB4	chr2_212466449_C_T_b38	rs7575120	0.00021	-0.15	Muscle - Skeletal
1120	ERBB4	chr2_212242894_A_G_b38	rs10207020	0.00022	0.14	Muscle - Skeletal
1121	FAM86B3P	chr8_8232189_C_G_b38	rs2948296	9.4e-13	0.27	Muscle - Skeletal
1122	FAM86B3P	chr8_8232171_G_C_b38	rs2980484	1.5e-12	0.26	Muscle - Skeletal
1123	FAM86B3P	chr8_8234198_C_G_b38	rs2948293	7.1e-11	0.24	Muscle - Skeletal
1124	FAM86B3P	chr8_8234179_C_T_b38	rs2945255	1.1e-10	0.24	Muscle - Skeletal
1125	FAM86B3P	chr8_8234184_G_A_b38	rs2980434	1.6e-10	0.24	Muscle - Skeletal
1126	FAM86B3P	chr8_8247222_C_G_b38	rs11250200	6e-10	0.24	Muscle - Skeletal
1127	FAM86B3P	chr8_8238286_C_T_b38	rs2945248	1.1e-09	0.23	Muscle - Skeletal
1128	FAM86B3P	chr8_8256724_C_T_b38	rs7011221	1.3e-09	0.23	Muscle - Skeletal
1129	FAM86B3P	chr8_8237204_G_A_b38	rs2945249	1.3e-09	0.23	Muscle - Skeletal
1130	FAM86B3P	chr8_8237241_T_C_b38	rs2980437	1.6e-09	0.23	Muscle - Skeletal
1131	FAM86B3P	chr8_8237487_G_A_b38	rs2980440	1.8e-09	0.23	Muscle - Skeletal
1132	FAM86B3P	chr8_8255128_C_A_b38	rs13270062	2.2e-09	0.23	Muscle - Skeletal
1133	FAM86B3P	chr8_8236070_G_T_b38	rs2945252	2.4e-09	0.22	Muscle - Skeletal
1134	FAM86B3P	chr8_8258824_A_T_b38	rs12544596	2.4e-09	0.23	Muscle - Skeletal
1135	FAM86B3P	chr8_8240327_C_T_b38	rs2948308	2.5e-09	0.23	Muscle - Skeletal
1136	FAM86B3P	chr8_8239695_A_G_b38	rs2980442	2.6e-09	0.22	Muscle - Skeletal
1137	FAM86B3P	chr8_8258787_C_T_b38	rs12543600	3e-09	0.23	Muscle - Skeletal
1138	FAM86B3P	chr8_8235989_A_G_b38	rs2955585	3.2e-09	0.22	Muscle - Skeletal
1139	FAM86B3P	chr8_8236445_A_C_b38	rs2955586	3.2e-09	0.22	Muscle - Skeletal
1140	FAM86B3P	chr8_8236592_C_A_b38	rs13258063	3.2e-09	0.22	Muscle - Skeletal
1141	FAM86B3P	chr8_8236884_G_A_b38	rs2945251	3.2e-09	0.22	Muscle - Skeletal
1142	FAM86B3P	chr8_8250063_C_A_b38	rs58532302	3.4e-09	0.23	Muscle - Skeletal
1143	FAM86B3P	chr8_8240557_A_G_b38	rs2955587	3.4e-09	0.23	Muscle - Skeletal
1144	FAM86B3P	chr8_8238482_G_A_b38	rs2945247	4.7e-09	0.22	Muscle - Skeletal
1145	FAM86B3P	chr8_8237439_A_G_b38	rs2948294	5e-09	0.22	Muscle - Skeletal
1146	FAM86B3P	chr8_8259384_T_G_b38	rs4840913	7.2e-09	0.22	Muscle - Skeletal
1147	FAM86B3P	chr8_8241055_G_A_b38	rs2948305	7.6e-09	0.22	Muscle - Skeletal
1148	FAM86B3P	chr8_8285040_G_GT_b38	rs35768695	9.7e-09	0.22	Muscle - Skeletal
1149	FAM86B3P	chr8_8248986_C_T_b38	rs2948300	1.1e-08	0.21	Muscle - Skeletal
1150	FAM86B3P	chr8_8288087_T_C_b38	rs2980426	1.4e-08	0.22	Muscle - Skeletal
1151	FAM86B3P	chr8_8254137_A_G_b38	rs13274039	1.4e-08	0.22	Muscle - Skeletal
1152	FAM86B3P	chr8_8254773_C_T_b38	rs13261997	1.8e-08	0.22	Muscle - Skeletal
1153	FAM86B3P	chr8_8285053_T_C_b38	rs2980423	1.8e-08	0.21	Muscle - Skeletal
1154	FAM86B3P	chr8_8476768_T_C_b38	rs2921037	2.1e-08	0.2	Muscle - Skeletal
1155	FAM86B3P	chr8_8231813_C_G_b38	rs60998183	3.1e-08	0.23	Muscle - Skeletal
1156	FAM86B3P	chr8_8486617_T_C_b38	rs2979202	4.5e-08	0.2	Muscle - Skeletal
1157	FAM86B3P	chr8_8283379_T_C_b38	rs2980512	6.8e-08	0.2	Muscle - Skeletal
1158	FAM86B3P	chr8_8278888_C_T_b38	rs1401390	7e-08	0.2	Muscle - Skeletal
1159	FAM86B3P	chr8_8277287_A_G_b38	rs1543238	7.2e-08	0.2	Muscle - Skeletal
1160	FAM86B3P	chr8_8480709_A_C_b38	rs2976893	8.1e-08	0.2	Muscle - Skeletal
1161	FAM86B3P	chr8_8483595_T_G_b38	rs2976902	1.2e-07	0.19	Muscle - Skeletal
1162	FAM86B3P	chr8_8290748_C_G_b38	rs2945886	1.2e-07	0.2	Muscle - Skeletal
1163	FAM86B3P	chr8_8297953_G_A_b38	rs2945891	1.7e-07	0.19	Muscle - Skeletal
1164	FAM86B3P	chr8_8484905_A_T_b38	rs2976906	1.8e-07	0.19	Muscle - Skeletal
1165	FAM86B3P	chr8_8487658_C_T_b38	rs2976907	1.8e-07	0.19	Muscle - Skeletal
1166	FAM86B3P	chr8_8482967_T_C_b38	rs2921028	2e-07	0.19	Muscle - Skeletal
1167	FAM86B3P	chr8_8488071_G_C_b38	rs2979206	2.7e-07	0.19	Muscle - Skeletal
1168	FAM86B3P	chr8_8234503_G_A_b38	rs2980436	3.8e-07	0.19	Muscle - Skeletal
1169	FAM86B3P	chr8_8480637_C_T_b38	rs2979192	3.8e-07	0.19	Muscle - Skeletal
1170	FAM86B3P	chr8_8273016_A_T_b38	rs2948285	4e-07	0.19	Muscle - Skeletal
1171	FAM86B3P	chr8_8279561_T_C_b38	rs2955578	4e-07	0.2	Muscle - Skeletal
1172	FAM86B3P	chr8_8261726_C_T_b38	rs2001840	4.1e-07	0.19	Muscle - Skeletal
1173	FAM86B3P	chr8_8453811_A_C_b38	rs2976868	6.8e-07	0.19	Muscle - Skeletal
1174	FAM86B3P	chr8_8272638_A_G_b38	rs2948286	7.4e-07	0.19	Muscle - Skeletal
1175	FAM86B3P	chr8_8462594_C_A_b38	rs2921051	7.6e-07	0.18	Muscle - Skeletal
1176	FAM86B3P	chr8_8232045_A_C_b38	rs190787058	9.1e-07	-0.46	Muscle - Skeletal
1177	FAM86B3P	chr8_8485633_T_TTTG_b38	rs138268968	9.3e-07	0.19	Muscle - Skeletal
1178	FAM86B3P	chr8_8453967_T_G_b38	rs2980763	1e-06	0.19	Muscle - Skeletal
1179	FAM86B3P	chr8_8454673_TG_T_b38	rs34141230	1.2e-06	0.19	Muscle - Skeletal
1180	FAM86B3P	chr8_8461157_C_T_b38	rs2921057	1.4e-06	0.17	Muscle - Skeletal
1181	FAM86B3P	chr8_8797017_T_C_b38	rs4841040	1.5e-06	0.18	Muscle - Skeletal
1182	FAM86B3P	chr8_8231355_G_C_b38	rs2955581	1.5e-06	0.18	Muscle - Skeletal
1183	FAM86B3P	chr8_8314210_G_A_b38	rs2980508	2.1e-06	0.18	Muscle - Skeletal
1184	FAM86B3P	chr8_8801030_A_G_b38	rs2048419	2.1e-06	0.18	Muscle - Skeletal
1185	FAM86B3P	chr8_8231755_G_T_b38	rs10101399	2.2e-06	0.18	Muscle - Skeletal
1186	FAM86B3P	chr8_8312807_T_A_b38	rs1850511	2.5e-06	0.17	Muscle - Skeletal
1187	FAM86B3P	chr8_8312614_A_C_b38	rs2945238	2.6e-06	0.18	Muscle - Skeletal
1188	FAM86B3P	chr8_8460105_A_T_b38	rs2921061	2.8e-06	0.17	Muscle - Skeletal
1189	FAM86B3P	chr8_8460585_T_C_b38	rs2980766	2.8e-06	0.17	Muscle - Skeletal
1190	FAM86B3P	chr8_8803028_C_A_b38	rs6994038	3e-06	0.17	Muscle - Skeletal
1191	FAM86B3P	chr8_8460307_A_C_b38	rs2921060	3.3e-06	0.17	Muscle - Skeletal
1192	FAM86B3P	chr8_8231411_T_C_b38	rs2945319	3.4e-06	0.17	Muscle - Skeletal
1193	FAM86B3P	chr8_8427140_T_C_b38	rs2921096	3.5e-06	0.17	Muscle - Skeletal
1194	FAM86B3P	chr8_8465578_A_T_b38	rs2979181	3.8e-06	0.17	Muscle - Skeletal
1195	FAM86B3P	chr8_8489180_T_C_b38	rs2976909	3.8e-06	0.17	Muscle - Skeletal
1196	FAM86B3P	chr8_8264360_G_A_b38	rs56265640	4.3e-06	0.21	Muscle - Skeletal
1197	FAM86B3P	chr8_8262465_G_C_b38	rs872137	4.4e-06	0.2	Muscle - Skeletal
1198	FAM86B3P	chr8_8237348_G_A_b38	rs2980439	5.1e-06	0.17	Muscle - Skeletal
1199	FAM86B3P	chr8_8452998_G_C_b38	rs2979172	5.3e-06	0.16	Muscle - Skeletal
1200	FAM86B3P	chr8_8462519_G_A_b38	rs2979179	6.2e-06	0.16	Muscle - Skeletal
1201	FAM86B3P	chr8_8454021_T_G_b38	rs2980764	6.5e-06	0.18	Muscle - Skeletal
1202	FAM86B3P	chr8_8232179_C_T_b38	rs28414022	6.6e-06	-0.36	Muscle - Skeletal
1203	FAM86B3P	chr8_8506173_A_G_b38	rs2980755	6.7e-06	0.16	Muscle - Skeletal
1204	FAM86B3P	chr8_8795379_G_A_b38	rs7832968	7.1e-06	0.17	Muscle - Skeletal
1205	FAM86B3P	chr8_8445843_G_C_b38	rs2979241	7.2e-06	0.17	Muscle - Skeletal
1206	FAM86B3P	chr8_8792371_C_T_b38	rs11249891	7.5e-06	0.16	Muscle - Skeletal
1207	FAM86B3P	chr8_8261773_G_C_b38	rs1806632	7.6e-06	0.2	Muscle - Skeletal
1208	FAM86B3P	chr8_8462781_G_A_b38	rs2980769	8e-06	0.16	Muscle - Skeletal
1209	FAM86B3P	chr8_8310872_G_A_b38	rs2945236	8.2e-06	0.16	Muscle - Skeletal
1210	FAM86B3P	chr8_8461832_C_A_b38	rs2921055	8.3e-06	0.16	Muscle - Skeletal
1211	FAM86B3P	chr8_8266085_T_G_b38	rs951702	8.4e-06	0.2	Muscle - Skeletal
1212	FAM86B3P	chr8_8364964_T_C_b38	rs2030279	8.7e-06	0.16	Muscle - Skeletal
1213	FAM86B3P	chr8_8264898_C_G_b38	rs12547730	8.9e-06	0.2	Muscle - Skeletal
1214	FAM86B3P	chr8_8265188_T_C_b38	rs12549872	9.8e-06	0.19	Muscle - Skeletal
1215	FAM86B3P	chr8_8455500_C_A_b38	rs2976871	9.9e-06	0.17	Muscle - Skeletal
1216	FAM86B3P	chr8_8266988_T_C_b38	rs867657	1.1e-05	0.19	Muscle - Skeletal
1217	FAM86B3P	chr8_8461340_T_C_b38	rs2976876	1.1e-05	0.16	Muscle - Skeletal
1218	FAM86B3P	chr8_8461672_T_C_b38	rs2921056	1.1e-05	0.16	Muscle - Skeletal
1219	FAM86B3P	chr8_8529585_G_T_b38	rs7826238	1.1e-05	0.16	Muscle - Skeletal
1220	FAM86B3P	chr8_8240516_T_C_b38	rs2945232	1.1e-05	0.16	Muscle - Skeletal
1221	FAM86B3P	chr8_8488264_T_G_b38	rs2976908	1.2e-05	0.16	Muscle - Skeletal
1222	FAM86B3P	chr8_8520592_T_C_b38	rs13270194	1.2e-05	0.16	Muscle - Skeletal
1223	FAM86B3P	chr8_8786764_G_C_b38	rs12677543	1.2e-05	0.16	Muscle - Skeletal
1224	FAM86B3P	chr8_8451587_A_T_b38	rs2980757	1.2e-05	0.17	Muscle - Skeletal
1225	FAM86B3P	chr8_8232891_G_A_b38	rs185450919	1.2e-05	-0.35	Muscle - Skeletal
1226	FAM86B3P	chr8_8423632_T_C_b38	rs2921097	1.3e-05	0.16	Muscle - Skeletal
1227	FAM86B3P	chr8_8453413_G_A_b38	rs876954	1.3e-05	0.16	Muscle - Skeletal
1228	FAM86B3P	chr8_8451504_A_G_b38	rs2976866	1.4e-05	0.16	Muscle - Skeletal
1229	FAM86B3P	chr8_8460377_G_T_b38	rs2921059	1.4e-05	0.16	Muscle - Skeletal
1230	FAM86B3P	chr8_8755877_C_T_b38	rs635594	1.5e-05	-0.16	Muscle - Skeletal
1231	FAM86B3P	chr8_8455810_C_T_b38	rs2921069	1.5e-05	0.17	Muscle - Skeletal
1232	FAM86B3P	chr8_8456152_C_G_b38	rs2976872	1.5e-05	0.17	Muscle - Skeletal
1233	FAM86B3P	chr8_8804024_T_C_b38	rs12547493	1.6e-05	0.16	Muscle - Skeletal
1234	FAM86B3P	chr8_8516446_A_G_b38	rs7010753	1.7e-05	0.16	Muscle - Skeletal
1235	FAM86B3P	chr8_8264686_C_T_b38	rs17154799	1.8e-05	0.19	Muscle - Skeletal
1236	FAM86B3P	chr8_8520953_GC_G_b38	rs11324581	1.8e-05	0.16	Muscle - Skeletal
1237	FAM86B3P	chr8_8521482_T_C_b38	rs7837587	1.8e-05	0.16	Muscle - Skeletal
1238	FAM86B3P	chr8_8521596_C_T_b38	rs7826654	1.8e-05	0.16	Muscle - Skeletal
1239	FAM86B3P	chr8_8521597_C_A_b38	rs7826660	1.8e-05	0.16	Muscle - Skeletal
1240	FAM86B3P	chr8_8522004_T_C_b38	rs7009054	1.8e-05	0.16	Muscle - Skeletal
1241	FAM86B3P	chr8_8522714_A_G_b38	rs6601703	1.8e-05	0.16	Muscle - Skeletal
1242	FAM86B3P	chr8_8523020_T_C_b38	rs7817376	1.8e-05	0.16	Muscle - Skeletal
1243	FAM86B3P	chr8_8828136_T_C_b38	rs4841051	1.8e-05	0.16	Muscle - Skeletal
1244	FAM86B3P	chr8_8515975_A_G_b38	rs10092965	1.8e-05	0.16	Muscle - Skeletal
1245	FAM86B3P	chr8_8516047_C_T_b38	rs10087493	1.8e-05	0.16	Muscle - Skeletal
1246	FAM86B3P	chr8_8786428_C_T_b38	rs2271342	2e-05	0.15	Muscle - Skeletal
1247	FAM86B3P	chr8_8803604_C_CA_b38	rs34140883	2.1e-05	0.16	Muscle - Skeletal
1248	FAM86B3P	chr8_8522961_G_C_b38	rs7827182	2.1e-05	0.15	Muscle - Skeletal
1249	FAM86B3P	chr8_8453374_C_G_b38	rs876955	2.1e-05	0.17	Muscle - Skeletal
1250	FAM86B3P	chr8_8458307_C_T_b38	rs729874	2.2e-05	0.17	Muscle - Skeletal
1251	FAM86B3P	chr8_8460613_C_G_b38	rs2980767	2.3e-05	0.15	Muscle - Skeletal
1252	FAM86B3P	chr8_8450133_C_T_b38	rs2921073	2.3e-05	0.15	Muscle - Skeletal
1253	FAM86B3P	chr8_8450156_A_G_b38	rs2979160	2.3e-05	0.15	Muscle - Skeletal
1254	FAM86B3P	chr8_8267856_C_T_b38	rs11776232	2.3e-05	0.19	Muscle - Skeletal
1255	FAM86B3P	chr8_8265935_C_G_b38	rs951701	2.5e-05	0.19	Muscle - Skeletal
1256	FAM86B3P	chr8_8451498_T_C_b38	rs2979162	2.6e-05	0.16	Muscle - Skeletal
1257	FAM86B3P	chr8_8462453_G_C_b38	rs2921053	2.6e-05	0.15	Muscle - Skeletal
1258	FAM86B3P	chr8_8413404_T_C_b38	rs2976944	3e-05	0.16	Muscle - Skeletal
1259	FAM86B3P	chr8_8815069_A_G_b38	rs4841045	3.1e-05	0.15	Muscle - Skeletal
1260	FAM86B3P	chr8_8788736_T_C_b38	rs12682352	3.2e-05	0.15	Muscle - Skeletal
1261	FAM86B3P	chr8_8444284_G_A_b38	rs2976855	3.5e-05	0.16	Muscle - Skeletal
1262	FAM86B3P	chr8_8825368_T_C_b38	rs12545499	3.6e-05	0.15	Muscle - Skeletal
1263	FAM86B3P	chr8_8827680_A_G_b38	rs1533058	3.6e-05	0.15	Muscle - Skeletal
1264	FAM86B3P	chr8_8232622_G_A_b38	rs7000075	3.6e-05	-0.24	Muscle - Skeletal
1265	FAM86B3P	chr8_8813089_A_G_b38	rs60315134	3.6e-05	0.15	Muscle - Skeletal
1266	FAM86B3P	chr8_8866905_C_T_b38	rs60707155	4.1e-05	0.15	Muscle - Skeletal
1267	FAM86B3P	chr8_8846820_G_C_b38	rs4481596	4.2e-05	0.15	Muscle - Skeletal
1268	FAM86B3P	chr8_8421952_T_G_b38	rs2976940	4.4e-05	0.15	Muscle - Skeletal
1269	FAM86B3P	chr8_8446992_G_A_b38	rs2921077	4.5e-05	0.15	Muscle - Skeletal
1270	FAM86B3P	chr8_8812572_G_C_b38	rs4840362	4.7e-05	0.15	Muscle - Skeletal
1271	FAM86B3P	chr8_8782230_A_G_b38	rs486781	4.7e-05	-0.15	Muscle - Skeletal
1272	FAM86B3P	chr8_8813226_C_A_b38	rs59046059	5e-05	0.15	Muscle - Skeletal
1273	FAM86B3P	chr8_8776038_T_G_b38	rs609958	5.1e-05	-0.15	Muscle - Skeletal
1274	FAM86B3P	chr8_8401607_T_A_b38	rs2920991	5.2e-05	0.15	Muscle - Skeletal
1275	FAM86B3P	chr8_8401202_T_C_b38	rs2976929	5.2e-05	0.15	Muscle - Skeletal
1276	FAM86B3P	chr8_8286949_G_A_b38	rs7826987	5.3e-05	-0.15	Muscle - Skeletal
1277	FAM86B3P	chr8_8387557_TGAGAGGAGGAAGATGGGCCCCCACCCCCACCCCCAGATCCCTGGCTCTCCTCTTTGCTGCTGTGGGTGTGGACAGA_T_b38		5.8e-05	0.15	Muscle - Skeletal
1278	FAM86B3P	chr8_8349237_A_G_b38	rs7833103	5.9e-05	0.15	Muscle - Skeletal
1279	FAM86B3P	chr8_8400509_G_A_b38	rs2979151	6.2e-05	0.15	Muscle - Skeletal
1280	FAM86B3P	chr8_8400938_C_G_b38	rs2920992	6.2e-05	0.15	Muscle - Skeletal
1281	FAM86B3P	chr8_8400945_G_A_b38	rs2979150	6.2e-05	0.15	Muscle - Skeletal
1282	FAM86B3P	chr8_8821666_A_G_b38	rs11775523	6.3e-05	0.15	Muscle - Skeletal
1283	FAM86B3P	chr8_8276369_G_A_b38	rs7004604	6.4e-05	-0.15	Muscle - Skeletal
1284	FAM86B3P	chr8_8413361_G_T_b38	rs2976945	6.4e-05	0.15	Muscle - Skeletal
1285	FAM86B3P	chr8_8753273_A_C_b38	rs678250	6.4e-05	-0.15	Muscle - Skeletal
1286	FAM86B3P	chr8_8814919_G_C_b38	rs11777085	6.6e-05	0.15	Muscle - Skeletal
1287	FAM86B3P	chr8_8275232_T_G_b38	rs793506	6.6e-05	-0.15	Muscle - Skeletal
1288	FAM86B3P	chr8_8288801_G_A_b38	rs58054574	6.6e-05	-0.16	Muscle - Skeletal
1289	FAM86B3P	chr8_8828344_A_G_b38	rs1039916	6.6e-05	0.15	Muscle - Skeletal
1290	FAM86B3P	chr8_8816226_T_C_b38	rs35431455	6.8e-05	0.15	Muscle - Skeletal
1291	FAM86B3P	chr8_8457501_CCAGAGAGGCT_C_b38	rs11277366	7.1e-05	0.14	Muscle - Skeletal
1292	FAM86B3P	chr8_8361451_A_G_b38	rs4840338	7.1e-05	0.14	Muscle - Skeletal
1293	FAM86B3P	chr8_8812667_T_A_b38	rs7823757	7.1e-05	0.15	Muscle - Skeletal
1294	FAM86B3P	chr8_8275633_C_G_b38	rs28645633	7.1e-05	-0.15	Muscle - Skeletal
1295	FAM86B3P	chr8_8459127_C_T_b38	rs2921064	7.2e-05	0.14	Muscle - Skeletal
1296	FAM86B3P	chr8_8979844_C_T_b38	rs7015461	7.4e-05	0.18	Muscle - Skeletal
1297	FAM86B3P	chr8_8804171_C_G_b38	rs12544992	7.4e-05	0.14	Muscle - Skeletal
1298	FAM86B3P	chr8_8822104_T_C_b38	rs1039915	7.4e-05	0.15	Muscle - Skeletal
1299	FAM86B3P	chr8_8822967_G_A_b38	rs57312668	7.4e-05	0.15	Muscle - Skeletal
1300	FAM86B3P	chr8_8865165_C_T_b38	rs332037	7.4e-05	0.15	Muscle - Skeletal
1301	FAM86B3P	chr8_8275320_C_G_b38	rs793505	7.4e-05	-0.15	Muscle - Skeletal
1302	FAM86B3P	chr8_8779919_G_A_b38	rs560544	7.5e-05	-0.14	Muscle - Skeletal
1303	FAM86B3P	chr8_8855528_C_T_b38	rs4523255	7.8e-05	0.15	Muscle - Skeletal
1304	FAM86B3P	chr8_8506387_T_C_b38	rs2921036	8.1e-05	0.14	Muscle - Skeletal
1305	FAM86B3P	chr8_8525195_A_G_b38	rs7823056	8.2e-05	0.14	Muscle - Skeletal
1306	FAM86B3P	chr8_8527137_C_G_b38	rs6995407	8.2e-05	0.14	Muscle - Skeletal
1307	FAM86B3P	chr8_8821631_CTT_C_b38	rs34362508	8.4e-05	0.15	Muscle - Skeletal
1308	FAM86B3P	chr8_8807112_G_A_b38	rs4841042	8.8e-05	0.14	Muscle - Skeletal
1309	FAM86B3P	chr8_8783635_C_T_b38	rs2428	8.8e-05	0.14	Muscle - Skeletal
1310	FAM86B3P	chr8_8287978_G_A_b38	rs68174081	8.9e-05	-0.15	Muscle - Skeletal
1311	FAM86B3P	chr8_8261089_C_T_b38	rs10108735	9.3e-05	-0.15	Muscle - Skeletal
1312	FAM86B3P	chr8_8262821_G_A_b38	rs2140125	9.3e-05	-0.15	Muscle - Skeletal
1313	FAM86B3P	chr8_8410803_A_G_b38	rs2979139	9.6e-05	0.14	Muscle - Skeletal
1314	FAM86B3P	chr8_8275624_A_G_b38	rs793504	9.6e-05	-0.15	Muscle - Skeletal
1315	FAM86B3P	chr8_8280933_A_G_b38	rs793510	9.6e-05	-0.15	Muscle - Skeletal
1316	FAM86B3P	chr8_8385290_C_A_b38	rs4240617	9.7e-05	0.15	Muscle - Skeletal
1317	FAM86B3P	chr8_8816091_A_C_b38	rs13259216	9.7e-05	0.14	Muscle - Skeletal
1318	FAM86B3P	chr8_8872978_G_A_b38	rs332040	9.9e-05	0.14	Muscle - Skeletal
1319	FAM86B3P	chr8_8971951_C_G_b38	rs10465000	0.0001	0.21	Muscle - Skeletal
1320	FAM86B3P	chr8_8410927_C_T_b38	rs2979138	0.0001	0.15	Muscle - Skeletal
1321	FAM86B3P	chr8_8266205_C_T_b38	rs10103409	0.0001	-0.15	Muscle - Skeletal
1322	FAM86B3P	chr8_8258056_G_C_b38	rs2945269	0.0001	0.14	Muscle - Skeletal
1323	FAM86B3P	chr8_8444278_C_A_b38	rs2976854	0.00011	0.16	Muscle - Skeletal
1324	FAM86B3P	chr8_8359470_A_G_b38	rs4840941	0.00011	0.14	Muscle - Skeletal
1325	FAM86B3P	chr8_8410553_G_C_b38	rs2920983	0.00011	0.14	Muscle - Skeletal
1326	FAM86B3P	chr8_8812171_CGTAA_C_b38	rs34087173	0.00011	0.14	Muscle - Skeletal
1327	FAM86B3P	chr8_8821020_G_A_b38	rs882462	0.00012	0.14	Muscle - Skeletal
1328	FAM86B3P	chr8_8287918_C_T_b38	rs7845203	0.00012	-0.14	Muscle - Skeletal
1329	FAM86B3P	chr8_8824682_A_T_b38	rs2409092	0.00012	0.14	Muscle - Skeletal
1330	FAM86B3P	chr8_8288561_T_A_b38	rs1107832	0.00012	-0.15	Muscle - Skeletal
1331	FAM86B3P	chr8_8972226_C_T_b38	rs35589604	0.00012	0.19	Muscle - Skeletal
1332	FAM86B3P	chr8_8263487_G_C_b38	rs4529466	0.00013	-0.14	Muscle - Skeletal
1333	FAM86B3P	chr8_8692364_A_G_b38	rs1554533	0.00013	-0.14	Muscle - Skeletal
1334	FAM86B3P	chr8_8402935_C_T_b38	rs2945873	0.00014	0.14	Muscle - Skeletal
1335	FAM86B3P	chr8_9218227_G_GCGAGAGTAGTGGTGAGATCAT_b38	rs145373416	0.00014	-0.18	Muscle - Skeletal
1336	FAM86B3P	chr8_8320584_T_C_b38	rs13276576	0.00014	0.16	Muscle - Skeletal
1337	FAM86B3P	chr8_8261078_C_T_b38	rs10108729	0.00014	-0.15	Muscle - Skeletal
1338	FAM86B3P	chr8_8315733_C_T_b38	rs6601690	0.00014	0.16	Muscle - Skeletal
1339	FAM86B3P	chr8_8404114_T_C_b38	rs2976926	0.00014	0.14	Muscle - Skeletal
1340	FAM86B3P	chr8_8404392_A_G_b38	rs2945871	0.00014	0.14	Muscle - Skeletal
1341	FAM86B3P	chr8_9221806_T_C_b38	rs6995444	0.00014	0.18	Muscle - Skeletal
1342	FAM86B3P	chr8_8814452_C_T_b38	rs11784052	0.00014	0.14	Muscle - Skeletal
1343	FAM86B3P	chr8_8444339_C_T_b38	rs2976856	0.00015	0.15	Muscle - Skeletal
1344	FAM86B3P	chr8_9224739_A_C_b38	rs2929457	0.00015	-0.15	Muscle - Skeletal
1345	FAM86B3P	chr8_8912198_C_T_b38	rs411831	0.00015	0.14	Muscle - Skeletal
1346	FAM86B3P	chr8_8441679_C_T_b38	rs2976853	0.00015	0.15	Muscle - Skeletal
1347	FAM86B3P	chr8_8911385_A_G_b38	rs406206	0.00015	0.14	Muscle - Skeletal
1348	FAM86B3P	chr8_8392694_G_A_b38	rs11787150	0.00015	-0.15	Muscle - Skeletal
1349	FAM86B3P	chr8_8267974_G_A_b38	rs10112645	0.00015	-0.14	Muscle - Skeletal
1350	FAM86B3P	chr8_8257021_A_G_b38	rs1915986	0.00015	0.14	Muscle - Skeletal
1351	FAM86B3P	chr8_8257782_A_G_b38	rs2948288	0.00015	0.14	Muscle - Skeletal
1352	FAM86B3P	chr8_8456798_A_G_b38	rs112319468	0.00016	-0.19	Muscle - Skeletal
1353	FAM86B3P	chr8_9193698_A_C_b38	rs7011751	0.00016	0.16	Muscle - Skeletal
1354	FAM86B3P	chr8_8863963_G_A_b38	rs4382480	0.00016	0.14	Muscle - Skeletal
1355	FAM86B3P	chr8_8740878_A_T_b38	rs1703982	0.00016	-0.14	Muscle - Skeletal
1356	FAM86B3P	chr8_8291046_A_T_b38	rs6601686	0.00016	-0.14	Muscle - Skeletal
1357	FAM86B3P	chr8_8281809_C_T_b38	rs793508	0.00017	-0.14	Muscle - Skeletal
1358	FAM86B3P	chr8_9228128_G_A_b38	rs2929450	0.00017	-0.17	Muscle - Skeletal
1359	FAM86B3P	chr8_8436664_T_A_b38	rs2921086	0.00017	0.15	Muscle - Skeletal
1360	FAM86B3P	chr8_8448731_C_T_b38	rs2979149	0.00017	0.15	Muscle - Skeletal
1361	FAM86B3P	chr8_8752757_A_G_b38	rs475259	0.00018	-0.14	Muscle - Skeletal
1362	FAM86B3P	chr8_8277453_A_G_b38	rs793728	0.00018	-0.14	Muscle - Skeletal
1363	FAM86B3P	chr8_8827443_G_A_b38	rs1533059	0.00019	0.14	Muscle - Skeletal
1364	FAM86B3P	chr8_9000017_C_T_b38	rs71514520	0.00019	-0.37	Muscle - Skeletal
1365	FAM86B3P	chr8_8404551_C_T_b38	rs2945870	0.00019	0.15	Muscle - Skeletal
1366	FAM86B3P	chr8_8441109_G_A_b38	rs2921082	0.00019	0.14	Muscle - Skeletal
1367	FAM86B3P	chr8_8263726_T_C_b38	rs2138851	0.00019	-0.14	Muscle - Skeletal
1368	FAM86B3P	chr8_8428606_T_C_b38	rs2945858	0.00019	0.15	Muscle - Skeletal
1369	FAM86B3P	chr8_8967348_T_G_b38	rs12542733	0.00019	0.13	Muscle - Skeletal
1370	FAM86B3P	chr8_9226269_A_C_b38	rs936647	0.00019	-0.17	Muscle - Skeletal
1371	FAM86B3P	chr8_8490312_G_A_b38	rs2980747	0.0002	-0.2	Muscle - Skeletal
1372	GRID1	chr10_86366155_G_C_b38	rs61856637	8.4e-13	0.3	Muscle - Skeletal
1373	GRID1	chr10_86363648_G_A_b38	rs74149547	1.1e-11	0.28	Muscle - Skeletal
1374	GRID1	chr10_86359195_C_T_b38	rs2114826	1.8e-11	0.28	Muscle - Skeletal
1375	GRID1	chr10_86359238_T_C_b38	rs2114825	1.8e-11	0.28	Muscle - Skeletal
1376	GRID1	chr10_86361027_C_A_b38	rs57327547	1.8e-11	0.28	Muscle - Skeletal
1377	GRID1	chr10_86363350_G_C_b38	rs61856635	1.8e-11	0.28	Muscle - Skeletal
1378	GRID1	chr10_86363711_C_G_b38	rs78023312	1.8e-11	0.28	Muscle - Skeletal
1379	GRID1	chr10_86364194_G_A_b38	rs7089364	1.8e-11	0.28	Muscle - Skeletal
1380	GRID1	chr10_86364422_A_G_b38	rs7074223	1.8e-11	0.28	Muscle - Skeletal
1381	GRID1	chr10_86365192_A_G_b38	rs59385257	1.8e-11	0.28	Muscle - Skeletal
1382	GRID1	chr10_86367155_C_T_b38	rs7070807	3.2e-11	0.28	Muscle - Skeletal
1383	GRID1	chr10_86371025_C_T_b38	rs12251177	3.2e-11	0.28	Muscle - Skeletal
1384	GRID1	chr10_86372592_G_C_b38	rs56938599	3.2e-11	0.28	Muscle - Skeletal
1385	GRID1	chr10_86366315_G_A_b38	rs61856638	1.6e-10	0.29	Muscle - Skeletal
1386	GRID1	chr10_86371156_A_G_b38	rs12258841	1.9e-10	0.27	Muscle - Skeletal
1387	GRID1	chr10_86372807_T_A_b38	rs61098811	1.9e-10	0.27	Muscle - Skeletal
1388	GRID1	chr10_86351816_G_A_b38	rs11201987	3.8e-10	0.27	Muscle - Skeletal
1389	GRID1	chr10_86350383_G_A_b38	rs1078790	1.2e-09	0.25	Muscle - Skeletal
1390	GRID1	chr10_86352536_C_CA_b38	rs57368883	1.4e-09	0.25	Muscle - Skeletal
1391	GRID1	chr10_86357733_C_T_b38	rs7910309	1.5e-09	0.27	Muscle - Skeletal
1392	GRID1	chr10_86363156_G_A_b38	rs57271625	2.2e-09	0.25	Muscle - Skeletal
1393	GRID1	chr10_86341610_T_C_b38	rs10509530	3.4e-09	-0.24	Muscle - Skeletal
1394	GRID1	chr10_86333254_C_T_b38	rs4454627	6e-09	-0.23	Muscle - Skeletal
1395	GRID1	chr10_86345446_C_T_b38	rs4934188	7.1e-09	-0.23	Muscle - Skeletal
1396	GRID1	chr10_86356052_T_C_b38	rs1863823	7.9e-09	0.24	Muscle - Skeletal
1397	GRID1	chr10_86333597_C_T_b38	rs10749534	9.8e-09	-0.23	Muscle - Skeletal
1398	GRID1	chr10_86334090_C_T_b38	rs4934186	9.8e-09	-0.23	Muscle - Skeletal
1399	GRID1	chr10_86345036_C_T_b38	rs7907967	1.4e-08	-0.23	Muscle - Skeletal
1400	GRID1	chr10_86338436_T_G_b38	rs56330831	1.6e-08	0.25	Muscle - Skeletal
1401	GRID1	chr10_86340332_A_G_b38	rs874758	2.4e-08	-0.22	Muscle - Skeletal
1402	GRID1	chr10_86342967_GAAATGAATGAAC_G_b38	rs150497665	2.7e-08	-0.22	Muscle - Skeletal
1403	GRID1	chr10_86339456_G_A_b38	rs12415259	3.7e-08	-0.22	Muscle - Skeletal
1404	GRID1	chr10_86339552_C_T_b38	rs12412636	3.7e-08	-0.22	Muscle - Skeletal
1405	GRID1	chr10_86343978_C_T_b38	rs17106617	4.3e-08	0.24	Muscle - Skeletal
1406	GRID1	chr10_86347635_A_G_b38	rs2162630	4.4e-08	0.25	Muscle - Skeletal
1407	GRID1	chr10_86345591_C_T_b38	rs6586006	4.7e-08	0.24	Muscle - Skeletal
1408	GRID1	chr10_86338842_G_C_b38	rs2883126	5.7e-08	-0.22	Muscle - Skeletal
1409	GRID1	chr10_86336329_G_A_b38	rs10788490	6.1e-08	-0.22	Muscle - Skeletal
1410	GRID1	chr10_86347251_G_A_b38	rs3943884	9.3e-08	0.24	Muscle - Skeletal
1411	GRID1	chr10_86332772_TCCTC_T_b38	rs141483123	1.1e-07	0.24	Muscle - Skeletal
1412	GRID1	chr10_86336993_C_T_b38	rs11201984	1.2e-07	0.23	Muscle - Skeletal
1413	GRID1	chr10_86347439_A_G_b38	rs2114828	2.4e-07	0.23	Muscle - Skeletal
1414	GRID1	chr10_86338270_CCAAT_C_b38	rs113692527	2.5e-07	0.23	Muscle - Skeletal
1415	GRID1	chr10_86374033_A_G_b38	rs12782015	4.4e-07	-0.2	Muscle - Skeletal
1416	GRID1	chr10_86339650_G_A_b38	rs17106600	5.5e-07	0.22	Muscle - Skeletal
1417	GRID1	chr10_86345937_A_G_b38	rs4445560	0.0001	0.31	Muscle - Skeletal
1418	GRID1	chr10_86329935_A_G_b38	rs4934183	0.0002	-0.18	Muscle - Skeletal
1419	GRK5	chr10_119980269_T_G_b38	rs117556346	8.9e-06	-0.22	Muscle - Skeletal
1420	GRK5	chr10_119977331_AG_A_b38	rs35291180	1.4e-05	-0.22	Muscle - Skeletal
1421	GRK5	chr10_119954199_T_C_b38	rs79730012	3.8e-05	-0.19	Muscle - Skeletal
1422	GRK5	chr10_119976755_T_A_b38	rs11593795	4.5e-05	-0.21	Muscle - Skeletal
1423	GRK5	chr10_120000563_A_C_b38	rs140296569	0.00014	-0.18	Muscle - Skeletal
1424	GRK5	chr10_120001893_T_C_b38	rs61517844	0.00014	-0.18	Muscle - Skeletal
1425	GRK5	chr10_119915003_G_A_b38	rs61867981	0.00015	-0.18	Muscle - Skeletal
1426	GRK5	chr10_119935971_A_G_b38	rs72826466	0.00015	-0.18	Muscle - Skeletal
1427	GRK5	chr10_119875913_G_A_b38	rs61869140	0.00018	-0.17	Muscle - Skeletal
1428	HPSE2	chr10_99039631_C_G_b38	rs2487890	1.5e-05	-0.23	Muscle - Skeletal
1429	HPSE2	chr10_99040869_A_G_b38	rs2487893	1.5e-05	-0.23	Muscle - Skeletal
1430	HPSE2	chr10_99040964_A_G_b38	rs2496700	1.5e-05	-0.23	Muscle - Skeletal
1431	HPSE2	chr10_99042462_T_C_b38	rs2487895	1.5e-05	-0.23	Muscle - Skeletal
1432	HPSE2	chr10_99044314_A_G_b38	rs1578636	1.5e-05	-0.23	Muscle - Skeletal
1433	HPSE2	chr10_99050219_C_T_b38	rs2185799	1.5e-05	-0.23	Muscle - Skeletal
1434	HPSE2	chr10_99040075_T_C_b38	rs2487891	2.2e-05	-0.19	Muscle - Skeletal
1435	HPSE2	chr10_99053870_G_A_b38	rs4919271	2.2e-05	-0.19	Muscle - Skeletal
1436	HPSE2	chr10_99048612_T_C_b38	rs4526715	2.2e-05	-0.23	Muscle - Skeletal
1437	HPSE2	chr10_99046608_A_C_b38	rs10748760	2.3e-05	-0.23	Muscle - Skelet
1438	HPSE2	chr10_99041511_T_C_b38	rs2487894	3e-05	-0.19	Muscle - Skeletal
1439	HPSE2	chr10_99051288_C_T_b38	rs1857181	3e-05	-0.19	Muscle - Skeletal
1440	HPSE2	chr10_99200953_T_C_b38	rs2796764	3.1e-05	0.19	Muscle - Skeletal
1441	HPSE2	chr10_99043678_T_C_b38	rs2487897	3.3e-05	-0.19	Muscle - Skeletal
1442	HPSE2	chr10_99040082_A_G_b38	rs2487892	3.4e-05	-0.19	Muscle - Skeletal
1443	HPSE2	chr10_98962445_C_G_b38	rs11189908	3.7e-05	0.22	Muscle - Skeletal
1444	HPSE2	chr10_99349950_G_A_b38	rs117548767	4.2e-05	0.43	Muscle - Skeletal
1445	HPSE2	chr10_99361552_A_G_b38	rs113814327	4.2e-05	0.43	Muscle - Skeletal
1446	HPSE2	chr10_98947010_C_CG_b38	rs35558936	4.3e-05	0.24	Muscle - Skeletal
1447	HPSE2	chr10_98906340_T_C_b38	rs7091740	6e-05	0.24	Muscle - Skeletal
1448	HPSE2	chr10_98920810_T_G_b38	rs947541	6e-05	0.24	Muscle - Skeletal
1449	HPSE2	chr10_98942639_T_C_b38	rs12266229	6e-05	0.24	Muscle - Skeletal
1450	HPSE2	chr10_99053963_C_T_b38	rs4919272	6.4e-05	-0.22	Muscle - Skeletal
1451	HPSE2	chr10_98967548_T_C_b38	rs11189909	7.4e-05	0.24	Muscle - Skeletal
1452	HPSE2	chr10_98971075_TAAC_T_b38	rs138565752	7.4e-05	0.24	Muscle - Skeletal
1453	HPSE2	chr10_98971565_T_C_b38	rs10883233	7.4e-05	0.24	Muscle - Skeletal
1454	HPSE2	chr10_98921771_C_G_b38	rs4917850	8.1e-05	0.23	Muscle - Skeletal
1455	HPSE2	chr10_98912394_A_G_b38	rs12243465	9e-05	0.23	Muscle - Skeletal
1456	HPSE2	chr10_98905532_G_T_b38	rs4919264	9.8e-05	0.23	Muscle - Skeletal
1457	HPSE2	chr10_98906109_G_A_b38	rs7073636	9.8e-05	0.23	Muscle - Skeletal
1458	HPSE2	chr10_98908643_G_A_b38	rs7084022	9.8e-05	0.23	Muscle - Skeletal
1459	HPSE2	chr10_98923556_A_T_b38	rs6584226	9.8e-05	0.23	Muscle - Skeletal
1460	HPSE2	chr10_98924132_G_A_b38	rs7075240	9.8e-05	0.23	Muscle - Skeletal
1461	HPSE2	chr10_98924938_C_T_b38	rs1418255	9.8e-05	0.23	Muscle - Skeletal
1462	HPSE2	chr10_98927103_TG_T_b38	rs199578584	9.8e-05	0.23	Muscle - Skeletal
1463	HPSE2	chr10_98942980_G_A_b38	rs12260159	9.8e-05	0.23	Muscle - Skeletal
1464	HPSE2	chr10_98946381_G_A_b38	rs72836764	9.8e-05	0.23	Muscle - Skeletal
1465	HPSE2	chr10_99339576_G_A_b38	rs10159971	9.8e-05	0.17	Muscle - Skeletal
1466	HPSE2	chr10_99103684_T_G_b38	rs7074633	0.0001	-0.18	Muscle - Skeletal
1467	HPSE2	chr10_99216441_C_T_b38	rs58090086	0.00012	0.23	Muscle - Skeleta
1468	HPSE2	chr10_98954232_G_A_b38	rs11189905	0.00012	0.23	Muscle - Skeletal
1469	HPSE2	chr10_98956656_C_T_b38	rs3897501	0.00012	0.23	Muscle - Skeletal
1470	HPSE2	chr10_98958350_T_C_b38	rs12258897	0.00012	0.23	Muscle - Skeletal
1471	HPSE2	chr10_98962299_T_G_b38	rs112473356	0.00012	0.23	Muscle - Skeletal
1472	HPSE2	chr10_98969395_T_C_b38	rs7897140	0.00012	0.23	Muscle - Skeletal
1473	HPSE2	chr10_98970785_C_G_b38	rs7919920	0.00012	0.23	Muscle - Skeletal
1474	HPSE2	chr10_98971777_C_A_b38	rs7900872	0.00012	0.23	Muscle - Skeletal
1475	HPSE2	chr10_98972015_T_C_b38	rs4917851	0.00012	0.23	Muscle - Skeletal
1476	HPSE2	chr10_98972331_A_T_b38	rs7076651	0.00012	0.23	Muscle - Skeletal
1477	HPSE2	chr10_98973500_C_A_b38	rs10883234	0.00012	0.23	Muscle - Skeleta
1478	HPSE2	chr10_99063404_T_G_b38	rs1539397	0.00013	-0.23	Muscle - Skeletal
1479	HPSE2	chr10_99065661_G_C_b38	rs4144651	0.00015	-0.18	Muscle - Skeletal
1480	HPSE2	chr10_99067562_T_C_b38	rs1578708	0.00015	-0.18	Muscle - Skeletal
1481	HPSE2	chr10_99098824_C_T_b38	rs7085445	0.00015	-0.18	Muscle - Skeletal
1482	HPSE2	chr10_99073169_G_T_b38	rs11189956	0.00016	-0.23	Muscle - Skeletal
1483	HPSE2	chr10_99114435_A_G_b38	rs4919277	0.00016	-0.23	Muscle - Skeletal
1484	HPSE2	chr10_99139538_T_C_b38	rs10786510	0.00018	-0.17	Muscle - Skeletal
1485	HPSE2	chr10_98956410_C_T_b38	rs3897503	0.00018	0.22	Muscle - Skeletal
1486	HPSE2	chr10_99291663_G_A_b38	rs17111428	0.0002	0.37	Muscle - Skeletal
1487	HPSE2	chr10_99308105_C_T_b38	rs112932561	0.0002	0.37	Muscle - Skeletal
1488	HPSE2	chr10_99121936_G_T_b38	rs10883275	0.0002	-0.17	Muscle - Skeletal
1489	HPSE2	chr10_99038473_A_G_b38	rs2487888	0.00021	0.19	Muscle - Skeletal
1490	HPSE2	chr10_99322591_G_A_b38	rs1892507	0.00021	0.17	Muscle - Skeletal
1491	HPSE2	chr10_99324726_C_T_b38	rs10883327	0.00021	0.17	Muscle - Skeletal
1492	HPSE2	chr10_99030200_G_A_b38	rs7068706	0.00022	0.21	Muscle - Skeletal
1493	HPSE2	chr10_98909952_A_G_b38	rs6584225	0.00023	0.21	Muscle - Skeletal
1494	HPSE2	chr10_99085902_C_T_b38	rs11189963	0.00024	-0.17	Muscle - Skeletal
1495	HPSE2	chr10_99210842_T_C_b38	rs4450116	0.00024	0.22	Muscle - Skeletal
1496	HPSE2	chr10_98996202_T_C_b38	rs7091149	0.00024	0.21	Muscle - Skeletal
1497	HPSE2	chr10_98998822_C_A_b38	rs7910906	0.00024	0.21	Muscle - Skeletal
1498	HPSE2	chr10_98999798_C_G_b38	rs17111066	0.00024	0.21	Muscle - Skeletal
1499	HPSE2	chr10_99015562_A_G_b38	rs12249200	0.00024	0.21	Muscle - Skeletal
1500	HPSE2	chr10_99024977_A_C_b38	rs72838806	0.00024	0.21	Muscle - Skeletal
1501	HPSE2	chr10_99026615_T_TCTGAAAATGGATCTG_b38	rs141786596	0.00024	0.21	Muscle - Skeletal
1502	HPSE2	chr10_99324499_C_T_b38	rs111832275	0.00024	0.42	Muscle - Skeletal
1503	HPSE2	chr10_99365235_G_C_b38	rs79414768	0.00025	0.38	Muscle - Skeletal
1504	HPSE2	chr10_98983970_T_G_b38	rs56388618	0.00027	0.21	Muscle - Skeletal
1505	HPSE2	chr10_98984106_G_A_b38	rs72836788	0.00027	0.21	Muscle - Skeletal
1506	HPSE2	chr10_98984251_C_A_b38	rs11812722	0.00027	0.21	Muscle - Skeletal
1507	HPSE2	chr10_98984420_C_T_b38	rs11812749	0.00027	0.21	Muscle - Skeletal
1508	HPSE2	chr10_98985393_G_A_b38	rs11189918	0.00027	0.21	Muscle - Skeletal
1509	LDLRAD4	chr18_13437180_C_T_b38	rs16973104	2.4e-05	0.55	Muscle - Skeletal
1510	LDLRAD4	chr18_13438471_G_A_b38	rs16940538	2.4e-05	0.55	Muscle - Skeletal
1511	LDLRAD4	chr18_13431432_C_A_b38	rs16940505	7.7e-05	0.5	Muscle - Skeletal
1512	MERTK	chr2_111924414_G_A_b38	rs72823490	7.9e-28	0.85	Muscle - Skeletal
1513	MERTK	chr2_111926050_C_G_b38	rs188222309	7.9e-28	0.85	Muscle - Skeletal
1514	MERTK	chr2_111926544_T_TGGTGAAACCCCGTCTCTACTA_b38	rs552279901	7.9e-28	0.85	Muscle - Skeletal
1515	MERTK	chr2_111929696_C_T_b38	rs56348540	7.9e-28	0.85	Muscle - Skeletal
1516	MERTK	chr2_111932070_C_T_b38	rs72823496	7.9e-28	0.85	Muscle - Skeletal
1517	MERTK	chr2_111941407_G_A_b38	rs72823502	7.9e-28	0.85	Muscle - Skeletal
1518	MERTK	chr2_111943257_T_C_b38	rs72825604	7.9e-28	0.85	Muscle - Skeletal
1519	MERTK	chr2_111955251_C_T_b38	rs55814634	7.9e-28	0.85	Muscle - Skeletal
1520	MERTK	chr2_111956326_GCTAC_G_b38	rs143485906	7.9e-28	0.85	Muscle - Skeletal
1521	MERTK	chr2_111959353_A_T_b38	rs72825612	7.9e-28	0.85	Muscle - Skeletal
1522	MERTK	chr2_111964841_G_T_b38	rs1546636	7.9e-28	0.85	Muscle - Skeletal
1523	MERTK	chr2_111968675_G_A_b38	rs144730971	7.9e-28	0.85	Muscle - Skeletal
1524	MERTK	chr2_111972340_G_A_b38	rs72825617	7.9e-28	0.85	Muscle - Skeletal
1525	MERTK	chr2_111976115_A_C_b38	rs72825620	7.9e-28	0.85	Muscle - Skeletal
1526	MERTK	chr2_111984547_G_C_b38	rs55730179	7.9e-28	0.85	Muscle - Skeletal
1527	MERTK	chr2_111984552_A_G_b38	rs55971930	7.9e-28	0.85	Muscle - Skeletal
1528	MERTK	chr2_111984824_A_G_b38	rs56268477	7.9e-28	0.85	Muscle - Skeletal
1529	MERTK	chr2_111995947_C_CCAAAA_b38	rs200729422	7.9e-28	0.85	Muscle - Skeletal
1530	MERTK	chr2_111996652_T_C_b38	rs72825639	7.9e-28	0.85	Muscle - Skeletal
1531	MERTK	chr2_112003792_G_A_b38	rs56097910	7.9e-28	0.85	Muscle - Skeletal
1532	MERTK	chr2_112005571_G_A_b38	rs72825650	7.9e-28	0.85	Muscle - Skeletal
1533	MERTK	chr2_112021971_G_GA_b38	rs112340384	1.5e-23	0.66	Muscle - Skeletal
1534	MERTK	chr2_112025750_T_C_b38	rs72825672	1.5e-23	0.66	Muscle - Skeletal
1535	MERTK	chr2_112022155_G_T_b38	rs72825667	2.8e-23	0.67	Muscle - Skeletal
1536	MERTK	chr2_112024781_T_G_b38	rs72825668	2.8e-23	0.67	Muscle - Skeletal
1537	MERTK	chr2_112024794_G_A_b38	rs72825671	2.8e-23	0.67	Muscle - Skeletal
1538	MERTK	chr2_112032527_T_C_b38	rs72825689	6.4e-22	0.64	Muscle - Skeletal
1539	MERTK	chr2_112026505_C_T_b38	rs72825673	6.6e-22	0.64	Muscle - Skeletal
1540	MERTK	chr2_111896138_C_T_b38	rs72823469	1.3e-19	0.52	Muscle - Skeletal
1541	MERTK	chr2_111898795_A_T_b38	rs35898499	1.3e-19	0.52	Muscle - Skeletal
1542	MERTK	chr2_111900164_T_G_b38	rs72823472	1.3e-19	0.52	Muscle - Skeletal
1543	MERTK	chr2_111901051_A_G_b38	rs72823476	1.3e-19	0.52	Muscle - Skeletal
1544	MERTK	chr2_111908697_C_T_b38	rs56352530	1.3e-19	0.52	Muscle - Skeletal
1545	MERTK	chr2_111913775_C_G_b38	rs112466769	1.3e-19	0.52	Muscle - Skeletal
1546	MERTK	chr2_111914607_T_C_b38	rs72823482	1.3e-19	0.52	Muscle - Skeletal
1547	MERTK	chr2_111916714_G_A_b38	rs72823485	1.3e-19	0.52	Muscle - Skeletal
1548	MERTK	chr2_112030518_C_G_b38	rs13406390	5.1e-17	0.38	Muscle - Skeletal
1549	MERTK	chr2_112030803_T_C_b38	rs13425080	5.1e-17	0.38	Muscle - Skeletal
1550	MERTK	chr2_112031804_A_G_b38	rs10205067	7.8e-17	0.38	Muscle - Skeletal
1551	MERTK	chr2_112030228_A_T_b38	rs10198880	2.8e-16	0.38	Muscle - Skeletal
1552	MERTK	chr2_112058299_G_C_b38	rs72940088	7.1e-15	0.5	Muscle - Skeletal
1553	MERTK	chr2_112058692_T_A_b38	rs79992966	7.1e-15	0.5	Muscle - Skeletal
1554	MERTK	chr2_112058720_C_G_b38	rs72940089	7.1e-15	0.5	Muscle - Skeletal
1555	MERTK	chr2_112023248_G_A_b38	rs10203902	4.2e-14	0.32	Muscle - Skeletal
1556	MERTK	chr2_112063287_G_T_b38	rs73958416	9.2e-14	0.39	Muscle - Skeletal
1557	MERTK	chr2_112063288_C_T_b38	rs73958417	9.2e-14	0.39	Muscle - Skeletal
1558	MERTK	chr2_112024340_T_C_b38	rs13419523	9.4e-14	0.32	Muscle - Skeletal
1559	MERTK	chr2_112029638_G_C_b38	rs6755828	9.4e-14	0.32	Muscle - Skeletal
1560	MERTK	chr2_112065399_G_T_b38	rs72940094	4.3e-13	0.37	Muscle - Skeletal
1561	MERTK	chr2_112065463_A_C_b38	rs60228516	4.3e-13	0.37	Muscle - Skeletal
1562	MERTK	chr2_112039639_G_A_b38	rs72829617	1.3e-12	0.81	Muscle - Skeletal
1563	MERTK	chr2_112040188_A_G_b38	rs116045387	3.3e-11	0.56	Muscle - Skeletal
1564	MERTK	chr2_112055428_G_A_b38	rs77815897	3.3e-11	0.56	Muscle - Skeletal
1565	MERTK	chr2_112055613_G_C_b38	rs145486099	3.3e-11	0.56	Muscle - Skeletal
1566	MERTK	chr2_112056202_TAGAA_T_b38	rs144405499	3.3e-11	0.56	Muscle - Skeletal
1567	MERTK	chr2_112056223_C_A_b38	rs189188041	3.3e-11	0.56	Muscle - Skeletal
1568	MERTK	chr2_112058557_A_T_b38	rs539098932	3.3e-11	0.56	Muscle - Skeletal
1569	MERTK	chr2_112068914_C_T_b38	rs180793111	3.3e-11	0.56	Muscle - Skeletal
1570	MERTK	chr2_112068898_G_A_b38	rs59679251	4e-11	0.36	Muscle - Skeletal
1571	MERTK	chr2_111894487_A_T_b38	rs72823468	1.6e-10	0.31	Muscle - Skeletal
1572	MERTK	chr2_111921728_T_G_b38	rs28637361	8.7e-10	-0.15	Muscle - Skeletal
1573	MERTK	chr2_111892427_G_GA_b38	rs146080115	1.4e-09	0.29	Muscle - Skeletal
1574	MERTK	chr2_111914373_G_T_b38	rs2311813	3e-09	-0.15	Muscle - Skeletal
1575	MERTK	chr2_111934011_C_T_b38	rs4380244	1.6e-08	-0.14	Muscle - Skeletal
1576	MERTK	chr2_112130108_A_G_b38	rs10197735	1.7e-08	0.26	Muscle - Skeletal
1577	MERTK	chr2_112130758_C_T_b38	rs67246870	1.7e-08	0.26	Muscle - Skeletal
1578	MERTK	chr2_112134245_T_C_b38	rs10166396	1.7e-08	0.26	Muscle - Skeletal
1579	MERTK	chr2_112135473_T_C_b38	rs1317633	1.7e-08	0.26	Muscle - Skeletal
1580	MERTK	chr2_112137935_A_AC_b38	rs72376962	1.8e-08	0.26	Muscle - Skeletal
1581	MERTK	chr2_112125217_C_A_b38	rs10168915	1.8e-08	0.25	Muscle - Skeletal
1582	MERTK	chr2_112129454_T_A_b38	rs13417413	1.8e-08	0.25	Muscle - Skeletal
1583	MERTK	chr2_111942751_A_T_b38	rs884448	1.8e-08	-0.14	Muscle - Skeletal
1584	MERTK	chr2_111893127_A_G_b38	rs72823465	2e-08	0.26	Muscle - Skeletal
1585	MERTK	chr2_111893446_G_C_b38	rs72823466	2e-08	0.26	Muscle - Skeletal
1586	MERTK	chr2_112110849_G_A_b38	rs10180018	2.1e-08	0.26	Muscle - Skeletal
1587	MERTK	chr2_111893579_C_T_b38	rs72823467	2.2e-08	0.26	Muscle - Skeletal
1588	MERTK	chr2_112118037_C_CT_b38	rs59180966	2.3e-08	0.25	Muscle - Skeletal
1589	MERTK	chr2_111928049_A_G_b38	rs67063370	2.3e-08	-0.14	Muscle - Skeletal
1590	MERTK	chr2_111892475_C_T_b38	rs72823463	2.4e-08	0.26	Muscle - Skeletal
1591	MERTK	chr2_111937195_C_A_b38	rs34067354	2.5e-08	-0.14	Muscle - Skeletal
1592	MERTK	chr2_111932598_G_A_b38	rs6711987	2.6e-08	-0.14	Muscle - Skeletal
1593	MERTK	chr2_112018034_T_A_b38	rs11680463	2.6e-08	-0.16	Muscle - Skeletal
1594	MERTK	chr2_111920803_T_C_b38	rs2001200	2.7e-08	-0.14	Muscle - Skeletal
1595	MERTK	chr2_112012325_T_C_b38	rs35757708	2.7e-08	-0.15	Muscle - Skeletal
1596	MERTK	chr2_111892408_C_T_b38	rs72823462	3.6e-08	0.26	Muscle - Skeletal
1597	MERTK	chr2_111892648_A_G_b38	rs112445561	3.7e-08	0.25	Muscle - Skeletal
1598	MERTK	chr2_111955078_G_GA_b38	rs59211960	4.7e-08	-0.14	Muscle - Skeletal
1599	MERTK	chr2_111956460_A_G_b38	rs17042094	4.7e-08	-0.14	Muscle - Skeletal
1600	MERTK	chr2_112024687_G_C_b38	rs35643003	5.1e-08	-0.15	Muscle - Skeletal
1601	MERTK	chr2_111947003_G_A_b38	rs35776963	5.8e-08	-0.13	Muscle - Skeletal
1602	MERTK	chr2_111947608_G_T_b38	rs3761700	5.8e-08	-0.13	Muscle - Skeletal
1603	MERTK	chr2_111947913_C_T_b38	rs6742470	5.8e-08	-0.13	Muscle - Skeletal
1604	MERTK	chr2_111948860_T_G_b38	rs34648366	5.8e-08	-0.13	Muscle - Skeletal
1605	MERTK	chr2_111949701_A_G_b38	rs1113418	5.8e-08	-0.13	Muscle - Skeletal
1606	MERTK	chr2_111929411_G_A_b38	rs13027171	6.4e-08	-0.15	Muscle - Skeletal
1607	MERTK	chr2_112020276_A_G_b38	rs13025651	6.7e-08	-0.15	Muscle - Skeletal
1608	MERTK	chr2_112023139_G_C_b38	rs35382200	6.7e-08	-0.15	Muscle - Skeletal
1609	MERTK	chr2_111899485_G_C_b38	rs34928784	7e-08	-0.15	Muscle - Skeletal
1610	MERTK	chr2_112018173_G_A_b38	rs11684321	7.1e-08	-0.15	Muscle - Skeletal
1611	MERTK	chr2_111940811_G_A_b38	rs11674226	7.1e-08	-0.15	Muscle - Skeletal
1612	MERTK	chr2_111926082_T_C_b38	rs6734384	7.4e-08	-0.13	Muscle - Skeletal
1613	MERTK	chr2_111927859_C_A_b38	rs11681295	7.4e-08	-0.13	Muscle - Skeletal
1614	MERTK	chr2_111942352_GT_G_b38	rs5833429	7.7e-08	-0.14	Muscle - Skeletal
1615	MERTK	chr2_111951152_G_T_b38	rs4632346	8.3e-08	-0.13	Muscle - Skeletal
1616	MERTK	chr2_111952687_C_T_b38	rs11673958	8.3e-08	-0.13	Muscle - Skeletal
1617	MERTK	chr2_111923760_C_T_b38	rs74182850	8.4e-08	-0.15	Muscle - Skeletal
1618	MERTK	chr2_111925813_G_A_b38	rs34974369	8.4e-08	-0.15	Muscle - Skeletal
1619	MERTK	chr2_111926820_T_A_b38	rs11686647	8.4e-08	-0.15	Muscle - Skeletal
1620	MERTK	chr2_111931546_C_T_b38	rs7370418	8.4e-08	-0.15	Muscle - Skeletal
1621	MERTK	chr2_111937411_C_A_b38	rs13013340	8.4e-08	-0.15	Muscle - Skeletal
1622	MERTK	chr2_111939107_T_C_b38	rs71414616	8.4e-08	-0.15	Muscle - Skeletal
1623	MERTK	chr2_111940055_C_G_b38	rs13033393	8.4e-08	-0.15	Muscle - Skeletal
1624	MERTK	chr2_111962651_C_G_b38	rs35189728	8.6e-08	-0.15	Muscle - Skeletal
1625	MERTK	chr2_111922175_A_G_b38	rs1996329	8.7e-08	-0.13	Muscle - Skeletal
1626	MERTK	chr2_112084470_T_C_b38	rs72942003	8.7e-08	0.31	Muscle - Skeletal
1627	MERTK	chr2_111959120_A_C_b38	rs1122970	9e-08	-0.14	Muscle - Skeletal
1628	MERTK	chr2_111972092_A_G_b38	rs6754526	9e-08	-0.14	Muscle - Skeletal
1629	MERTK	chr2_111921873_G_C_b38	rs1996330	9.1e-08	-0.13	Muscle - Skeletal
1630	MERTK	chr2_111935073_C_A_b38	rs4848229	9.1e-08	-0.14	Muscle - Skeletal
1631	MERTK	chr2_111935433_G_C_b38	rs34087685	9.1e-08	-0.14	Muscle - Skeletal
1632	MERTK	chr2_111936298_G_A_b38	rs6743523	9.1e-08	-0.14	Muscle - Skeletal
1633	MERTK	chr2_111911495_T_C_b38	rs11678522	9.2e-08	-0.15	Muscle - Skeletal
1634	MERTK	chr2_111916572_T_C_b38	rs4264571	9.2e-08	-0.15	Muscle - Skeletal
1635	MERTK	chr2_111953251_T_C_b38	rs4848901	9.5e-08	-0.13	Muscle - Skeletal
1636	MERTK	chr2_111955081_C_T_b38	rs17042095	9.5e-08	-0.13	Muscle - Skeletal
1637	MERTK	chr2_111955258_G_A_b38	rs11679801	9.7e-08	-0.15	Muscle - Skeletal
1638	MERTK	chr2_111956094_G_A_b38	rs13020353	9.7e-08	-0.15	Muscle - Skeletal
1639	MERTK	chr2_111983958_A_G_b38	rs13020304	9.7e-08	-0.15	Muscle - Skeletal
1640	MERTK	chr2_111986722_G_A_b38	rs11682629	9.7e-08	-0.15	Muscle - Skeletal
1641	MERTK	chr2_111996373_G_A_b38	rs13003919	9.7e-08	-0.15	Muscle - Skeletal
1642	MERTK	chr2_112004737_C_A_b38	rs4848241	9.7e-08	-0.15	Muscle - Skeletal
1643	MERTK	chr2_111912043_C_A_b38	rs11123035	1e-07	-0.13	Muscle - Skeletal
1644	MERTK	chr2_111991127_T_C_b38	rs11685190	1e-07	-0.15	Muscle - Skeletal
1645	MERTK	chr2_111946456_T_G_b38	rs11692445	1.1e-07	-0.15	Muscle - Skeletal
1646	MERTK	chr2_111945070_C_T_b38	rs11683694	1.2e-07	-0.14	Muscle - Skeletal
1647	MERTK	chr2_111897665_A_G_b38	rs6736093	1.3e-07	-0.14	Muscle - Skeletal
1648	MERTK	chr2_111898486_T_C_b38	rs35507976	1.3e-07	-0.14	Muscle - Skeletal
1649	MERTK	chr2_111899075_G_A_b38	rs7604403	1.3e-07	-0.14	Muscle - Skeletal
1650	MERTK	chr2_111899738_G_A_b38	rs34983493	1.3e-07	-0.14	Muscle - Skeletal
1651	MERTK	chr2_111899977_T_G_b38	rs77096506	1.3e-07	-0.14	Muscle - Skeletal
1652	MERTK	chr2_111900330_C_T_b38	rs79688911	1.3e-07	-0.14	Muscle - Skeletal
1653	MERTK	chr2_111900683_GT_G_b38	rs34844794	1.3e-07	-0.14	Muscle - Skeletal
1654	MERTK	chr2_111901387_T_C_b38	rs6755101	1.3e-07	-0.14	Muscle - Skeletal
1655	MERTK	chr2_111901747_A_G_b38	rs6541942	1.3e-07	-0.14	Muscle - Skeletal
1656	MERTK	chr2_111901935_A_T_b38	rs1967530	1.3e-07	-0.14	Muscle - Skeletal
1657	MERTK	chr2_111903573_G_A_b38	rs13006203	1.3e-07	-0.14	Muscle - Skeletal
1658	MERTK	chr2_111905190_A_G_b38	rs7595212	1.3e-07	-0.14	Muscle - Skeletal
1659	MERTK	chr2_111905337_A_G_b38	rs17174697	1.3e-07	-0.14	Muscle - Skeletal
1660	MERTK	chr2_111907054_C_G_b38	rs10496439	1.3e-07	-0.14	Muscle - Skeletal
1661	MERTK	chr2_111907182_G_A_b38	rs35735892	1.3e-07	-0.14	Muscle - Skeletal
1662	MERTK	chr2_111908100_C_T_b38	rs17779482	1.3e-07	-0.14	Muscle - Skeletal
1663	MERTK	chr2_111908384_T_A_b38	rs11673729	1.3e-07	-0.14	Muscle - Skeletal
1664	MERTK	chr2_111910764_A_G_b38	rs7349221	1.3e-07	-0.14	Muscle - Skeletal
1665	MERTK	chr2_111947713_G_A_b38	rs3761699	1.4e-07	-0.14	Muscle - Skeletal
1666	MERTK	chr2_112005448_G_A_b38	rs34875611	1.6e-07	-0.14	Muscle - Skeletal
1667	MERTK	chr2_111920903_G_A_b38	rs74695254	1.6e-07	-0.14	Muscle - Skeletal
1668	MERTK	chr2_111923923_A_G_b38	rs4848874	1.6e-07	-0.14	Muscle - Skeletal
1669	MERTK	chr2_111924984_G_A_b38	rs11687451	1.6e-07	-0.14	Muscle - Skeletal
1670	MERTK	chr2_111925888_A_G_b38	rs6731215	1.6e-07	-0.14	Muscle - Skeletal
1671	MERTK	chr2_111926072_C_T_b38	rs6716528	1.6e-07	-0.14	Muscle - Skeletal
1672	MERTK	chr2_112085820_G_T_b38	rs60529824	1.8e-07	0.3	Muscle - Skeletal
1673	MERTK	chr2_111952534_G_A_b38	rs4848899	1.8e-07	-0.14	Muscle - Skeletal
1674	MERTK	chr2_111972512_C_T_b38	rs34705448	1.8e-07	-0.14	Muscle - Skeletal
1675	MERTK	chr2_111973596_C_G_b38	rs2271701	1.8e-07	-0.14	Muscle - Skeletal
1676	MERTK	chr2_111976401_G_A_b38	rs79798002	1.8e-07	-0.14	Muscle - Skeletal
1677	MERTK	chr2_111987713_A_T_b38	rs870761	1.8e-07	-0.14	Muscle - Skeletal
1678	MERTK	chr2_111997143_A_C_b38	rs4848238	1.8e-07	-0.14	Muscle - Skeletal
1679	MERTK	chr2_111997303_G_A_b38	rs3811633	1.8e-07	-0.14	Muscle - Skeletal
1680	MERTK	chr2_111997366_C_T_b38	rs3811634	1.8e-07	-0.14	Muscle - Skeletal
1681	MERTK	chr2_111998122_C_T_b38	rs34527376	1.8e-07	-0.14	Muscle - Skeletal
1682	MERTK	chr2_112082216_A_G_b38	rs61043353	2e-07	0.3	Muscle - Skeletal
1683	MERTK	chr2_112082926_C_T_b38	rs57781773	2e-07	0.3	Muscle - Skeletal
1684	MERTK	chr2_112084183_G_A_b38	rs72940101	2e-07	0.3	Muscle - Skeletal
1685	MERTK	chr2_112078435_G_A_b38	rs72940098	2.1e-07	0.31	Muscle - Skeletal
1686	MERTK	chr2_112079962_C_T_b38	rs55792305	2.1e-07	0.31	Muscle - Skeletal
1687	MERTK	chr2_111955492_A_G_b38	rs11674883	2.4e-07	-0.14	Muscle - Skeletal
1688	MERTK	chr2_112074085_G_A_b38	rs7568022	2.6e-07	0.3	Muscle - Skeletal
1689	MERTK	chr2_112077563_T_A_b38	rs59456506	2.6e-07	0.3	Muscle - Skeletal
1690	MERTK	chr2_112089416_A_C_b38	rs61230457	2.7e-07	0.33	Muscle - Skeletal
1691	MERTK	chr2_112089511_A_C_b38	rs56112761	2.7e-07	0.33	Muscle - Skeletal
1692	MERTK	chr2_112090522_A_G_b38	rs72942010	2.7e-07	0.33	Muscle - Skeletal
1693	MERTK	chr2_112090903_G_A_b38	rs72942011	2.7e-07	0.33	Muscle - Skeletal
1694	MERTK	chr2_112091516_AT_A_b38	rs60512912	2.7e-07	0.33	Muscle - Skeletal
1695	MERTK	chr2_112093319_G_A_b38	rs61690597	2.7e-07	0.33	Muscle - Skeletal
1696	MERTK	chr2_112095051_A_G_b38	rs72942014	2.7e-07	0.33	Muscle - Skeletal
1697	MERTK	chr2_112095840_G_A_b38	rs59073210	2.7e-07	0.33	Muscle - Skeletal
1698	MERTK	chr2_112097354_C_G_b38	rs56931482	2.7e-07	0.33	Muscle - Skeletal
1699	MERTK	chr2_112097818_T_A_b38	rs72942018	2.7e-07	0.33	Muscle - Skeletal
1700	MERTK	chr2_112098908_C_T_b38	rs72942021	2.7e-07	0.33	Muscle - Skeletal
1701	MERTK	chr2_112098917_A_G_b38	rs72942022	2.7e-07	0.33	Muscle - Skeletal
1702	MERTK	chr2_112099178_C_T_b38	rs60995517	2.7e-07	0.33	Muscle - Skeletal
1703	MERTK	chr2_112099854_G_T_b38	rs56207968	2.7e-07	0.33	Muscle - Skeletal
1704	MERTK	chr2_112099956_T_A_b38	rs57165717	2.7e-07	0.33	Muscle - Skeletal
1705	MERTK	chr2_112102007_T_A_b38	rs6756084	2.7e-07	0.33	Muscle - Skeletal
1706	MERTK	chr2_112102186_A_G_b38	rs6753209	2.7e-07	0.33	Muscle - Skeletal
1707	MERTK	chr2_111955538_T_C_b38	rs11676040	2.9e-07	-0.14	Muscle - Skeletal
1708	MERTK	chr2_111955539_A_G_b38	rs11674891	2.9e-07	-0.14	Muscle - Skeletal
1709	MERTK	chr2_111957174_G_A_b38	rs7578435	2.9e-07	-0.14	Muscle - Skeletal
1710	MERTK	chr2_111963228_A_G_b38	rs112714191	2.9e-07	-0.14	Muscle - Skeletal
1711	MERTK	chr2_111987904_A_G_b38	rs870763	2.9e-07	-0.14	Muscle - Skeletal
1712	MERTK	chr2_112056315_T_C_b38	rs62157782	4.8e-07	0.15	Muscle - Skeletal
1713	MERTK	chr2_112046816_C_T_b38	rs7586558	5.2e-07	-0.13	Muscle - Skeletal
1714	MERTK	chr2_112137183_T_G_b38	rs187817952	5.6e-07	0.4	Muscle - Skeletal
1715	MERTK	chr2_112106250_A_G_b38	rs60252270	5.9e-07	0.32	Muscle - Skeletal
1716	MERTK	chr2_112160158_T_C_b38	rs111599257	6.8e-07	0.3	Muscle - Skeletal
1717	MERTK	chr2_111969927_A_G_b38	rs13419106	7.7e-07	-0.12	Muscle - Skeletal
1718	MERTK	chr2_112048420_C_T_b38	rs13001162	7.8e-07	-0.14	Muscle - Skeletal
1719	MERTK	chr2_112052374_T_A_b38	rs34240639	7.8e-07	-0.14	Muscle - Skeletal
1720	MERTK	chr2_112087407_T_TC_b38	rs5833432	7.8e-07	0.31	Muscle - Skeletal
1721	MERTK	chr2_112057425_G_A_b38	rs6727484	7.9e-07	0.15	Muscle - Skeletal
1722	MERTK	chr2_111910428_C_G_b38	rs2312226	8.3e-07	0.12	Muscle - Skeletal
1723	MERTK	chr2_111911997_C_CTTTA_b38	rs111954857	8.9e-07	-0.13	Muscle - Skeletal
1724	MERTK	chr2_111974667_A_G_b38	rs35096883	9.2e-07	-0.12	Muscle - Skeletal
1725	MERTK	chr2_112052434_T_C_b38	rs34974772	9.3e-07	-0.14	Muscle - Skeletal
1726	MERTK	chr2_112049161_G_A_b38	rs13006228	9.7e-07	-0.13	Muscle - Skeletal
1727	MERTK	chr2_112049887_G_A_b38	rs11679593	9.7e-07	-0.13	Muscle - Skeletal
1728	MERTK	chr2_112055279_C_G_b38	rs34128716	9.7e-07	-0.13	Muscle - Skeletal
1729	MERTK	chr2_112059881_A_T_b38	rs58182983	1e-06	0.15	Muscle - Skeletal
1730	MERTK	chr2_112061439_G_A_b38	rs4848982	1e-06	0.15	Muscle - Skeletal
1731	MERTK	chr2_112065066_C_T_b38	rs62157789	1e-06	0.15	Muscle - Skeletal
1732	MERTK	chr2_112032869_G_A_b38	rs4848971	1.1e-06	-0.13	Muscle - Skeletal
1733	MERTK	chr2_112056749_G_A_b38	rs13024271	1.4e-06	-0.13	Muscle - Skeletal
1734	MERTK	chr2_112058771_A_G_b38	rs4848980	1.5e-06	-0.13	Muscle - Skeletal
1735	MERTK	chr2_111904580_T_G_b38	rs12711677	1.6e-06	0.12	Muscle - Skeletal
1736	MERTK	chr2_111912297_A_G_b38	rs10175316	1.7e-06	0.12	Muscle - Skeletal
1737	MERTK	chr2_111912608_A_G_b38	rs1400322	1.7e-06	0.12	Muscle - Skeletal
1738	MERTK	chr2_111912884_T_G_b38	rs1400323	1.7e-06	0.12	Muscle - Skeletal
1739	MERTK	chr2_111913350_T_C_b38	rs1607060	1.7e-06	0.12	Muscle - Skeletal
1740	MERTK	chr2_111915280_G_C_b38	rs13397063	1.7e-06	0.12	Muscle - Skeletal
1741	MERTK	chr2_111915664_A_G_b38	rs13385860	1.7e-06	0.12	Muscle - Skeletal
1742	MERTK	chr2_111916386_T_C_b38	rs13391947	1.7e-06	0.12	Muscle - Skeletal
1743	MERTK	chr2_111917281_G_A_b38	rs1516640	1.7e-06	0.12	Muscle - Skeletal
1744	MERTK	chr2_111917508_G_C_b38	rs1516639	1.7e-06	0.12	Muscle - Skeletal
1745	MERTK	chr2_111917815_G_A_b38	rs4290663	1.7e-06	0.12	Muscle - Skeletal
1746	MERTK	chr2_111918551_A_T_b38	rs7571447	1.7e-06	0.12	Muscle - Skeletal
1747	MERTK	chr2_112109982_C_T_b38	rs113939213	1.7e-06	0.31	Muscle - Skeletal
1748	MERTK	chr2_112116594_G_T_b38	rs17042009	1.9e-06	0.3	Muscle - Skeletal
1749	MERTK	chr2_112120733_T_C_b38	rs60181315	1.9e-06	0.3	Muscle - Skeletal
1750	MERTK	chr2_112121330_G_A_b38	rs73954808	1.9e-06	0.3	Muscle - Skeletal
1751	MERTK	chr2_112124573_C_T_b38	rs58783526	1.9e-06	0.3	Muscle - Skeletal
1752	MERTK	chr2_112124695_G_A_b38	rs59241147	1.9e-06	0.3	Muscle - Skeletal
1753	MERTK	chr2_112125348_G_A_b38	rs61712470	1.9e-06	0.3	Muscle - Skeletal
1754	MERTK	chr2_112127310_A_G_b38	rs111995290	1.9e-06	0.3	Muscle - Skeletal
1755	MERTK	chr2_112128110_G_A_b38	rs60466075	1.9e-06	0.3	Muscle - Skeletal
1756	MERTK	chr2_112129889_C_T_b38	rs56922319	1.9e-06	0.3	Muscle - Skeletal
1757	MERTK	chr2_112131220_A_G_b38	rs72942053	1.9e-06	0.3	Muscle - Skeletal
1758	MERTK	chr2_112045534_G_A_b38	rs35671911	2.2e-06	0.14	Muscle - Skeletal
1759	MERTK	chr2_111915111_A_G_b38	rs12992449	2.4e-06	0.12	Muscle - Skeletal
1760	MERTK	chr2_112062532_G_A_b38	rs11690440	2.4e-06	-0.13	Muscle - Skeletal
1761	MERTK	chr2_111910426_C_T_b38	rs2312225	2.7e-06	0.12	Muscle - Skeletal
1762	MERTK	chr2_112079311_C_T_b38	rs72829643	2.9e-06	0.42	Muscle - Skeletal
1763	MERTK	chr2_112081918_G_A_b38	rs72829646	2.9e-06	0.42	Muscle - Skeletal
1764	MERTK	chr2_112102118_T_C_b38	rs72829663	2.9e-06	0.42	Muscle - Skeletal
1765	MERTK	chr2_112109425_C_T_b38	rs56214336	2.9e-06	0.42	Muscle - Skeletal
1766	MERTK	chr2_112112596_G_C_b38	rs58121628	2.9e-06	0.42	Muscle - Skeletal
1767	MERTK	chr2_112119704_TAA_T_b38	rs144688780	2.9e-06	0.42	Muscle - Skeletal
1768	MERTK	chr2_112120024_ATAAT_A_b38	rs146260055	2.9e-06	0.42	Muscle - Skeletal
1769	MERTK	chr2_112121328_G_A_b38	rs60459872	2.9e-06	0.42	Muscle - Skeletal
1770	MERTK	chr2_112124413_A_G_b38	rs72829684	2.9e-06	0.42	Muscle - Skeletal
1771	MERTK	chr2_112125111_C_T_b38	rs72829687	2.9e-06	0.42	Muscle - Skeletal
1772	MERTK	chr2_112125341_C_CA_b38	rs146766323	2.9e-06	0.42	Muscle - Skeletal
1773	MERTK	chr2_112128719_G_A_b38	rs72829691	2.9e-06	0.42	Muscle - Skeletal
1774	MERTK	chr2_112131087_G_T_b38	rs55867013	2.9e-06	0.42	Muscle - Skeletal
1775	MERTK	chr2_112131201_C_T_b38	rs56073953	2.9e-06	0.42	Muscle - Skeletal
1776	MERTK	chr2_112134510_G_GC_b38	rs149466576	2.9e-06	0.42	Muscle - Skeletal
1777	MERTK	chr2_112136233_C_T_b38	rs72829700	2.9e-06	0.42	Muscle - Skeletal
1778	MERTK	chr2_112142136_G_A_b38	rs72831606	2.9e-06	0.42	Muscle - Skeletal
1779	MERTK	chr2_112035606_G_A_b38	rs12995767	2.9e-06	-0.13	Muscle - Skeletal
1780	MERTK	chr2_112128625_C_T_b38	rs72942048	3.4e-06	0.29	Muscle - Skeletal
1781	MERTK	chr2_111919419_A_C_b38	rs868500	3.6e-06	0.12	Muscle - Skeletal
1782	MERTK	chr2_111985765_G_A_b38	rs11681063	4.6e-06	-0.12	Muscle - Skeletal
1783	MERTK	chr2_112032985_G_A_b38	rs4848973	4.8e-06	-0.13	Muscle - Skeletal
1784	MERTK	chr2_111868182_GA_G_b38	rs113054338	4.9e-06	0.41	Muscle - Skeletal
1785	MERTK	chr2_111832154_G_A_b38	rs111503083	5.6e-06	0.41	Muscle - Skeletal
1786	MERTK	chr2_111835562_G_A_b38	rs7590277	5.6e-06	0.41	Muscle - Skeletal
1787	MERTK	chr2_111836408_G_A_b38	rs113780127	5.6e-06	0.41	Muscle - Skeletal
1788	MERTK	chr2_111847394_G_A_b38	rs186669606	5.6e-06	0.41	Muscle - Skeletal
1789	MERTK	chr2_111848422_A_G_b38	rs564011356	5.6e-06	0.41	Muscle - Skeletal
1790	MERTK	chr2_111850979_T_C_b38	rs56857846	5.6e-06	0.41	Muscle - Skeletal
1791	MERTK	chr2_111851231_T_C_b38	rs58736565	5.6e-06	0.41	Muscle - Skeletal
1792	MERTK	chr2_111872095_T_C_b38	rs150437347	5.6e-06	0.41	Muscle - Skeletal
1793	MERTK	chr2_111810485_A_G_b38	rs181616689	5.7e-06	0.37	Muscle - Skeletal
1794	MERTK	chr2_111819850_T_C_b38	rs577715986	5.7e-06	0.37	Muscle - Skeletal
1795	MERTK	chr2_111821922_A_C_b38	rs112053495	5.7e-06	0.37	Muscle - Skeletal
1796	MERTK	chr2_111828630_T_C_b38	rs113950336	5.7e-06	0.37	Muscle - Skeletal
1797	MERTK	chr2_111911258_T_C_b38	rs4848861	6e-06	0.12	Muscle - Skeletal
1798	MERTK	chr2_112155122_T_G_b38	rs7559210	6.2e-06	0.28	Muscle - Skeletal
1799	MERTK	chr2_112072788_A_G_b38	rs58067802	7e-06	0.24	Muscle - Skeletal
1800	MERTK	chr2_112068921_G_A_b38	rs58552130	8.8e-06	0.14	Muscle - Skeletal
1801	MERTK	chr2_111804674_A_T_b38	rs537157477	1.1e-05	0.36	Muscle - Skeletal
1802	MERTK	chr2_112067363_C_T_b38	rs58122407	1.1e-05	0.14	Muscle - Skeletal
1803	MERTK	chr2_112055489_G_C_b38	rs10176660	1.3e-05	-0.11	Muscle - Skeletal
1804	MERTK	chr2_112068170_C_T_b38	rs57706057	1.3e-05	0.13	Muscle - Skeletal
1805	MERTK	chr2_111879141_T_C_b38	rs17017209	1.4e-05	0.39	Muscle - Skeletal
1806	MERTK	chr2_111879623_C_T_b38	rs7597132	1.4e-05	0.39	Muscle - Skeletal
1807	MERTK	chr2_111879869_T_C_b38	rs7563525	1.4e-05	0.39	Muscle - Skeletal
1808	MERTK	chr2_112012308_A_AC_b38	rs112724929	1.4e-05	-0.12	Muscle - Skeletal
1809	MERTK	chr2_112050305_A_ACT_b38	rs34157628	2.1e-05	-0.11	Muscle - Skeletal
1810	MERTK	chr2_112034552_G_A_b38	rs11679125	2.6e-05	-0.11	Muscle - Skeletal
1811	MERTK	chr2_111746875_T_C_b38	rs868008558	2.7e-05	0.4	Muscle - Skeletal
1812	MERTK	chr2_111772157_A_G_b38	rs539871917	2.7e-05	0.4	Muscle - Skeletal
1813	MERTK	chr2_111799099_G_A_b38	rs550043219	2.7e-05	0.4	Muscle - Skeletal
1814	MERTK	chr2_111810045_T_TAG_b38	rs544089511	2.7e-05	0.4	Muscle - Skeletal
1815	MERTK	chr2_111826430_A_G_b38	rs112780657	2.7e-05	0.4	Muscle - Skeletal
1816	MERTK	chr2_111835946_GGTCAAGAACTCAT_G_b38	rs200724889	2.7e-05	0.4	Muscle - Skeletal
1817	MERTK	chr2_111842941_T_C_b38	rs111464600	2.7e-05	0.4	Muscle - Skeletal
1818	MERTK	chr2_111868569_T_G_b38	rs112604038	2.7e-05	0.4	Muscle - Skeletal
1819	MERTK	chr2_111868659_T_C_b38	rs111565679	2.7e-05	0.4	Muscle - Skeletal
1820	MERTK	chr2_111831798_G_A_b38	rs112132328	2.7e-05	0.39	Muscle - Skeletal
1821	MERTK	chr2_112053445_C_A_b38	rs6704665	2.8e-05	-0.11	Muscle - Skeletal
1822	MERTK	chr2_112053505_T_C_b38	rs6722814	2.8e-05	-0.11	Muscle - Skeletal
1823	MERTK	chr2_112055586_G_A_b38	rs10176769	2.8e-05	-0.11	Muscle - Skeletal
1824	MERTK	chr2_112058659_G_T_b38	rs4848979	4e-05	-0.11	Muscle - Skeletal
1825	MERTK	chr2_111795792_C_G_b38	rs112132070	4.1e-05	0.4	Muscle - Skeletal
1826	MERTK	chr2_111817358_ATT_A_b38	rs200062201	4.1e-05	0.4	Muscle - Skeletal
1827	MERTK	chr2_111821751_T_C_b38	rs113805838	4.1e-05	0.4	Muscle - Skeletal
1828	MERTK	chr2_111836130_GT_G_b38	rs112502155	4.1e-05	0.4	Muscle - Skeletal
1829	MERTK	chr2_111853483_CA_C_b38	rs113426870	4.1e-05	0.4	Muscle - Skeletal
1830	MERTK	chr2_111802025_T_TA_b38	rs200333141	4.6e-05	0.31	Muscle - Skeletal
1831	MERTK	chr2_112060339_ACT_A_b38	rs70962981	5.2e-05	-0.1	Muscle - Skeletal
1832	MERTK	chr2_112063649_A_G_b38	rs10192728	5.2e-05	-0.1	Muscle - Skeletal
1833	MERTK	chr2_112064727_C_T_b38	rs4575728	5.2e-05	-0.1	Muscle - Skeletal
1834	MERTK	chr2_112031037_G_C_b38	rs4848968	5.4e-05	-0.13	Muscle - Skeletal
1835	MERTK	chr2_112031038_A_T_b38	rs4848969	5.4e-05	-0.13	Muscle - Skeletal
1836	MERTK	chr2_112082112_G_A_b38	rs72829647	6.1e-05	0.34	Muscle - Skeletal
1837	MERTK	chr2_112161397_A_G_b38	rs116824022	6.5e-05	0.26	Muscle - Skeletal
1838	MERTK	chr2_111873183_T_C_b38	rs188848058	6.6e-05	0.37	Muscle - Skeletal
1839	MERTK	chr2_111895315_G_A_b38	rs11687619	6.7e-05	-0.12	Muscle - Skeletal
1840	MERTK	chr2_111829107_G_A_b38	rs150438811	7.1e-05	0.32	Muscle - Skeletal
1841	MERTK	chr2_112041364_C_T_b38	rs4848975	7.2e-05	-0.1	Muscle - Skeletal
1842	MERTK	chr2_112042884_A_AC_b38	rs35791252	7.2e-05	-0.1	Muscle - Skeletal
1843	MERTK	chr2_112044768_G_A_b38	rs10207301	7.2e-05	-0.1	Muscle - Skeletal
1844	MERTK	chr2_112035079_C_T_b38	rs10169022	8.5e-05	-0.1	Muscle - Skeletal
1845	MERTK	chr2_111761870_T_C_b38	rs147968166	8.8e-05	0.45	Muscle - Skeletal
1846	MERTK	chr2_111851003_T_C_b38	rs147392821	8.8e-05	0.45	Muscle - Skeletal
1847	MERTK	chr2_111870135_G_A_b38	rs147180178	8.8e-05	0.45	Muscle - Skeletal
1848	MERTK	chr2_111872177_G_A_b38	rs185550757	8.8e-05	0.45	Muscle - Skeletal
1849	MERTK	chr2_111880524_G_C_b38	rs141011981	8.8e-05	0.45	Muscle - Skeletal
1850	MERTK	chr2_111882356_T_C_b38	rs116806955	8.8e-05	0.45	Muscle - Skeletal
1851	MERTK	chr2_112036404_T_C_b38	rs11684476	9.1e-05	-0.1	Muscle - Skeletal
1852	MERTK	chr2_112039292_T_A_b38	rs34593596	9.4e-05	-0.1	Muscle - Skeletal
1853	MERTK	chr2_111866825_G_A_b38	rs548138501	9.9e-05	0.47	Muscle - Skeletal
1854	MERTK	chr2_111846512_C_A_b38	rs113869330	0.0001	0.37	Muscle - Skeletal
1855	MERTK	chr2_111914370_C_T_b38	rs2871876	0.00011	0.1	Muscle - Skeletal
1856	MERTK	chr2_111887306_C_T_b38	rs62161114	0.00013	0.13	Muscle - Skeletal
1857	MERTK	chr2_112037055_T_C_b38	rs72829613	0.00017	-0.098	Muscle - Skeletal
1858	MTMR3	chr22_29738804_A_G_b38	rs140117	8.5e-10	0.15	Muscle - Skeletal
1859	MTMR3	chr22_29742160_A_T_b38	rs140119	8.5e-10	0.15	Muscle - Skeletal
1860	MTMR3	chr22_29751872_A_G_b38	rs131267	8.5e-10	0.15	Muscle - Skeletal
1861	MTMR3	chr22_29753557_C_T_b38	rs140127	8.5e-10	0.15	Muscle - Skeletal
1862	MTMR3	chr22_29751049_T_C_b38	rs140126	1.3e-09	0.15	Muscle - Skeletal
1863	MTMR3	chr22_29754151_T_C_b38	rs140128	1.3e-09	0.15	Muscle - Skeletal
1864	MTMR3	chr22_29742919_C_G_b38	rs140122	1.5e-09	0.15	Muscle - Skeletal
1865	MTMR3	chr22_29761600_T_C_b38	rs131284	1.7e-09	0.15	Muscle - Skeletal
1866	MTMR3	chr22_29762474_C_T_b38	rs131287	1.7e-09	0.15	Muscle - Skeletal
1867	MTMR3	chr22_29751949_C_G_b38	rs131268	1.7e-09	0.15	Muscle - Skeletal
1868	MTMR3	chr22_29733167_T_C_b38	rs140104	2e-09	0.15	Muscle - Skeletal
1869	MTMR3	chr22_29737892_C_T_b38	rs140114	2.2e-09	0.15	Muscle - Skeletal
1870	MTMR3	chr22_29757941_T_C_b38	rs131275	2.5e-09	0.15	Muscle - Skeletal
1871	MTMR3	chr22_29767343_G_A_b38	rs140134	2.7e-09	0.15	Muscle - Skeletal
1872	MTMR3	chr22_29769423_A_G_b38	rs140139	2.7e-09	0.15	Muscle - Skeletal
1873	MTMR3	chr22_29770448_G_A_b38	rs140140	2.7e-09	0.15	Muscle - Skeletal
1874	MTMR3	chr22_29784012_A_G_b38	rs131298	2.8e-09	0.15	Muscle - Skeletal
1875	MTMR3	chr22_29734324_A_G_b38	rs140106	2.9e-09	0.15	Muscle - Skeletal
1876	MTMR3	chr22_29736790_T_C_b38	rs140112	2.9e-09	0.15	Muscle - Skeletal
1877	MTMR3	chr22_29737441_T_A_b38	rs140113	2.9e-09	0.15	Muscle - Skeletal
1878	MTMR3	chr22_29918103_T_G_b38	rs713718	4.7e-09	-0.15	Muscle - Skeletal
1879	MTMR3	chr22_29919747_T_C_b38	rs245008	4.7e-09	0.15	Muscle - Skeletal
1880	MTMR3	chr22_29788961_A_G_b38	rs7954	4.8e-09	0.14	Muscle - Skeletal
1881	MTMR3	chr22_29792256_T_G_b38	rs5752962	4.8e-09	0.14	Muscle - Skeletal
1882	MTMR3	chr22_29804947_T_C_b38	rs36572	4.8e-09	0.14	Muscle - Skeletal
1883	MTMR3	chr22_29817983_T_G_b38	rs249396	4.8e-09	0.14	Muscle - Skeletal
1884	MTMR3	chr22_29742559_T_C_b38	rs140120	5.4e-09	0.14	Muscle - Skeletal
1885	MTMR3	chr22_29734827_CGCCCCA_C_b38	rs66696620	5.5e-09	0.15	Muscle - Skeletal
1886	MTMR3	chr22_29732671_T_C_b38	rs140103	7e-09	0.14	Muscle - Skeletal
1887	MTMR3	chr22_29737017_A_C_b38	rs131261	8.9e-09	0.14	Muscle - Skeletal
1888	MTMR3	chr22_29755698_T_C_b38	rs140130	1.4e-08	0.14	Muscle - Skeletal
1889	MTMR3	chr22_29864820_A_C_b38	rs9608819	1.4e-08	-0.14	Muscle - Skeletal
1890	MTMR3	chr22_29747217_G_A_b38	rs140123	1.6e-08	0.14	Muscle - Skeletal
1891	MTMR3	chr22_29749602_C_T_b38	rs131265	1.6e-08	0.14	Muscle - Skeletal
1892	MTMR3	chr22_29749728_G_T_b38	rs131266	1.6e-08	0.14	Muscle - Skeletal
1893	MTMR3	chr22_29736975_A_C_b38	rs131260	1.6e-08	0.14	Muscle - Skeletal
1894	MTMR3	chr22_29820179_C_T_b38	rs249401	1.8e-08	0.14	Muscle - Skeletal
1895	MTMR3	chr22_29735581_A_G_b38	rs140111	2.6e-08	0.14	Muscle - Skeletal
1896	MTMR3	chr22_29738774_C_T_b38	rs131264	2.6e-08	0.14	Muscle - Skeletal
1897	MTMR3	chr22_29863619_A_C_b38	rs9614086	2.7e-08	-0.14	Muscle - Skeletal
1898	MTMR3	chr22_29854323_A_T_b38	rs5752972	2.9e-08	0.14	Muscle - Skeletal
1899	MTMR3	chr22_29855191_A_G_b38	rs5763555	2.9e-08	0.14	Muscle - Skeletal
1900	MTMR3	chr22_29741273_G_A_b38	rs105311	4.7e-08	0.13	Muscle - Skeletal
1901	MTMR3	chr22_29732032_T_C_b38	rs140099	4.9e-08	0.14	Muscle - Skeletal
1902	MTMR3	chr22_29865230_A_G_b38	rs9625870	4.9e-08	-0.14	Muscle - Skeletal
1903	MTMR3	chr22_29753907_C_T_b38	rs131270	7.3e-08	0.13	Muscle - Skeletal
1904	MTMR3	chr22_29999237_A_C_b38	rs9608832	7.5e-08	-0.28	Muscle - Skeletal
1905	MTMR3	chr22_29754560_C_T_b38	rs140129	7.5e-08	0.13	Muscle - Skeletal
1906	MTMR3	chr22_29755593_A_G_b38	rs131271	7.5e-08	0.13	Muscle - Skeletal
1907	MTMR3	chr22_29756533_G_C_b38	rs140133	7.5e-08	0.13	Muscle - Skeletal
1908	MTMR3	chr22_29842328_A_T_b38	rs1076135	1e-07	0.13	Muscle - Skeletal
1909	MTMR3	chr22_29755727_A_G_b38	rs140131	1.2e-07	0.13	Muscle - Skeletal
1910	MTMR3	chr22_29757732_T_C_b38	rs131273	1.3e-07	0.13	Muscle - Skeletal
1911	MTMR3	chr22_29758112_C_A_b38	rs131277	1.3e-07	0.13	Muscle - Skeletal
1912	MTMR3	chr22_29759262_G_C_b38	rs131279	1.4e-07	0.13	Muscle - Skeletal
1913	MTMR3	chr22_29760441_A_G_b38	rs131281	1.4e-07	0.13	Muscle - Skeletal
1914	MTMR3	chr22_29762362_C_T_b38	rs131286	1.4e-07	0.13	Muscle - Skeletal
1915	MTMR3	chr22_29760619_A_C_b38	rs131282	1.5e-07	0.13	Muscle - Skeletal
1916	MTMR3	chr22_29732454_T_C_b38	rs140102	1.9e-07	0.13	Muscle - Skeletal
1917	MTMR3	chr22_29757666_A_G_b38	rs131272	2e-07	0.13	Muscle - Skeletal
1918	MTMR3	chr22_29742700_C_T_b38	rs140121	2.2e-07	0.13	Muscle - Skeletal
1919	MTMR3	chr22_29730655_T_C_b38	rs140098	2.5e-07	0.13	Muscle - Skeletal
1920	MTMR3	chr22_29728844_T_C_b38	rs140097	2.5e-07	0.13	Muscle - Skeletal
1921	MTMR3	chr22_30021731_A_T_b38	rs113652448	2.6e-07	-0.3	Muscle - Skeletal
1922	MTMR3	chr22_29732251_C_T_b38	rs140100	3.7e-07	0.13	Muscle - Skeletal
1923	MTMR3	chr22_29734527_C_A_b38	rs140107	3.8e-07	0.13	Muscle - Skeletal
1924	MTMR3	chr22_29842085_A_G_b38	rs1894474	4.3e-07	0.12	Muscle - Skeletal
1925	MTMR3	chr22_29728625_A_T_b38	rs140096	5e-07	0.12	Muscle - Skeletal
1926	MTMR3	chr22_29792095_C_T_b38	rs5752961	5.9e-07	0.12	Muscle - Skeletal
1927	MTMR3	chr22_29789900_A_T_b38	rs131301	6.6e-07	0.12	Muscle - Skeletal
1928	MTMR3	chr22_29818715_G_C_b38	rs249398	6.7e-07	0.12	Muscle - Skeletal
1929	MTMR3	chr22_29804373_C_G_b38	rs81800	6.9e-07	0.12	Muscle - Skeletal
1930	MTMR3	chr22_29808991_A_T_b38	rs36574	6.9e-07	0.12	Muscle - Skeletal
1931	MTMR3	chr22_29810302_C_A_b38	rs36576	6.9e-07	0.12	Muscle - Skeletal
1932	MTMR3	chr22_29735159_G_A_b38	rs140110	1e-06	0.12	Muscle - Skeletal
1933	MTMR3	chr22_30001451_G_A_b38	rs6519800	1.7e-06	-0.38	Muscle - Skeletal
1934	MTMR3	chr22_30026425_C_T_b38	rs10212055	2.3e-06	-0.37	Muscle - Skeletal
1935	MTMR3	chr22_29732391_C_T_b38	rs140101	2.6e-06	0.12	Muscle - Skeletal
1936	MTMR3	chr22_29919184_C_T_b38	rs9625885	3.1e-06	-0.36	Muscle - Skeletal
1937	MTMR3	chr22_29728380_C_T_b38	rs140094	4.3e-06	0.12	Muscle - Skeletal
1938	MTMR3	chr22_30032656_G_A_b38	rs9614132	5.4e-06	-0.16	Muscle - Skeletal
1939	MTMR3	chr22_29806785_G_C_b38	rs737945	7.2e-06	0.11	Muscle - Skeletal
1940	MTMR3	chr22_29820993_C_A_b38	rs6006267	7.4e-06	0.11	Muscle - Skeletal
1941	MTMR3	chr22_29824201_G_A_b38	rs5997534	7.4e-06	0.11	Muscle - Skeletal
1942	MTMR3	chr22_30070110_G_T_b38	rs9608843	9.9e-06	-0.16	Muscle - Skeletal
1943	MTMR3	chr22_30098653_T_C_b38	rs9614143	9.9e-06	-0.16	Muscle - Skeletal
1944	MTMR3	chr22_30103724_G_A_b38	rs7286905	9.9e-06	-0.16	Muscle - Skeletal
1945	MTMR3	chr22_30105497_T_A_b38	rs9614144	9.9e-06	-0.16	Muscle - Skeletal
1946	MTMR3	chr22_30107223_A_G_b38	rs7286551	9.9e-06	-0.16	Muscle - Skeletal
1947	MTMR3	chr22_30116257_A_G_b38	rs9614145	9.9e-06	-0.16	Muscle - Skeletal
1948	MTMR3	chr22_30135112_CAT_C_b38	rs35089120	9.9e-06	-0.16	Muscle - Skeletal
1949	MTMR3	chr22_30136684_C_T_b38	rs9614147	9.9e-06	-0.16	Muscle - Skeletal
1950	MTMR3	chr22_30153043_T_C_b38	rs73164739	1.4e-05	-0.15	Muscle - Skeletal
1951	MTMR3	chr22_30163255_CTT_C_b38	rs139117847	1.4e-05	-0.15	Muscle - Skeletal
1952	MTMR3	chr22_30167354_G_A_b38	rs9614152	1.4e-05	-0.15	Muscle - Skeletal
1953	MTMR3	chr22_30171969_G_A_b38	rs9614153	1.4e-05	-0.15	Muscle - Skeletal
1954	MTMR3	chr22_30027755_G_A_b38	rs9983	1.4e-05	-0.15	Muscle - Skeletal
1955	MTMR3	chr22_30042227_T_C_b38	rs57462999	1.4e-05	-0.15	Muscle - Skeletal
1956	MTMR3	chr22_30059389_G_A_b38	rs7292732	1.4e-05	-0.15	Muscle - Skeletal
1957	MTMR3	chr22_30085869_C_T_b38	rs9608845	1.5e-05	-0.15	Muscle - Skeletal
1958	MTMR3	chr22_29754215_T_G_b38	rs117750923	1.6e-05	-0.34	Muscle - Skeletal
1959	MTMR3	chr22_29757165_G_A_b38	rs9625858	1.6e-05	-0.34	Muscle - Skeletal
1960	MTMR3	chr22_29796494_T_C_b38	rs9620923	1.6e-05	-0.34	Muscle - Skeletal
1961	MTMR3	chr22_29969853_A_G_b38	rs9614122	1.7e-05	-0.15	Muscle - Skeletal
1962	MTMR3	chr22_29757875_G_A_b38	rs131274	1.8e-05	0.11	Muscle - Skeletal
1963	MTMR3	chr22_29737055_G_T_b38	rs131262	2.1e-05	0.11	Muscle - Skeletal
1964	MTMR3	chr22_29737056_C_T_b38	rs131263	2.1e-05	0.11	Muscle - Skeletal
1965	MTMR3	chr22_30828431_C_T_b38	rs74885332	2.2e-05	-0.34	Muscle - Skeletal
1966	MTMR3	chr22_30830916_G_A_b38	rs77486570	2.2e-05	-0.34	Muscle - Skeletal
1967	MTMR3	chr22_30092147_C_T_b38	rs12373962	2.2e-05	-0.15	Muscle - Skeletal
1968	MTMR3	chr22_30140067_T_G_b38	rs9608847	2.2e-05	-0.15	Muscle - Skeletal
1969	MTMR3	chr22_29753516_C_T_b38	rs131269	2.3e-05	0.11	Muscle - Skeletal
1970	MTMR3	chr22_29765144_C_G_b38	rs131289	2.3e-05	0.11	Muscle - Skeletal
1971	MTMR3	chr22_29726290_C_T_b38	rs140092	2.4e-05	0.11	Muscle - Skeletal
1972	MTMR3	chr22_30038134_C_T_b38	rs16987156	2.4e-05	-0.15	Muscle - Skeletal
1973	MTMR3	chr22_29739817_G_A_b38	rs140118	2.5e-05	0.11	Muscle - Skeletal
1974	MTMR3	chr22_30018351_C_T_b38	rs9608836	2.5e-05	-0.15	Muscle - Skeletal
1975	MTMR3	chr22_29728461_C_T_b38	rs140095	2.7e-05	0.11	Muscle - Skeletal
1976	MTMR3	chr22_30001357_T_C_b38	rs9614128	2.9e-05	-0.15	Muscle - Skeletal
1977	MTMR3	chr22_30186009_G_C_b38	rs9614155	2.9e-05	-0.15	Muscle - Skeletal
1978	MTMR3	chr22_30053105_A_G_b38	rs193474	3e-05	-0.11	Muscle - Skeletal
1979	MTMR3	chr22_30011663_T_C_b38	rs41161	3e-05	-0.11	Muscle - Skeletal
1980	MTMR3	chr22_30008664_T_C_b38	rs41156	3e-05	-0.11	Muscle - Skeletal
1981	MTMR3	chr22_29747704_G_C_b38	rs140124	3.1e-05	0.11	Muscle - Skeletal
1982	MTMR3	chr22_29997555_C_G_b38	rs7285751	3.1e-05	-0.15	Muscle - Skeletal
1983	MTMR3	chr22_29998742_G_GT_b38	rs151302635	3.1e-05	-0.15	Muscle - Skeletal
1984	MTMR3	chr22_29879179_C_T_b38	rs28595572	3.4e-05	-0.15	Muscle - Skeletal
1985	MTMR3	chr22_29971025_A_T_b38	rs16988135	3.5e-05	-0.15	Muscle - Skeletal
1986	MTMR3	chr22_29779662_T_C_b38	rs77191376	3.6e-05	-0.34	Muscle - Skeletal
1987	MTMR3	chr22_29894136_C_T_b38	rs9614102	3.9e-05	0.11	Muscle - Skeletal
1988	MTMR3	chr22_29978292_T_C_b38	rs9306468	3.9e-05	0.11	Muscle - Skeletal
1989	MTMR3	chr22_29964926_G_A_b38	rs4820824	3.9e-05	0.1	Muscle - Skeletal
1990	MTMR3	chr22_30054532_G_A_b38	rs193476	4e-05	-0.11	Muscle - Skeletal
1991	MTMR3	chr22_30064445_G_T_b38	rs5763751	4e-05	-0.11	Muscle - Skeletal
1992	MTMR3	chr22_30014451_T_C_b38	rs9614131	4.1e-05	-0.14	Muscle - Skeletal
1993	MTMR3	chr22_30076265_G_A_b38	rs1989870	4.2e-05	-0.11	Muscle - Skeletal
1994	MTMR3	chr22_30036414_C_A_b38	rs41176	4.3e-05	-0.11	Muscle - Skeletal
1995	MTMR3	chr22_29959504_G_A_b38	rs59663694	4.5e-05	0.11	Muscle - Skeletal
1996	MTMR3	chr22_29962756_G_A_b38	rs73162764	4.5e-05	0.11	Muscle - Skeletal
1997	MTMR3	chr22_30026118_C_G_b38	rs41171	4.6e-05	-0.11	Muscle - Skeletal
1998	MTMR3	chr22_29537298_G_A_b38	rs73159014	4.7e-05	-0.19	Muscle - Skeletal
1999	MTMR3	chr22_29846525_ATTGAGT_A_b38	rs71670234	4.7e-05	-0.14	Muscle - Skeletal
[truncated: 2,224 more rows]

## Sheet: LIVER
	Gene Symbol	Variant ID	SNP ID	P-value	NES	Tissue
1	FAM86B3P	chr8_8821412_C_T_b38	rs4841048	1.1e-05	-2.5	Liver
2	FSD2	chr15_82742841_G_A_b38	rs28847707	2.4e-06	0.3	Liver
3	FSD2	chr15_82745045_G_A_b38	rs28540813	2.4e-06	0.3	Liver
4	FSD2	chr15_82746359_G_A_b38	rs4638544	2.4e-06	0.3	Liver
5	FSD2	chr15_82747452_A_G_b38	rs7174656	2.4e-06	0.3	Liver
6	FSD2	chr15_82750492_T_C_b38	rs1124911	2.4e-06	0.3	Liver
7	FSD2	chr15_82746200_TATAA_T_b38	rs112764635	6.2e-06	0.3	Liver
8	FSD2	chr15_82782205_C_G_b38	rs4779062	1.9e-05	0.26	Liver
9	FSD2	chr15_82853993_C_T_b38	rs12442119	2.1e-05	0.23	Liver
10	FSD2	chr15_82851629_G_A_b38	rs3784376	2.3e-05	0.23	Liver
11	FSD2	chr15_82900482_G_GA_b38	rs67341050	2.5e-05	0.22	Liver
12	FSD2	chr15_82851476_A_G_b38	rs3784377	2.6e-05	0.23	Liver
13	FSD2	chr15_82851830_G_A_b38	rs899746	4.1e-05	0.22	Liver
14	FSD2	chr15_82853257_CACTCCCCCCGCA_C_b38	rs142534654	4.1e-05	0.22	Liver
15	FSD2	chr15_82754741_C_T_b38	rs3803383	5.8e-05	0.3	Liver
16	MERTK	chr2_111924414_G_A_b38	rs72823490	2e-11	1.3	Liver
17	MERTK	chr2_111926050_C_G_b38	rs188222309	2e-11	1.3	Liver
18	MERTK	chr2_111926544_T_TGGTGAAACCCCGTCTCTACTA_b38	rs552279901	2e-11	1.3	Liver
19	MERTK	chr2_111929696_C_T_b38	rs56348540	2e-11	1.3	Liver
20	MERTK	chr2_111932070_C_T_b38	rs72823496	2e-11	1.3	Liver
21	MERTK	chr2_111941407_G_A_b38	rs72823502	2e-11	1.3	Liver
22	MERTK	chr2_111943257_T_C_b38	rs72825604	2e-11	1.3	Liver
23	MERTK	chr2_111955251_C_T_b38	rs55814634	2e-11	1.3	Liver
24	MERTK	chr2_111956326_GCTAC_G_b38	rs143485906	2e-11	1.3	Liver
25	MERTK	chr2_111959353_A_T_b38	rs72825612	2e-11	1.3	Liver
26	MERTK	chr2_111964841_G_T_b38	rs1546636	2e-11	1.3	Liver
27	MERTK	chr2_111968675_G_A_b38	rs144730971	2e-11	1.3	Liver
28	MERTK	chr2_111972340_G_A_b38	rs72825617	2e-11	1.3	Liver
29	MERTK	chr2_111976115_A_C_b38	rs72825620	2e-11	1.3	Liver
30	MERTK	chr2_111984547_G_C_b38	rs55730179	2e-11	1.3	Liver
31	MERTK	chr2_111984552_A_G_b38	rs55971930	2e-11	1.3	Liver
32	MERTK	chr2_111984824_A_G_b38	rs56268477	2e-11	1.3	Liver
33	MERTK	chr2_111995947_C_CCAAAA_b38	rs200729422	2e-11	1.3	Liver
34	MERTK	chr2_111996652_T_C_b38	rs72825639	2e-11	1.3	Liver
35	MERTK	chr2_112003792_G_A_b38	rs56097910	2e-11	1.3	Liver
36	MERTK	chr2_112005571_G_A_b38	rs72825650	2e-11	1.3	Liver
37	MERTK	chr2_112021971_G_GA_b38	rs112340384	2.1e-09	1	Liver
38	MERTK	chr2_112022155_G_T_b38	rs72825667	2.1e-09	1	Liver
39	MERTK	chr2_112024781_T_G_b38	rs72825668	2.1e-09	1	Liver
40	MERTK	chr2_112024794_G_A_b38	rs72825671	2.1e-09	1	Liver
41	MERTK	chr2_112025750_T_C_b38	rs72825672	2.1e-09	1	Liver
42	MERTK	chr2_112032527_T_C_b38	rs72825689	2.1e-09	1	Liver
43	MERTK	chr2_112026505_C_T_b38	rs72825673	9.8e-09	0.93	Liver
44	MERTK	chr2_112028198_T_C_b38	rs4848958	1.1e-07	0.4	Liver
45	MERTK	chr2_112014253_C_G_b38	rs4441478	1.2e-07	0.39	Liver
46	MERTK	chr2_112016528_C_T_b38	rs56361454	1.2e-07	0.39	Liver
47	MERTK	chr2_112006817_G_A_b38	rs10864895	2.1e-07	0.36	Liver
48	MERTK	chr2_112007315_C_T_b38	rs10192602	2.1e-07	0.36	Liver
49	MERTK	chr2_112007985_C_T_b38	rs10195619	2.1e-07	0.36	Liver
50	MERTK	chr2_111985456_T_C_b38	rs11675946	2.1e-07	0.39	Liver
51	MERTK	chr2_111999134_T_G_b38	rs35471545	2.1e-07	0.39	Liver
52	MERTK	chr2_112017487_G_A_b38	rs7422195	2.6e-07	0.36	Liver
53	MERTK	chr2_112040188_A_G_b38	rs116045387	7.8e-06	0.91	Liver
54	MERTK	chr2_112055428_G_A_b38	rs77815897	7.8e-06	0.91	Liver
55	MERTK	chr2_112055613_G_C_b38	rs145486099	7.8e-06	0.91	Liver
56	MERTK	chr2_112056202_TAGAA_T_b38	rs144405499	7.8e-06	0.91	Liver
57	MERTK	chr2_112056223_C_A_b38	rs189188041	7.8e-06	0.91	Liver
58	MERTK	chr2_112058557_A_T_b38	rs539098932	7.8e-06	0.91	Liver
59	MERTK	chr2_112068914_C_T_b38	rs180793111	7.8e-06	0.91	Liver
60	MERTK	chr2_112137183_T_G_b38	rs187817952	2.1e-05	0.85	Liver
61	MERTK	chr2_112023248_G_A_b38	rs10203902	2.8e-05	0.5	Liver
62	MERTK	chr2_112024340_T_C_b38	rs13419523	2.8e-05	0.5	Liver
63	MERTK	chr2_112029638_G_C_b38	rs6755828	2.8e-05	0.5	Liver
64	MERTK	chr2_112063287_G_T_b38	rs73958416	3.8e-05	0.7	Liver
65	MERTK	chr2_112063288_C_T_b38	rs73958417	3.8e-05	0.7	Liver
66	MERTK	chr2_112065399_G_T_b38	rs72940094	3.8e-05	0.7	Liver
67	MERTK	chr2_112065463_A_C_b38	rs60228516	3.8e-05	0.7	Liver
68	MERTK	chr2_112068898_G_A_b38	rs59679251	4.4e-05	0.75	Liver
69	MLIP	chr6_54056876_T_C_b38	rs9370260	2.1e-46	0.96	Liver
70	MLIP	chr6_54046190_T_G_b38	rs9370258	5.7e-46	0.96	Liver
71	MLIP	chr6_54047815_C_T_b38	rs9382280	5.7e-46	0.96	Liver
72	MLIP	chr6_54059899_T_C_b38	rs9296736	1.1e-45	0.96	Liver
73	MLIP	chr6_54038045_G_A_b38	rs7450517	3.9e-44	0.95	Liver
74	MLIP	chr6_54038354_G_A_b38	rs9637973	3.9e-44	0.95	Liver
75	MLIP	chr6_54039549_T_C_b38	rs1325831	3.9e-44	0.95	Liver
76	MLIP	chr6_54074926_A_G_b38	rs9349693	3.3e-41	0.94	Liver
77	MLIP	chr6_54086067_G_A_b38	rs614956	3.3e-41	0.94	Liver
78	MLIP	chr6_54092790_T_C_b38	rs625899	8.9e-41	0.93	Liver
79	MLIP	chr6_54036531_G_A_b38	rs4715438	3.1e-39	-0.91	Liver
80	MLIP	chr6_54082289_A_C_b38	rs562559	2.4e-20	0.75	Liver
81	MLIP	chr6_54063695_T_TA_b38	rs34601337	6.7e-17	-0.75	Liver
82	MLIP	chr6_54056329_A_C_b38	rs9474720	1e-16	-0.74	Liver
83	MLIP	chr6_54090086_G_A_b38	rs582710	1e-16	0.74	Liver
84	MLIP	chr6_54091164_C_T_b38	rs598103	1e-16	0.74	Liver
85	MLIP	chr6_54093586_A_T_b38	rs639665	1e-16	0.74	Liver
86	MLIP	chr6_54093706_C_A_b38	rs640449	1e-16	0.74	Liver
87	MLIP	chr6_54074176_A_G_b38	rs35307174	1e-15	0.75	Liver
88	MLIP	chr6_54029992_C_T_b38	rs1359563	1.6e-15	0.6	Liver
89	MLIP	chr6_54087059_C_T_b38	rs629761	1.8e-15	0.75	Liver
90	MLIP	chr6_54037373_G_A_b38	rs16884633	3.6e-13	-0.71	Liver
91	MLIP	chr6_54046063_G_A_b38	rs9382279	9.9e-12	0.71	Liver
92	MLIP	chr6_54073025_T_C_b38	rs10484650	3.4e-11	-0.68	Liver
93	MLIP	chr6_54091359_G_A_b38	rs62397372	1.5e-10	-0.84	Liver
94	MLIP	chr6_54093607_C_T_b38	rs62397374	1.5e-10	-0.84	Liver
95	MLIP	chr6_54052989_A_C_b38	rs9474718	1.5e-10	-0.66	Liver
96	MLIP	chr6_54035402_T_C_b38	rs7753626	2.2e-10	-0.66	Liver
97	MLIP	chr6_54085387_T_A_b38	rs62397369	3.1e-10	-0.82	Liver
98	MLIP	chr6_54046737_C_G_b38	rs12527071	3.5e-10	-0.79	Liver
99	MLIP	chr6_54073513_A_G_b38	rs10948797	4.1e-10	-0.74	Liver
100	MLIP	chr6_54073814_T_C_b38	rs7742036	4.1e-10	-0.74	Liver
101	MLIP	chr6_54095454_T_C_b38	rs35694260	4.4e-10	-0.67	Liver
102	MLIP	chr6_54036601_A_C_b38	rs62397362	7.4e-10	-0.79	Liver
103	MLIP	chr6_54038688_T_G_b38	rs75478696	7.4e-10	-0.79	Liver
104	MLIP	chr6_54092079_T_C_b38	rs557018	7.6e-10	0.71	Liver
105	MLIP	chr6_54085572_G_T_b38	rs961290	8e-10	-0.72	Liver
106	MLIP	chr6_54093902_C_T_b38	rs6938357	8e-10	-0.72	Liver
107	MLIP	chr6_54054609_A_G_b38	rs16884654	9.2e-10	-0.77	Liver
108	MLIP	chr6_54028648_C_T_b38	rs6937791	1e-09	-0.77	Liver
109	MLIP	chr6_54057505_T_C_b38	rs73434393	1.4e-09	-0.71	Liver
110	MLIP	chr6_54096005_G_A_b38	rs1407239	1.6e-09	0.47	Liver
111	MLIP	chr6_54037919_G_T_b38	rs9382278	1.8e-09	-0.76	Liver
112	MLIP	chr6_54080813_C_T_b38	rs16884668	1.9e-09	-0.75	Liver
113	MLIP	chr6_54086535_A_G_b38	rs526144	3e-09	0.67	Liver
114	MLIP	chr6_54088594_A_G_b38	rs673471	3e-09	0.67	Liver
115	MLIP	chr6_54089781_C_T_b38	rs689298	3e-09	0.67	Liver
116	MLIP	chr6_54089916_T_C_b38	rs581785	3e-09	0.67	Liver
117	MLIP	chr6_54093978_G_T_b38	rs641426	3e-09	0.67	Liver
118	MLIP	chr6_54034810_A_C_b38	rs7766702	3.5e-09	-0.77	Liver
119	MLIP	chr6_54031888_C_G_b38	rs62397361	2.1e-08	-0.73	Liver
120	MLIP	chr6_54046309_A_G_b38	rs2894817	4.1e-07	-0.71	Liver
121	MLIP	chr6_54058194_G_T_b38	rs371013729	2.5e-06	-0.95	Liver
122	MLIP	chr6_54081978_T_G_b38	rs12209586	2.8e-06	-1.4	Liver
123	MLIP	chr6_54163271_T_C_b38	rs6915002	4.3e-06	0.39	Liver
124	MLIP	chr6_54099906_T_G_b38	rs1830949	7.4e-06	0.36	Liver
125	MLIP	chr6_54107123_T_C_b38	rs1407229	8.1e-06	0.35	Liver
126	MLIP	chr6_54096529_A_G_b38	rs1321892	1e-05	0.35	Liver
127	MLIP	chr6_54108972_C_T_b38	rs10948798	1.3e-05	-0.35	Liver
128	MLIP	chr6_54101416_CTTAAT_C_b38	rs138844073	1.4e-05	-0.35	Liver
129	MLIP	chr6_54104112_C_T_b38	rs490628	1.4e-05	-0.35	Liver
130	MLIP	chr6_54072109_C_T_b38	rs78241591	1.9e-05	-1.2	Liver
131	MLIP	chr6_54047537_A_G_b38	rs12191362	2.1e-05	-0.72	Liver
132	MLIP	chr6_54117832_G_A_b38	rs28791933	2.4e-05	0.33	Liver
133	MLIP	chr6_54106603_G_A_b38	rs1028804	3e-05	0.33	Liver
134	MLIP	chr6_54118192_A_C_b38	rs4521576	4e-05	0.33	Liver
135	MLIP	chr6_54105520_T_G_b38	rs545829	4.4e-05	-0.33	Liver
136	MLIP	chr6_54110389_T_C_b38	rs506096	4.4e-05	-0.33	Liver
137	MLIP	chr6_54112651_C_T_b38	rs519978	4.4e-05	-0.33	Liver
138	MLIP	chr6_54114019_T_G_b38	rs486135	4.4e-05	-0.33	Liver
139	MLIP	chr6_52949138_A_T_b38	rs7744839	4.8e-05	-0.8	Liver
140	MLIP	chr6_54133325_T_G_b38	rs816378	5e-05	-0.33	Liver
141	MLIP	chr6_54096986_A_G_b38	rs685893	5e-05	-0.33	Liver
142	MLIP	chr6_54105134_G_C_b38	rs616579	5e-05	-0.33	Liver
143	MLIP	chr6_54113113_A_T_b38	rs515501	5e-05	-0.33	Liver
144	MLIP	chr6_54117762_T_C_b38	rs9474739	5e-05	-0.33	Liver
145	MLIP	chr6_54152867_A_AGAAT_b38	rs5876362	5e-05	-0.33	Liver
146	MLIP	chr6_54159845_G_A_b38	rs4301306	5e-05	0.33	Liver
147	MLIP	chr6_54164354_G_C_b38	rs2145759	5e-05	0.33	Liver
148	NFATC2	chr20_51397596_C_T_b38	rs140071969	2e-08	1.9	Liver
149	PKHD1	chr6_51511313_C_T_b38	rs6906712	3.8e-06	0.68	Liver
150	PKHD1	chr6_51974752_A_C_b38	rs2499472	3.9e-06	-0.27	Liver
151	PKHD1	chr6_51619707_C_T_b38	rs75914518	4e-06	0.68	Liver
152	PKHD1	chr6_51622141_C_A_b38	rs17740031	4e-06	0.68	Liver
153	PKHD1	chr6_51622380_A_G_b38	rs1414505	4e-06	0.68	Liver
154	PKHD1	chr6_51623991_T_G_b38	rs17667402	4e-06	0.68	Liver
155	PKHD1	chr6_51532935_T_C_b38	rs111428475	4.4e-06	0.69	Liver
156	PKHD1	chr6_51532984_G_C_b38	rs75726370	4.4e-06	0.69	Liver
157	PKHD1	chr6_51535051_A_C_b38	rs17666863	4.4e-06	0.69	Liver
158	PKHD1	chr6_52095047_C_A_b38	rs12180847	5.6e-06	0.29	Liver
159	PKHD1	chr6_52096021_G_A_b38	rs35021087	5.6e-06	0.29	Liver
160	PKHD1	chr6_52096374_C_T_b38	rs9474148	5.6e-06	0.29	Liver
161	PKHD1	chr6_51977994_A_T_b38	rs10948663	5.8e-06	0.27	Liver
162	PKHD1	chr6_52104962_C_T_b38	rs9463756	6.6e-06	0.28	Liver
163	PKHD1	chr6_52106933_CT_C_b38	rs35796984	6.6e-06	0.28	Liver
164	PKHD1	chr6_52110611_G_A_b38	rs59897176	6.6e-06	0.28	Liver
165	PKHD1	chr6_51624983_T_TAA_b38	rs10700140	9.5e-06	0.65	Liver
166	PKHD1	chr6_51625464_T_A_b38	rs17740067	9.5e-06	0.65	Liver
167	PKHD1	chr6_51625711_A_G_b38	rs78468924	9.5e-06	0.65	Liver
168	PKHD1	chr6_51625761_T_C_b38	rs77762413	9.5e-06	0.65	Liver
169	PKHD1	chr6_51965092_T_A_b38	rs927184	1e-05	-0.26	Liver
170	PKHD1	chr6_52138966_G_A_b38	rs9370102	1e-05	0.26	Liver
171	PKHD1	chr6_52119083_C_T_b38	rs34156262	1.1e-05	0.27	Liver
172	PKHD1	chr6_52099018_G_T_b38	rs13216319	1.3e-05	0.28	Liver
173	PKHD1	chr6_51333563_A_T_b38	rs1385841715	1.3e-05	0.7	Liver
174	PKHD1	chr6_51337717_A_C_b38	rs17738469	1.3e-05	0.7	Liver
175	PKHD1	chr6_52030914_A_T_b38	rs13195344	1.3e-05	0.28	Liver
176	PKHD1	chr6_51995853_T_G_b38	rs61613565	1.6e-05	0.27	Liver
177	PKHD1	chr6_52007899_TC_T_b38	rs11326903	1.6e-05	0.27	Liver
178	PKHD1	chr6_51968251_A_G_b38	rs1266904	1.8e-05	-0.25	Liver
179	PKHD1	chr6_51969240_A_G_b38	rs1080078	1.8e-05	-0.25	Liver
180	PKHD1	chr6_52065639_T_G_b38	rs12529349	1.9e-05	0.27	Liver
181	PKHD1	chr6_52073444_A_G_b38	rs9474140	1.9e-05	0.27	Liver
182	PKHD1	chr6_52077138_G_A_b38	rs10484883	1.9e-05	0.27	Liver
183	PKHD1	chr6_52079155_C_T_b38	rs16882077	1.9e-05	0.27	Liver
184	PKHD1	chr6_51481066_G_A_b38	rs141707622	2.2e-05	0.61	Liver
185	PKHD1	chr6_51483272_G_A_b38	rs144688660	2.2e-05	0.61	Liver
186	PKHD1	chr6_51493508_G_GAT_b38	rs112862329	2.2e-05	0.61	Liver
187	PKHD1	chr6_51494054_T_A_b38	rs6928594	2.2e-05	0.61	Liver
188	PKHD1	chr6_51494258_G_T_b38	rs80321997	2.2e-05	0.61	Liver
189	PKHD1	chr6_51494265_C_T_b38	rs6910511	2.2e-05	0.61	Liver
190	PKHD1	chr6_51495100_G_GC_b38	rs112461727	2.2e-05	0.61	Liver
191	PKHD1	chr6_51496450_T_C_b38	rs5011490	2.2e-05	0.61	Liver
192	PKHD1	chr6_51534590_T_C_b38	rs16881544	2.2e-05	0.61	Liver
193	PKHD1	chr6_51536490_G_A_b38	rs16881552	2.2e-05	0.61	Liver
194	PKHD1	chr6_51539893_G_C_b38	rs79558678	2.2e-05	0.61	Liver
195	PKHD1	chr6_51544907_G_GGA_b38	rs139626961	2.2e-05	0.61	Liver
196	PKHD1	chr6_51549208_T_C_b38	rs111606589	2.3e-05	0.66	Liver
197	PKHD1	chr6_52039243_G_C_b38	rs7775071	2.6e-05	0.27	Liver
198	PKHD1	chr6_52039338_TCATGGGG_T_b38	rs56341512	2.6e-05	0.27	Liver
199	PKHD1	chr6_51626230_T_C_b38	rs2661484	2.8e-05	0.61	Liver
200	PKHD1	chr6_51626278_T_C_b38	rs2580001	2.8e-05	0.61	Liver
201	PKHD1	chr6_52046560_C_T_b38	rs9474137	3.1e-05	0.26	Liver
202	PKHD1	chr6_52070178_C_T_b38	rs6903209	3.3e-05	0.26	Liver
203	PKHD1	chr6_52138031_C_T_b38	rs9370101	3.6e-05	0.34	Liver
204	PRAG1	chr8_8538231_C_G_b38	rs10086615	1.4e-07	-0.32	Liver
205	PRAG1	chr8_8532176_C_T_b38	rs11991064	2.4e-07	-0.31	Liver
206	PRAG1	chr8_8560051_C_G_b38	rs35990411	3.3e-07	-0.32	Liver
207	PRAG1	chr8_8531889_A_G_b38	rs6991406	3.9e-07	-0.31	Liver
208	PRAG1	chr8_8562102_C_T_b38	rs10108910	4.3e-07	-0.31	Liver
209	PRAG1	chr8_8561075_G_T_b38	rs34450143	4.7e-07	-0.31	Liver
210	PRAG1	chr8_8532557_G_T_b38	rs6994806	5.1e-07	-0.31	Liver
211	PRAG1	chr8_8552294_G_A_b38	rs12550186	6e-07	-0.31	Liver
212	PRAG1	chr8_8531630_G_C_b38	rs11250205	8e-07	-0.3	Liver
213	PRAG1	chr8_8552185_A_G_b38	rs7016037	9.6e-07	-0.3	Liver
214	PRAG1	chr8_8560261_C_T_b38	rs34747700	9.9e-07	-0.3	Liver
215	PRAG1	chr8_8554157_C_CATA_b38	rs10657900	1.1e-06	-0.31	Liver
216	PRAG1	chr8_8531924_A_G_b38	rs6991423	1.1e-06	-0.3	Liver
217	PRAG1	chr8_8553395_A_C_b38	rs4295668	1.2e-06	-0.3	Liver
218	PRAG1	chr8_8551450_C_T_b38	rs7833246	1.2e-06	-0.31	Liver
219	PRAG1	chr8_8550818_A_G_b38	rs4448277	1.5e-06	-0.3	Liver
220	PRAG1	chr8_8562256_A_G_b38	rs11781563	1.7e-06	-0.3	Liver
221	PRAG1	chr8_8550879_T_G_b38	rs4567044	1.8e-06	-0.3	Liver
222	PRAG1	chr8_8536787_C_T_b38	rs13249144	2e-06	0.31	Liver
223	PRAG1	chr8_8557699_C_A_b38	rs28611351	2e-06	-0.3	Liver
224	PRAG1	chr8_8553688_A_C_b38	rs55892734	2.1e-06	-0.3	Liver
225	PRAG1	chr8_8540726_C_A_b38	rs11993942	2.3e-06	-0.29	Liver
226	PRAG1	chr8_8555870_G_A_b38	rs2294143	2.3e-06	-0.3	Liver
227	PRAG1	chr8_8537975_C_T_b38	rs6601706	2.4e-06	0.3	Liver
228	PRAG1	chr8_8557972_T_TAAG_b38	rs34715712	2.4e-06	-0.3	Liver
229	PRAG1	chr8_8532901_T_C_b38	rs4840980	2.5e-06	-0.29	Liver
230	PRAG1	chr8_8539376_C_A_b38	rs7005440	2.7e-06	0.3	Liver
231	PRAG1	chr8_8538346_G_A_b38	rs6601707	2.7e-06	0.3	Liver
232	PRAG1	chr8_8550376_A_G_b38	rs2001445	2.7e-06	-0.29	Liver
233	PRAG1	chr8_8554864_C_G_b38	rs3748146	2.7e-06	-0.29	Liver
234	PRAG1	chr8_8556988_C_T_b38	rs13272989	2.9e-06	-0.29	Liver
235	PRAG1	chr8_8535232_C_T_b38	rs1986583	3.2e-06	0.29	Liver
236	PRAG1	chr8_8553635_A_T_b38	rs4398919	3.4e-06	-0.3	Liver
237	PRAG1	chr8_8553857_T_C_b38	rs7002609	3.4e-06	-0.3	Liver
238	PRAG1	chr8_8554936_T_C_b38	rs3748145	3.4e-06	-0.3	Liver
239	PRAG1	chr8_8535900_G_C_b38	rs67886466	3.6e-06	0.29	Liver
240	PRAG1	chr8_8531546_T_C_b38	rs4840979	4.6e-06	0.29	Liver
241	PRAG1	chr8_8538754_G_A_b38	rs6989242	5.2e-06	0.29	Liver
242	PRAG1	chr8_8537367_C_T_b38	rs4840986	5.3e-06	-0.29	Liver
243	PRAG1	chr8_8560769_G_T_b38	rs35491016	5.6e-06	-0.28	Liver
244	PRAG1	chr8_8537060_C_T_b38	rs4840985	7.6e-06	-0.28	Liver
245	PRAG1	chr8_8525336_T_C_b38	rs66830709	8.8e-06	0.33	Liver
246	PRAG1	chr8_8526027_C_T_b38	rs35198755	8.8e-06	0.33	Liver
247	PRAG1	chr8_8533310_T_A_b38	rs4840982	8.9e-06	-0.27	Liver
248	PRAG1	chr8_8572615_T_A_b38	rs10092288	9.5e-06	-0.29	Liver
249	PRAG1	chr8_8514319_T_A_b38	rs11775277	1e-05	0.32	Liver
250	PRAG1	chr8_8514380_A_G_b38	rs11774469	1e-05	0.32	Liver
251	PRAG1	chr8_8515619_G_A_b38	rs17616242	1e-05	0.32	Liver
252	PRAG1	chr8_8559826_TC_T_b38	rs59975777	1.1e-05	-0.28	Liver
253	PRAG1	chr8_8572177_A_G_b38	rs4840991	1.1e-05	-0.29	Liver
254	PRAG1	chr8_8515090_G_T_b38	rs4427177	1.2e-05	0.32	Liver
255	PRAG1	chr8_8515209_T_C_b38	rs4469458	1.2e-05	0.32	Liver
256	PRAG1	chr8_8513964_T_C_b38	rs4840345	1.3e-05	0.32	Liver
257	PRAG1	chr8_8521595_G_A_b38	rs77443251	1.3e-05	0.32	Liver
258	PRAG1	chr8_8546681_A_C_b38	rs56259016	1.3e-05	0.27	Liver
259	PRAG1	chr8_8566283_T_C_b38	rs7001330	1.3e-05	-0.29	Liver
260	PRAG1	chr8_8563404_T_C_b38	rs6601710	1.4e-05	-0.28	Liver
261	PRAG1	chr8_8562876_A_T_b38	rs4418341	1.5e-05	-0.28	Liver
262	PRAG1	chr8_8516864_G_A_b38	rs4639513	1.6e-05	0.32	Liver
263	PRAG1	chr8_8516881_A_G_b38	rs4375004	1.6e-05	0.32	Liver
264	PRAG1	chr8_8543213_A_G_b38	rs10903346	1.7e-05	0.28	Liver
265	PRAG1	chr8_8530393_A_C_b38	rs10109703	1.7e-05	-0.3	Liver
266	PRAG1	chr8_8551665_G_A_b38	rs11996880	1.7e-05	-0.28	Liver
267	PRAG1	chr8_8537427_A_G_b38	rs7832065	1.9e-05	0.28	Liver
268	PRAG1	chr8_8537113_C_A_b38	rs9693909	1.9e-05	0.28	Liver
269	PRAG1	chr8_8565806_C_CAA_b38	rs72584150	2.2e-05	-0.28	Liver
270	PRAG1	chr8_8513610_C_T_b38	rs4500083	2.4e-05	0.31	Liver
271	PRAG1	chr8_8564801_G_A_b38	rs11779600	2.5e-05	-0.27	Liver
272	PRAG1	chr8_8261726_C_T_b38	rs2001840	3.1e-05	0.29	Liver
273	PRAG1	chr8_8273016_A_T_b38	rs2948285	3.1e-05	0.29	Liver
274	PRAG1	chr8_8533834_T_C_b38	rs12547957	3.1e-05	0.25	Liver
275	PRAG1	chr8_8537611_C_T_b38	rs11250206	3.1e-05	-0.27	Liver
276	PRAG1	chr8_8537814_C_T_b38	rs4636209	3.1e-05	-0.27	Liver
277	PRAG1	chr8_8534764_T_A_b38	rs4840984	3.5e-05	-0.26	Liver
278	PRAG1	chr8_8540292_C_A_b38	rs7839669	3.6e-05	-0.26	Liver
279	PRAG1	chr8_8272638_A_G_b38	rs2948286	4e-05	0.28	Liver
280	PRAG1	chr8_8563660_T_C_b38	rs7820527	4.1e-05	-0.27	Liver
281	PRAG1	chr8_8572962_G_A_b38	rs4840346	4.1e-05	-0.26	Liver
282	PRAG1	chr8_8512497_T_C_b38	rs4840977	4.2e-05	0.26	Liver
283	PRAG1	chr8_8540275_C_A_b38	rs11782884	4.2e-05	-0.26	Liver
284	PRAG1	chr8_8516832_A_C_b38	rs4375003	4.4e-05	0.28	Liver
285	RPS6KA1	chr1_26432658_A_G_b38	rs3811461	2e-20	0.66	Liver
286	RPS6KA1	chr1_26457276_T_C_b38	rs9328728	2.2e-20	0.67	Liver
287	RPS6KA1	chr1_26471017_C_T_b38	rs2290588	2.2e-20	0.67	Liver
288	RPS6KA1	chr1_26477599_G_A_b38	rs4659375	2.2e-20	0.67	Liver
289	RPS6KA1	chr1_26460136_G_A_b38	rs3816539	5.7e-20	0.67	Liver
290	RPS6KA1	chr1_26468227_TA_T_b38	rs10709725	5.7e-20	0.67	Liver
291	RPS6KA1	chr1_26430996_T_C_b38	rs9438547	7.3e-20	0.65	Liver
292	RPS6KA1	chr1_26521149_C_T_b38	rs12046497	7.4e-20	0.67	Liver
293	RPS6KA1	chr1_26521463_C_T_b38	rs10458599	7.4e-20	0.67	Liver
294	RPS6KA1	chr1_26522821_G_A_b38	rs4970466	7.4e-20	0.67	Liver
295	RPS6KA1	chr1_26523415_T_C_b38	rs61692526	7.4e-20	0.67	Liver
296	RPS6KA1	chr1_26448876_G_C_b38	rs9438626	1.9e-19	0.65	Liver
297	RPS6KA1	chr1_26463322_G_A_b38	rs6675469	1.9e-19	0.65	Liver
298	RPS6KA1	chr1_26484121_C_G_b38	rs7524421	1.9e-19	0.65	Liver
299	RPS6KA1	chr1_26521895_C_T_b38	rs12094989	2.2e-19	0.65	Liver
300	RPS6KA1	chr1_26523482_T_C_b38	rs12093376	2.2e-19	0.65	Liver
301	RPS6KA1	chr1_26524174_C_T_b38	rs7539320	2.2e-19	0.65	Liver
302	RPS6KA1	chr1_26432282_G_A_b38	rs6656196	2.3e-19	0.65	Liver
303	RPS6KA1	chr1_26504769_A_G_b38	rs11806427	2.4e-19	0.66	Liver
304	RPS6KA1	chr1_26504886_T_C_b38	rs11806829	2.4e-19	0.66	Liver
305	RPS6KA1	chr1_26510576_C_A_b38	rs12086684	2.6e-19	0.65	Liver
306	RPS6KA1	chr1_26513087_C_T_b38	rs7521032	2.6e-19	0.65	Liver
307	RPS6KA1	chr1_26513419_T_G_b38	rs61789119	2.6e-19	0.65	Liver
308	RPS6KA1	chr1_26514335_G_A_b38	rs55840663	2.6e-19	0.65	Liver
309	RPS6KA1	chr1_26514413_C_T_b38	rs56241541	2.6e-19	0.65	Liver
310	RPS6KA1	chr1_26516729_T_A_b38	rs1975798	2.6e-19	0.65	Liver
311	RPS6KA1	chr1_26519704_C_T_b38	rs4970514	2.6e-19	0.65	Liver
312	RPS6KA1	chr1_26497089_T_G_b38	rs4659442	2.6e-19	0.66	Liver
313	RPS6KA1	chr1_26445967_G_T_b38	rs7522551	2.7e-19	0.65	Liver
314	RPS6KA1	chr1_26449784_CCCCACCTCAGGTAATCCG_C_b38	rs139827909	2.7e-19	0.65	Liver
315	RPS6KA1	chr1_26463296_T_C_b38	rs6690458	2.7e-19	0.65	Liver
316	RPS6KA1	chr1_26492392_T_C_b38	rs61789103	2.7e-19	0.65	Liver
317	RPS6KA1	chr1_26492393_T_C_b38	rs2045344	2.7e-19	0.65	Liver
318	RPS6KA1	chr1_26492394_G_C_b38	rs61789104	2.7e-19	0.65	Liver
319	RPS6KA1	chr1_26492403_A_G_b38	rs2045345	2.7e-19	0.65	Liver
320	RPS6KA1	chr1_26494739_A_G_b38	rs6693662	2.7e-19	0.65	Liver
321	RPS6KA1	chr1_26496055_T_TGCAGTGAGCAGAGATCACA_b38	rs139645983	2.7e-19	0.65	Liver
322	RPS6KA1	chr1_26497140_C_T_b38	rs4659443	2.7e-19	0.65	Liver
323	RPS6KA1	chr1_26498625_C_T_b38	rs4659444	2.7e-19	0.65	Liver
324	RPS6KA1	chr1_26499158_CCTAT_C_b38	rs67849345	2.7e-19	0.65	Liver
325	RPS6KA1	chr1_26501691_A_G_b38	rs6669111	2.7e-19	0.65	Liver
326	RPS6KA1	chr1_26525238_A_C_b38	rs12046614	4.3e-19	0.67	Liver
327	RPS6KA1	chr1_26517704_G_A_b38	rs4970498	7e-19	0.64	Liver
328	RPS6KA1	chr1_26518875_A_G_b38	rs12045800	7e-19	0.64	Liver
329	RPS6KA1	chr1_26440876_C_T_b38	rs11247958	7.5e-19	0.64	Liver
330	RPS6KA1	chr1_26483970_C_T_b38	rs7524245	7.5e-19	0.64	Liver
331	RPS6KA1	chr1_26485807_G_A_b38	rs12024530	7.5e-19	0.64	Liver
332	RPS6KA1	chr1_26491334_G_A_b38	rs10902748	7.5e-19	0.64	Liver
333	RPS6KA1	chr1_26493727_G_A_b38	rs7530096	7.5e-19	0.64	Liver
334	RPS6KA1	chr1_26495397_G_C_b38	rs11802779	7.5e-19	0.64	Liver
335	RPS6KA1	chr1_26485701_C_G_b38	rs12027388	1.7e-18	0.65	Liver
336	RPS6KA1	chr1_26456209_A_G_b38	rs3127010	7.1e-18	0.61	Liver
337	RPS6KA1	chr1_26474358_A_G_b38	rs2445635	7.1e-18	0.61	Liver
338	RPS6KA1	chr1_26502580_A_G_b38	rs3122646	1.3e-17	0.61	Liver
339	RPS6KA1	chr1_26481865_A_G_b38	rs2494395	1.3e-17	0.61	Liver
340	RPS6KA1	chr1_26517583_G_C_b38	rs6673072	1.3e-17	-0.61	Liver
341	RPS6KA1	chr1_26523915_C_T_b38	rs4402166	1.4e-17	-0.61	Liver
342	RPS6KA1	chr1_26424492_A_G_b38	rs6694351	1.9e-17	0.63	Liver
343	RPS6KA1	chr1_26512163_A_G_b38	rs6685806	2.3e-17	0.61	Liver
344	RPS6KA1	chr1_26452779_C_T_b38	rs4659374	5.5e-17	0.6	Liver
345	RPS6KA1	chr1_26479502_T_C_b38	rs2494397	7e-17	0.59	Liver
346	RPS6KA1	chr1_26448732_G_T_b38	rs9438551	7.7e-17	0.59	Liver
347	RPS6KA1	chr1_26486875_T_C_b38	rs2445637	1.7e-16	0.59	Liver
348	RPS6KA1	chr1_26544709_C_T_b38	rs4970485	2.9e-15	0.6	Liver
349	RPS6KA1	chr1_26546341_G_A_b38	rs17162190	1.3e-14	0.59	Liver
350	RPS6KA1	chr1_26558185_G_A_b38	rs3790644	3.6e-12	0.53	Liver
351	RPS6KA1	chr1_26564345_G_A_b38	rs414546	4e-12	0.53	Liver
352	RPS6KA1	chr1_26574828_G_A_b38	rs7726	4.4e-12	0.49	Liver
353	RPS6KA1	chr1_26535654_C_G_b38	rs4970483	9.6e-12	0.46	Liver
354	RPS6KA1	chr1_26539431_G_A_b38	rs1002488	4.7e-11	0.46	Liver
355	RPS6KA1	chr1_26544239_C_G_b38	rs1466286	1e-10	0.45	Liver
356	RPS6KA1	chr1_26572465_T_C_b38	rs282176	1.7e-10	0.45	Liver
357	RPS6KA1	chr1_26546063_A_G_b38	rs12723936	2.5e-10	0.45	Liver
358	RPS6KA1	chr1_26552885_T_C_b38	rs7543005	2.5e-10	0.45	Liver
359	RPS6KA1	chr1_26553797_C_T_b38	rs2290589	5.8e-10	0.44	Liver
360	RPS6KA1	chr1_26554498_T_C_b38	rs873151	5.8e-10	0.44	Liver
361	RPS6KA1	chr1_26551217_G_A_b38	rs2278979	7.5e-10	0.43	Liver
362	RPS6KA1	chr1_26577079_T_C_b38	rs406985	8.1e-10	0.42	Liver
363	RPS6KA1	chr1_26572634_C_T_b38	rs282177	1.1e-09	0.43	Liver
364	RPS6KA1	chr1_26566578_T_C_b38	rs9438508	2.2e-09	0.43	Liver
365	RPS6KA1	chr1_26566815_A_G_b38	rs383913	2.2e-09	0.43	Liver
366	RPS6KA1	chr1_26534508_G_A_b38	rs11589734	2.5e-09	-0.38	Liver
367	RPS6KA1	chr1_26514680_G_A_b38	rs6662955	2.9e-09	-0.51	Liver
368	RPS6KA1	chr1_26555315_C_A_b38	rs897641	3e-09	0.42	Liver
369	RPS6KA1	chr1_26560659_A_G_b38	rs34062688	3e-09	0.42	Liver
370	RPS6KA1	chr1_26561101_T_C_b38	rs1064196	3e-09	0.42	Liver
371	RPS6KA1	chr1_26562072_G_C_b38	rs9971001	3e-09	0.42	Liver
372	RPS6KA1	chr1_26564869_T_G_b38	rs3127013	3e-09	0.42	Liver
373	RPS6KA1	chr1_26421717_G_A_b38	rs11247955	3.2e-09	-0.37	Liver
374	RPS6KA1	chr1_26571651_A_G_b38	rs188158	3.2e-09	0.42	Liver
375	RPS6KA1	chr1_26566576_T_C_b38	rs396997	3.9e-09	0.42	Liver
376	RPS6KA1	chr1_26418869_C_CA_b38	rs11389104	4e-09	-0.41	Liver
377	RPS6KA1	chr1_26567345_G_A_b38	rs364977	4.4e-09	0.41	Liver
378	RPS6KA1	chr1_26476057_T_C_b38	rs12741800	4.6e-09	-0.37	Liver
379	RPS6KA1	chr1_26571019_A_AG_b38	rs34362557	6.3e-09	0.42	Liver
380	RPS6KA1	chr1_26500566_C_T_b38	rs36121084	6.9e-09	-0.37	Liver
381	RPS6KA1	chr1_26557925_T_C_b38	rs12726439	7e-09	0.42	Liver
382	RPS6KA1	chr1_26567020_A_ACT_b38	rs77451219	7.4e-09	0.43	Liver
383	RPS6KA1	chr1_26564780_TTTAA_T_b38	rs141369429	7.5e-09	0.41	Liver
384	RPS6KA1	chr1_26564359_C_T_b38	rs374007	9.1e-09	0.41	Liver
385	RPS6KA1	chr1_26422117_T_A_b38	rs11247956	9.4e-09	-0.36	Liver
386	RPS6KA1	chr1_26427451_T_C_b38	rs3811463	9.4e-09	-0.36	Liver
387	RPS6KA1	chr1_26566738_C_T_b38	rs369385	1.2e-08	0.41	Liver
388	RPS6KA1	chr1_26569311_A_G_b38	rs282175	1.2e-08	0.41	Liver
389	RPS6KA1	chr1_26423782_C_T_b38	rs12732255	1.5e-08	-0.35	Liver
390	RPS6KA1	chr1_26557548_C_G_b38	rs35245195	1.6e-08	0.41	Liver
391	RPS6KA1	chr1_26558373_G_A_b38	rs3790645	1.6e-08	0.41	Liver
392	RPS6KA1	chr1_26564157_C_G_b38	rs444482	1.6e-08	0.41	Liver
393	RPS6KA1	chr1_26564413_C_T_b38	rs447743	1.6e-08	0.41	Liver
394	RPS6KA1	chr1_26565599_C_T_b38	rs472271	1.6e-08	0.41	Liver
395	RPS6KA1	chr1_26565613_T_A_b38	rs657227	1.6e-08	0.41	Liver
396	RPS6KA1	chr1_26419836_A_G_b38	rs6598964	2.4e-08	-0.38	Liver
397	RPS6KA1	chr1_26414794_G_A_b38	rs11247954	1e-07	0.56	Liver
398	RPS6KA1	chr1_26398941_C_A_b38	rs11591111	1.2e-06	-0.32	Liver
399	RPS6KA1	chr1_26400049_T_C_b38	rs12402357	1.2e-06	-0.32	Liver
400	RPS6KA1	chr1_26400235_A_G_b38	rs11247948	1.2e-06	-0.32	Liver
401	RPS6KA1	chr1_26402586_T_C_b38	rs12117149	1.2e-06	-0.32	Liver
402	RPS6KA1	chr1_26403505_A_T_b38	rs12726883	1.2e-06	-0.32	Liver
403	RPS6KA1	chr1_26403507_T_A_b38	rs71514272	1.2e-06	-0.32	Liver
404	RPS6KA1	chr1_26404329_G_A_b38	rs7548809	1.2e-06	-0.32	Liver
405	RPS6KA1	chr1_26404727_T_A_b38	rs11577535	1.2e-06	-0.32	Liver
406	RPS6KA1	chr1_26404925_C_T_b38	rs7513273	1.2e-06	-0.32	Liver
407	RPS6KA1	chr1_26405289_G_A_b38	rs7549684	1.2e-06	-0.32	Liver
408	RPS6KA1	chr1_26405449_G_A_b38	rs7552060	1.2e-06	-0.32	Liver
409	RPS6KA1	chr1_26405560_A_C_b38	rs11247952	1.2e-06	-0.32	Liver
410	RPS6KA1	chr1_26405736_G_A_b38	rs11247953	1.2e-06	-0.32	Liver
411	RPS6KA1	chr1_26407118_A_T_b38	rs6669670	1.2e-06	-0.32	Liver
412	RPS6KA1	chr1_26408369_CGT_C_b38	rs35347695	1.2e-06	-0.32	Liver
413	RPS6KA1	chr1_26409174_C_G_b38	rs12747426	1.2e-06	-0.32	Liver
414	RPS6KA1	chr1_26409282_A_G_b38	rs12122703	1.2e-06	-0.32	Liver
415	RPS6KA1	chr1_26415685_GCTGGGCACAACATAGAATATGGC_G_b38	rs72450341	1.2e-06	-0.32	Liver
416	RPS6KA1	chr1_26528183_C_T_b38	rs2316002	1.7e-05	0.32	Liver
417	RPS6KA1	chr1_26398987_G_A_b38	rs12744785	1.8e-05	-0.29	Liver
418	RPS6KA1	chr1_26400246_C_T_b38	rs11247949	1.8e-05	-0.29	Liver
419	RPS6KA1	chr1_26400346_G_T_b38	rs11247950	1.8e-05	-0.29	Liver
420	RPS6KA1	chr1_26400714_G_A_b38	rs4360511	1.8e-05	-0.29	Liver
421	RPS6KA1	chr1_26403083_A_T_b38	rs7556500	1.8e-05	-0.29	Liver
422	RPS6KA1	chr1_26405268_A_G_b38	rs7517877	1.8e-05	-0.29	Liver
423	RPS6KA1	chr1_26408542_A_C_b38	rs7530114	1.8e-05	-0.29	Liver
424	RPS6KA1	chr1_26488136_G_A_b38	rs72651516	2.3e-05	0.64	Liver
425	RPS6KA1	chr1_26495529_C_T_b38	rs55724986	2.3e-05	0.64	Liver
426	RPS6KA1	chr1_26482554_C_T_b38	rs4659376	3.6e-05	0.47	Liver
427	RPS6KA1	chr1_26482911_A_G_b38	rs61789102	3.6e-05	0.47	Liver
428	RPS6KA1	chr1_26443563_CA_C_b38	rs34636891	4.6e-05	-0.36	Liver
429	RPS6KA1	chr1_26513578_G_A_b38	rs147516474	5.1e-05	0.68	Liver
430	SHROOM3	chr4_76496787_TC_T_b38	rs60790028	3.3e-09	-0.29	Liver
431	SHROOM3	chr4_76497528_G_A_b38	rs13106227	3.3e-09	-0.29	Liver
432	SHROOM3	chr4_76497545_G_T_b38	rs13106413	3.3e-09	-0.29	Liver
433	SHROOM3	chr4_76497815_G_A_b38	rs11730486	3.3e-09	-0.29	Liver
434	SHROOM3	chr4_76497920_C_T_b38	rs4859683	3.3e-09	-0.29	Liver
435	SHROOM3	chr4_76495664_C_G_b38	rs12512288	3.9e-09	-0.29	Liver
436	SHROOM3	chr4_76496050_T_C_b38	rs2068063	3.9e-09	-0.29	Liver
437	SHROOM3	chr4_76497230_T_C_b38	rs12503749	4.9e-09	-0.29	Liver
438	SHROOM3	chr4_76496061_A_C_b38	rs2068062	5.8e-09	-0.28	Liver
439	SHROOM3	chr4_76495474_A_G_b38	rs12500824	1.2e-08	-0.29	Liver
440	SHROOM3	chr4_76499253_T_C_b38	rs4624677	1.2e-08	-0.29	Liver
441	SHROOM3	chr4_76499254_A_G_b38	rs4493564	1.2e-08	-0.29	Liver
442	SHROOM3	chr4_76499445_G_GTATAAC_b38	rs60117481	1.8e-08	-0.28	Liver
443	SHROOM3	chr4_76497954_C_T_b38	rs4859684	1.8e-08	-0.28	Liver
444	SHROOM3	chr4_76490938_G_T_b38	rs13146163	2e-08	-0.28	Liver
445	SHROOM3	chr4_76475701_G_C_b38	rs11722924	4e-08	-0.27	Liver
446	SHROOM3	chr4_76476862_A_G_b38	rs10032549	4e-08	-0.27	Liver
447	SHROOM3	chr4_76478011_C_A_b38	rs4859681	4e-08	-0.27	Liver
448	SHROOM3	chr4_76488642_G_A_b38	rs7654754	4e-08	-0.27	Liver
449	SHROOM3	chr4_76488665_C_T_b38	rs7656186	4e-08	-0.27	Liver
450	SHROOM3	chr4_76488855_ACTTGTTTTT_A_b38	rs780355451	4e-08	-0.27	Liver
451	SHROOM3	chr4_76488865_AT_A_b38	rs748753556	4e-08	-0.27	Liver
452	SHROOM3	chr4_76489948_C_A_b38	rs10029860	4e-08	-0.27	Liver
453	SHROOM3	chr4_76490348_C_G_b38	rs2137154	4e-08	-0.27	Liver
454	SHROOM3	chr4_76490507_G_A_b38	rs2137153	4e-08	-0.27	Liver
455	SHROOM3	chr4_76490557_T_C_b38	rs2137152	4e-08	-0.27	Liver
456	SHROOM3	chr4_76491185_A_T_b38	rs4318673	4e-08	-0.27	Liver
457	SHROOM3	chr4_76491741_C_T_b38	rs7676094	4e-08	-0.27	Liver
458	SHROOM3	chr4_76491844_G_A_b38	rs7674982	4e-08	-0.27	Liver
459	SHROOM3	chr4_76491989_G_C_b38	rs7675217	4e-08	-0.27	Liver
460	SHROOM3	chr4_76488792_G_T_b38	rs7654978	6.1e-08	-0.27	Liver
461	SHROOM3	chr4_76490890_C_CA_b38	rs34533854	6.1e-08	-0.27	Liver
462	SHROOM3	chr4_76492026_G_A_b38	rs7675258	6.1e-08	-0.27	Liver
463	SHROOM3	chr4_76489877_C_T_b38	rs10029777	7.3e-08	-0.27	Liver
464	SHROOM3	chr4_76425727_A_T_b38	rs2036916	4.3e-07	-0.26	Liver
465	SHROOM3	chr4_76484566_T_G_b38	rs6532417	5.1e-07	-0.28	Liver
466	SHROOM3	chr4_76486191_A_G_b38	rs10031136	5.1e-07	-0.28	Liver
467	SHROOM3	chr4_76420592_G_A_b38	rs62303276	6.6e-07	0.32	Liver
468	SHROOM3	chr4_76414906_T_C_b38	rs13138377	6.9e-07	-0.25	Liver
469	SHROOM3	chr4_76415050_G_A_b38	rs13104972	6.9e-07	-0.25	Liver
470	SHROOM3	chr4_76418579_C_T_b38	rs4859670	6.9e-07	-0.25	Liver
471	SHROOM3	chr4_76368799_A_G_b38	rs11097338	7.2e-07	-0.26	Liver
472	SHROOM3	chr4_76364816_T_C_b38	rs7678264	8e-07	-0.25	Liver
473	SHROOM3	chr4_76368765_T_C_b38	rs11734972	8e-07	-0.25	Liver
474	SHROOM3	chr4_76373393_G_C_b38	rs1398019	8e-07	-0.25	Liver
475	SHROOM3	chr4_76377745_T_C_b38	rs1510844	8e-07	-0.25	Liver
476	SHROOM3	chr4_76384975_A_G_b38	rs2870235	8e-07	-0.25	Liver
477	SHROOM3	chr4_76388573_A_T_b38	rs2137149	8e-07	-0.25	Liver
478	SHROOM3	chr4_76421795_G_A_b38	rs62303278	8.1e-07	0.32	Liver
479	SHROOM3	chr4_76470939_G_A_b38	rs6843293	9.3e-07	-0.27	Liver
480	SHROOM3	chr4_76357042_A_G_b38	rs1532984	1e-06	-0.25	Liver
481	SHROOM3	chr4_76404982_C_T_b38	rs11097350	1.2e-06	-0.25	Liver
482	SHROOM3	chr4_76408671_G_A_b38	rs28452892	1.2e-06	-0.25	Liver
483	SHROOM3	chr4_76409615_C_G_b38	rs4618338	1.2e-06	-0.25	Liver
484	SHROOM3	chr4_76410051_G_C_b38	rs62303272	1.2e-06	-0.25	Liver
485	SHROOM3	chr4_76411030_G_A_b38	rs1511820	1.2e-06	-0.25	Liver
486	SHROOM3	chr4_76411877_C_T_b38	rs10022284	1.2e-06	-0.25	Liver
487	SHROOM3	chr4_76276243_C_T_b38	rs28689064	1.6e-06	0.25	Liver
488	SHROOM3	chr4_76276244_A_G_b38	rs28636815	1.6e-06	0.25	Liver
489	SHROOM3	chr4_76276498_G_A_b38	rs28507491	1.6e-06	0.25	Liver
490	SHROOM3	chr4_76276521_C_T_b38	rs28578510	1.6e-06	0.25	Liver
491	SHROOM3	chr4_76276901_C_T_b38	rs6854006	1.6e-06	0.25	Liver
492	SHROOM3	chr4_76277312_G_A_b38	rs6858114	1.6e-06	0.25	Liver
493	SHROOM3	chr4_76277413_G_A_b38	rs6858344	1.6e-06	0.25	Liver
494	SHROOM3	chr4_76277484_C_T_b38	rs6811535	1.6e-06	0.25	Liver
495	SHROOM3	chr4_76277833_C_T_b38	rs6812193	1.6e-06	0.25	Liver
496	SHROOM3	chr4_76278760_G_A_b38	rs28628748	1.6e-06	0.25	Liver
497	SHROOM3	chr4_76496603_C_T_b38	rs13152154	1.6e-06	-0.27	Liver
498	SHROOM3	chr4_76388941_A_G_b38	rs2136051	1.8e-06	-0.25	Liver
499	SHROOM3	chr4_76427378_C_T_b38	rs62303284	2.4e-06	0.28	Liver
500	SHROOM3	chr4_76472986_G_C_b38	rs10002170	2.5e-06	-0.25	Liver
501	SHROOM3	chr4_76477217_A_C_b38	rs6831423	2.5e-06	-0.25	Liver
502	SHROOM3	chr4_76480042_G_A_b38	rs6532414	2.5e-06	-0.25	Liver
503	SHROOM3	chr4_76481880_G_A_b38	rs4475168	2.5e-06	-0.25	Liver
504	SHROOM3	chr4_76483482_G_A_b38	rs77514763	2.5e-06	-0.25	Liver
505	SHROOM3	chr4_76361435_G_A_b38	rs1849216	2.8e-06	-0.24	Liver
506	SHROOM3	chr4_76385633_G_A_b38	rs6841196	2.8e-06	-0.24	Liver
507	SHROOM3	chr4_76388982_G_A_b38	rs2136052	2.8e-06	-0.24	Liver
508	SHROOM3	chr4_76397624_G_C_b38	rs9968411	2.8e-06	-0.24	Liver
509	SHROOM3	chr4_76399569_G_C_b38	rs13123448	2.8e-06	-0.24	Liver
510	SHROOM3	chr4_76402625_CTG_C_b38	rs36007414	2.8e-06	-0.24	Liver
511	SHROOM3	chr4_76414763_G_T_b38	rs72657839	3.5e-06	0.28	Liver
512	SHROOM3	chr4_76416182_C_T_b38	rs11941905	3.5e-06	0.28	Liver
513	SHROOM3	chr4_76417591_T_C_b38	rs6837813	3.5e-06	0.28	Liver
514	SHROOM3	chr4_76360910_C_T_b38	rs62300856	3.8e-06	0.28	Liver
515	SHROOM3	chr4_76364601_T_A_b38	rs62300859	3.8e-06	0.28	Liver
516	SHROOM3	chr4_76365507_G_T_b38	rs62303260	3.8e-06	0.28	Liver
517	SHROOM3	chr4_76365776_C_T_b38	rs62303261	3.8e-06	0.28	Liver
518	SHROOM3	chr4_76432877_C_T_b38	rs59136511	3.9e-06	0.27	Liver
519	SHROOM3	chr4_76443646_A_G_b38	rs4859673	4.2e-06	-0.27	Liver
520	SHROOM3	chr4_76423591_C_T_b38	rs186144641	4.3e-06	0.27	Liver
521	SHROOM3	chr4_76424150_G_T_b38	rs150990437	4.3e-06	0.27	Liver
522	SHROOM3	chr4_76357098_G_A_b38	rs7677266	5.2e-06	0.28	Liver
523	SHROOM3	chr4_76275524_G_A_b38	rs1946959	5.3e-06	0.24	Liver
524	SHROOM3	chr4_76313605_G_T_b38	rs7660542	5.9e-06	0.28	Liver
525	SHROOM3	chr4_76319397_C_T_b38	rs150567480	5.9e-06	0.28	Liver
526	SHROOM3	chr4_76359846_T_C_b38	rs62300854	6.3e-06	0.28	Liver
527	SHROOM3	chr4_76360736_G_C_b38	rs62300855	6.3e-06	0.28	Liver
528	SHROOM3	chr4_76364568_A_C_b38	rs62300858	6.3e-06	0.28	Liver
529	SHROOM3	chr4_76372421_G_A_b38	rs72657826	6.3e-06	0.28	Liver
530	SHROOM3	chr4_76380534_T_C_b38	rs11935098	6.3e-06	0.28	Liver
531	SHROOM3	chr4_76381931_TCAGCCTCC_T_b38	rs144801405	6.3e-06	0.28	Liver
532	SHROOM3	chr4_76384193_A_G_b38	rs17001890	6.3e-06	0.28	Liver
533	SHROOM3	chr4_76393909_C_A_b38	rs111480952	6.3e-06	0.28	Liver
534	SHROOM3	chr4_76397307_G_A_b38	rs57987880	6.3e-06	0.28	Liver
535	SHROOM3	chr4_76397676_G_A_b38	rs7681311	6.3e-06	0.28	Liver
536	SHROOM3	chr4_76397891_A_G_b38	rs7660503	6.3e-06	0.28	Liver
537	SHROOM3	chr4_76398370_A_G_b38	rs72657832	6.3e-06	0.28	Liver
538	SHROOM3	chr4_76407883_C_T_b38	rs62303271	6.3e-06	0.28	Liver
539	SHROOM3	chr4_76308111_G_C_b38	rs6825527	6.6e-06	0.28	Liver
540	SHROOM3	chr4_76311255_A_G_b38	rs34078673	6.6e-06	0.28	Liver
541	SHROOM3	chr4_76342622_A_C_b38	rs1511818	6.6e-06	0.28	Liver
542	SHROOM3	chr4_76446429_A_G_b38	rs5010513	8.3e-06	-0.26	Liver
543	SHROOM3	chr4_76449404_A_G_b38	rs11723732	8.3e-06	-0.26	Liver
544	SHROOM3	chr4_76451749_T_C_b38	rs1398017	8.3e-06	-0.26	Liver
545	SHROOM3	chr4_76455483_C_A_b38	rs13146564	8.3e-06	-0.26	Liver
546	SHROOM3	chr4_76455660_A_G_b38	rs4859674	8.3e-06	-0.26	Liver
547	SHROOM3	chr4_76456296_T_C_b38	rs1849215	8.3e-06	-0.26	Liver
548	SHROOM3	chr4_76457676_G_A_b38	rs6838416	8.5e-06	-0.24	Liver
549	SHROOM3	chr4_76457698_G_A_b38	rs4859676	8.5e-06	-0.24	Liver
550	SHROOM3	chr4_76460915_T_C_b38	rs4859445	8.5e-06	-0.24	Liver
551	SHROOM3	chr4_76465525_G_A_b38	rs1511817	8.5e-06	-0.24	Liver
552	SHROOM3	chr4_76331876_C_T_b38	rs61183568	8.6e-06	0.28	Liver
553	SHROOM3	chr4_76307571_A_C_b38	rs3796491	8.7e-06	-0.23	Liver
554	SHROOM3	chr4_76307612_T_C_b38	rs3796490	8.7e-06	-0.23	Liver
555	SHROOM3	chr4_76315230_T_C_b38	rs13146228	8.7e-06	-0.23	Liver
556	SHROOM3	chr4_76318999_G_A_b38	rs4859664	8.7e-06	-0.23	Liver
557	SHROOM3	chr4_76319031_A_G_b38	rs4859665	8.7e-06	-0.23	Liver
558	SHROOM3	chr4_76319053_T_A_b38	rs4859666	8.7e-06	-0.23	Liver
559	SHROOM3	chr4_76322967_T_C_b38	rs932023	8.7e-06	-0.23	Liver
560	SHROOM3	chr4_76323116_T_C_b38	rs932024	8.7e-06	-0.23	Liver
561	SHROOM3	chr4_76326322_T_G_b38	rs925454	8.7e-06	-0.23	Liver
562	SHROOM3	chr4_76317987_C_A_b38	rs12649105	8.7e-06	-0.23	Liver
563	SHROOM3	chr4_76337115_A_G_b38	rs7440299	8.7e-06	-0.23	Liver
564	SHROOM3	chr4_76463439_A_G_b38	rs2136854	9.1e-06	-0.26	Liver
565	SHROOM3	chr4_76464879_G_C_b38	rs4241593	9.1e-06	-0.26	Liver
566	SHROOM3	chr4_76466844_C_G_b38	rs1949137	9.1e-06	-0.26	Liver
567	SHROOM3	chr4_76329354_C_G_b38	rs10001396	9.5e-06	-0.23	Liver
568	SHROOM3	chr4_76518826_C_T_b38	rs4859688	9.8e-06	-0.25	Liver
569	SHROOM3	chr4_76402686_T_C_b38	rs11943403	1.1e-05	0.27	Liver
570	SHROOM3	chr4_76501018_A_G_b38	rs4447885	1.3e-05	-0.22	Liver
571	SHROOM3	chr4_76284166_G_A_b38	rs62300825	1.3e-05	0.29	Liver
572	SHROOM3	chr4_76499631_C_T_b38	rs1986734	1.4e-05	-0.22	Liver
573	SHROOM3	chr4_76499669_A_C_b38	rs4493565	1.4e-05	-0.22	Liver
574	SHROOM3	chr4_76353089_T_C_b38	rs12504985	1.5e-05	-0.23	Liver
575	SHROOM3	chr4_76478498_C_T_b38	rs62300863	1.6e-05	0.26	Liver
576	SHROOM3	chr4_75511055_T_C_b38	rs146833150	1.8e-05	0.79	Liver
577	SHROOM3	chr4_76314881_G_A_b38	rs13106915	1.8e-05	-0.22	Liver
578	SHROOM3	chr4_76311346_C_T_b38	rs7694850	1.8e-05	-0.22	Liver
579	SHROOM3	chr4_76325483_T_C_b38	rs2271401	1.8e-05	-0.22	Liver
580	SHROOM3	chr4_76325682_T_C_b38	rs2271403	1.8e-05	-0.22	Liver
581	SHROOM3	chr4_76337604_C_T_b38	rs7668887	1.8e-05	-0.22	Liver
582	SHROOM3	chr4_76347264_C_T_b38	rs10024789	1.8e-05	-0.22	Liver
583	SHROOM3	chr4_76348109_G_A_b38	rs10002448	1.8e-05	-0.22	Liver
584	SHROOM3	chr4_76272055_A_T_b38	rs77937770	1.9e-05	0.29	Liver
585	SHROOM3	chr4_76275323_T_G_b38	rs17236661	1.9e-05	0.29	Liver
586	SHROOM3	chr4_76277210_C_T_b38	rs6810903	1.9e-05	0.29	Liver
587	SHROOM3	chr4_76283245_CAT_C_b38	rs74988469	2.7e-05	0.28	Liver
588	SHROOM3	chr4_76356471_G_T_b38	rs1876534	2.9e-05	-0.22	Liver
589	SHROOM3	chr4_76363268_G_T_b38	rs62300857	3e-05	0.26	Liver
590	SHROOM3	chr4_76268227_A_G_b38	rs10025494	3.2e-05	0.28	Liver
591	SHROOM3	chr4_76273953_G_C_b38	rs28864163	3.4e-05	0.28	Liver
592	SHROOM3	chr4_76275067_A_AT_b38	rs146030831	3.4e-05	0.28	Liver
593	SHROOM3	chr4_76280866_T_C_b38	rs17237174	3.4e-05	0.28	Liver
594	SHROOM3	chr4_76269496_A_G_b38	rs28506049	3.4e-05	0.28	Liver
595	SHROOM3	chr4_76270799_G_A_b38	rs28618267	3.4e-05	0.28	Liver
596	SHROOM3	chr4_76275035_T_C_b38	rs6822055	3.4e-05	0.28	Liver
597	SHROOM3	chr4_76276692_A_G_b38	rs28698332	3.4e-05	0.28	Liver
598	SHROOM3	chr4_76441292_G_A_b38	rs9998485	3.5e-05	-0.2	Liver
599	SHROOM3	chr4_76284185_T_C_b38	rs7662031	3.6e-05	-0.27	Liver
600	SHROOM3	chr4_76284592_T_C_b38	rs2869881	3.6e-05	-0.27	Liver
601	SHROOM3	chr4_76284593_T_A_b38	rs2869882	3.6e-05	-0.27	Liver
602	SLC39A11	chr17_73125652_C_T_b38	rs4969010	1.9e-06	-0.68	Liver

## Sheet: PANCREAS
	Gene Symbol	Variant ID	SNP ID	P-Value	NES	Tissue
1	AFF3	chr2_100056949_G_C_b38	rs11684692	5.3e-09	-0.53	Pancreas
2	AFF3	chr2_100061736_C_A_b38	rs11695782	6e-09	-0.53	Pancreas
3	AFF3	chr2_100112819_TC_T_b38	rs60792001	7.5e-09	-0.47	Pancreas
4	AFF3	chr2_100112821_C_T_b38	rs58051463	7.5e-09	-0.47	Pancreas
5	AFF3	chr2_100053645_C_T_b38	rs11691359	8.5e-09	-0.55	Pancreas
6	AFF3	chr2_100020869_G_A_b38	rs11675333	9.8e-09	-0.53	Pancreas
7	AFF3	chr2_100021379_G_A_b38	rs74177693	9.8e-09	-0.53	Pancreas
8	AFF3	chr2_100022740_C_A_b38	rs7594938	9.8e-09	-0.53	Pancreas
9	AFF3	chr2_100024549_G_A_b38	rs6724583	9.8e-09	-0.53	Pancreas
10	AFF3	chr2_100024624_T_A_b38	rs34860145	9.8e-09	-0.53	Pancreas
11	AFF3	chr2_100024627_T_A_b38	rs34851723	9.8e-09	-0.53	Pancreas
12	AFF3	chr2_100033423_G_A_b38	rs6736637	9.8e-09	-0.53	Pancreas
13	AFF3	chr2_100035790_T_C_b38	rs6738012	9.8e-09	-0.53	Pancreas
14	AFF3	chr2_100035965_G_A_b38	rs6748064	9.8e-09	-0.53	Pancreas
15	AFF3	chr2_100059579_T_C_b38	rs35720347	1.5e-08	-0.54	Pancreas
16	AFF3	chr2_100063055_A_T_b38	rs11680846	1.5e-08	-0.54	Pancreas
17	AFF3	chr2_100064038_G_A_b38	rs12998219	1.5e-08	-0.54	Pancreas
18	AFF3	chr2_100072239_C_T_b38	rs13019124	1.5e-08	-0.54	Pancreas
19	AFF3	chr2_100073051_C_T_b38	rs79356275	1.5e-08	-0.54	Pancreas
20	AFF3	chr2_100073892_G_A_b38	rs11694933	1.5e-08	-0.54	Pancreas
21	AFF3	chr2_100077298_A_G_b38	rs35742951	1.5e-08	-0.54	Pancreas
22	AFF3	chr2_100077859_A_T_b38	rs6740622	1.5e-08	-0.54	Pancreas
23	AFF3	chr2_100084562_G_T_b38	rs3910492	1.5e-08	-0.54	Pancreas
24	AFF3	chr2_100096258_G_A_b38	rs78136222	1.5e-08	-0.54	Pancreas
25	AFF3	chr2_100103530_GAGAA_G_b38	rs112012374	1.5e-08	-0.54	Pancreas
26	AFF3	chr2_100107983_T_C_b38	rs11688877	1.5e-08	-0.54	Pancreas
27	AFF3	chr2_100021471_T_C_b38	rs17352731	1.9e-08	-0.52	Pancreas
28	AFF3	chr2_100028505_G_GA_b38	rs35393608	1.9e-08	-0.52	Pancreas
29	AFF3	chr2_100046403_A_T_b38	rs11693242	2e-08	-0.53	Pancreas
30	AFF3	chr2_100049080_C_T_b38	rs34754366	2e-08	-0.53	Pancreas
31	AFF3	chr2_100068047_G_C_b38	rs11685397	2.8e-08	-0.53	Pancreas
32	AFF3	chr2_100084812_T_A_b38	rs71413863	2.8e-08	-0.53	Pancreas
33	AFF3	chr2_100092922_T_C_b38	rs17437470	2.8e-08	-0.53	Pancreas
34	AFF3	chr2_100094158_C_T_b38	rs200776103	2.8e-08	-0.53	Pancreas
35	AFF3	chr2_100094214_A_G_b38	rs149370679	2.8e-08	-0.53	Pancreas
36	AFF3	chr2_100065332_T_G_b38	rs11685258	3.6e-08	-0.52	Pancreas
37	AFF3	chr2_100050973_T_C_b38	rs11693804	3.9e-08	-0.52	Pancreas
38	AFF3	chr2_100051377_A_G_b38	rs11692695	3.9e-08	-0.52	Pancreas
39	AFF3	chr2_100026148_C_T_b38	rs1821831	5.1e-08	-0.43	Pancreas
40	AFF3	chr2_100103166_C_T_b38	rs147773954	1.2e-07	-0.47	Pancreas
41	AFF3	chr2_100075713_T_C_b38	rs34714421	1.3e-07	0.45	Pancreas
42	AFF3	chr2_100057039_A_G_b38	rs71413861	1.7e-07	0.45	Pancreas
43	AFF3	chr2_100063817_C_T_b38	rs1821830	1.7e-07	0.45	Pancreas
44	AFF3	chr2_100068116_T_A_b38	rs35869550	1.7e-07	0.45	Pancreas
45	AFF3	chr2_100070057_G_C_b38	rs58683655	1.7e-07	0.45	Pancreas
46	AFF3	chr2_100073668_A_G_b38	rs56037757	1.7e-07	0.45	Pancreas
47	AFF3	chr2_100083045_G_A_b38	rs60697219	1.7e-07	0.45	Pancreas
48	AFF3	chr2_100095884_G_A_b38	rs77023845	1.7e-07	0.45	Pancreas
49	AFF3	chr2_100108053_G_GCCCCTACAGCATCTCCTCCAGCTTTGT_b38	rs143676130	1.7e-07	0.45	Pancreas
50	AFF3	chr2_100112831_T_C_b38	rs4851250	1.7e-07	0.45	Pancreas
51	AFF3	chr2_100094987_G_A_b38	rs201572789	2.1e-07	0.42	Pancreas
52	AFF3	chr2_100053367_A_G_b38	rs35840153	2.6e-07	0.45	Pancreas
53	AFF3	chr2_100054987_T_C_b38	rs4851244	2.7e-07	0.44	Pancreas
54	AFF3	chr2_100056346_C_T_b38	rs10209201	2.7e-07	0.44	Pancreas
55	AFF3	chr2_100073190_A_T_b38	rs13001783	2.7e-07	0.44	Pancreas
56	AFF3	chr2_100074154_G_A_b38	rs13430705	2.7e-07	0.44	Pancreas
57	AFF3	chr2_100075031_T_C_b38	rs59447631	2.7e-07	0.44	Pancreas
58	AFF3	chr2_100080365_C_T_b38	rs74340261	2.7e-07	0.44	Pancreas
59	AFF3	chr2_100083420_C_T_b38	rs60311127	2.7e-07	0.44	Pancreas
60	AFF3	chr2_100093071_C_T_b38	rs113670738	2.7e-07	0.44	Pancreas
61	AFF3	chr2_100094776_T_A_b38	rs200599306	2.7e-07	0.44	Pancreas
62	AFF3	chr2_100099341_G_A_b38	rs10192951	2.7e-07	0.44	Pancreas
63	AFF3	chr2_100088133_CACT_C_b38	rs201577680	3.2e-07	0.43	Pancreas
64	AFF3	chr2_100084942_T_C_b38	rs79086359	3.7e-07	0.44	Pancreas
65	AFF3	chr2_100051367_G_A_b38	rs35300735	4.3e-07	0.43	Pancreas
66	AFF3	chr2_100052237_G_A_b38	rs13001130	4.3e-07	0.43	Pancreas
67	AFF3	chr2_100021326_G_A_b38	rs56935201	5.4e-07	0.43	Pancreas
68	AFF3	chr2_100023020_G_A_b38	rs4851243	5.4e-07	0.43	Pancreas
69	AFF3	chr2_100087858_T_C_b38	rs75371288	5.4e-07	0.42	Pancreas
70	AFF3	chr2_100052995_T_C_b38	rs78633727	6.5e-07	0.42	Pancreas
71	AFF3	chr2_100029675_A_G_b38	rs12996621	6.5e-07	0.42	Pancreas
72	AFF3	chr2_100113756_A_T_b38	rs6707220	6.8e-07	-0.33	Pancreas
73	AFF3	chr2_100158419_C_T_b38	rs75236524	7.9e-07	-0.71	Pancreas
74	AFF3	chr2_100048812_T_G_b38	rs7596359	8.5e-07	0.41	Pancreas
75	AFF3	chr2_100028335_A_G_b38	rs13033732	1.1e-06	0.41	Pancreas
76	AFF3	chr2_100031623_G_A_b38	rs35730185	1.1e-06	0.41	Pancreas
77	AFF3	chr2_100038452_A_G_b38	rs7572939	1.1e-06	0.41	Pancreas
78	AFF3	chr2_100038668_T_A_b38	rs35774174	1.1e-06	0.41	Pancreas
79	AFF3	chr2_100038930_G_A_b38	rs34040706	1.1e-06	0.41	Pancreas
80	AFF3	chr2_100042927_C_T_b38	rs13402289	1.2e-06	0.41	Pancreas
81	AFF3	chr2_100019062_C_T_b38	rs35167301	1.5e-06	-0.45	Pancreas
82	AFF3	chr2_100042947_C_T_b38	rs13402299	1.6e-06	0.4	Pancreas
83	AFF3	chr2_100118176_G_A_b38	rs17023503	1.6e-06	-0.49	Pancreas
84	AFF3	chr2_100179065_A_G_b38	rs79881597	2.8e-06	-0.63	Pancreas
85	AFF3	chr2_100118009_A_G_b38	rs17023500	2.9e-06	-0.48	Pancreas
86	AFF3	chr2_100077629_T_C_b38	rs17023468	3.4e-06	0.38	Pancreas
87	AFF3	chr2_100093005_C_A_b38	rs199818589	3.4e-06	0.38	Pancreas
88	AFF3	chr2_99988772_GAACACTGCCCTAGGAAAGA_G_b38	rs67825181	4.3e-06	0.42	Pancreas
89	AFF3	chr2_99999598_T_G_b38	rs34490534	4.3e-06	0.42	Pancreas
90	AFF3	chr2_100003323_T_C_b38	rs60473748	4.3e-06	0.42	Pancreas
91	AFF3	chr2_100003555_C_T_b38	rs56909870	4.3e-06	0.42	Pancreas
92	AFF3	chr2_100100114_T_C_b38	rs201103716	5.2e-06	0.38	Pancreas
93	AFF3	chr2_100080739_G_C_b38	rs9784000	6.1e-06	0.37	Pancreas
94	AFF3	chr2_100076415_C_A_b38	rs80337943	6.3e-06	-1	Pancreas
95	AFF3	chr2_100013653_A_G_b38	rs78438918	7e-06	0.4	Pancreas
96	AFF3	chr2_100183543_G_A_b38	rs113508659	7e-06	-1	Pancreas
97	AFF3	chr2_100204976_T_C_b38	rs113777826	7e-06	-1	Pancreas
98	AFF3	chr2_99986297_C_T_b38	rs13032879	7.3e-06	0.41	Pancreas
99	AFF3	chr2_100123270_G_A_b38	rs17437538	8.9e-06	-0.48	Pancreas
100	AFF3	chr2_100102799_G_A_b38	rs62149353	1.1e-05	-0.3	Pancreas
101	AFF3	chr2_100120464_CA_C_b38	rs11363876	1.3e-05	-0.35	Pancreas
102	AFF3	chr2_100101263_T_A_b38	rs2118281	1.3e-05	0.34	Pancreas
103	AFF3	chr2_100137627_C_G_b38	rs73966422	1.5e-05	-0.47	Pancreas
104	AFF3	chr2_100153465_T_C_b38	rs190441457	1.5e-05	-0.47	Pancreas
105	AFF3	chr2_100085451_T_C_b38	rs77491171	1.5e-05	0.35	Pancreas
106	AFF3	chr2_100127879_G_T_b38	rs80133484	1.8e-05	-0.48	Pancreas
107	AFF3	chr2_100127979_G_A_b38	rs113306690	1.8e-05	-0.48	Pancreas
108	AFF3	chr2_100121253_A_G_b38	rs62149356	1.8e-05	-0.31	Pancreas
109	AFF3	chr2_99978356_AG_A_b38	rs3833558	1.8e-05	0.39	Pancreas
110	AFF3	chr2_99959842_C_T_b38	rs13023088	2.2e-05	0.39	Pancreas
111	AFF3	chr2_100125304_T_C_b38	rs2309750	2.3e-05	-0.3	Pancreas
112	AFF3	chr2_99903812_C_T_b38	rs6733591	2.9e-05	-0.26	Pancreas
113	AFF3	chr2_100201147_C_T_b38	rs78533578	3e-05	-0.41	Pancreas
114	AFF3	chr2_100128462_T_G_b38	rs1437377	3.5e-05	-0.39	Pancreas
115	AFF3	chr2_100198396_C_A_b38	rs4556997	3.6e-05	-0.4	Pancreas
116	AFF3	chr2_100121341_T_C_b38	rs62149357	3.6e-05	-0.29	Pancreas
117	AFF3	chr2_100123508_T_C_b38	rs6706188	3.6e-05	-0.29	Pancreas
118	AFF3	chr2_100126991_T_C_b38	rs17023526	3.6e-05	-0.29	Pancreas
119	AFF3	chr2_100205968_G_A_b38	rs56254146	4.2e-05	-0.4	Pancreas
120	AFF3	chr2_100116547_T_A_b38	rs13397886	4.3e-05	-0.29	Pancreas
121	AFF3	chr2_99911769_C_G_b38	rs7593337	7.3e-05	-0.26	Pancreas
122	AFF3	chr2_99918171_C_T_b38	rs10183501	7.3e-05	-0.26	Pancreas
123	AFF3	chr2_100011198_C_T_b38	rs6739527	8e-05	0.25	Pancreas
124	AFF3	chr2_99922770_T_C_b38	rs10167214	9.3e-05	-0.25	Pancreas
125	AFF3	chr2_99978250_C_T_b38	rs75798658	9.9e-05	-0.6	Pancreas
126	ASAH1	chr8_18075949_C_T_b38	rs10105871	3.1e-11	-0.2	Pancreas
127	ASAH1	chr8_18075590_G_A_b38	rs35513736	2.4e-08	-0.28	Pancreas
128	ASAH1	chr8_18075736_T_C_b38	rs35514556	2.4e-08	-0.28	Pancreas
129	ASAH1	chr8_18075206_C_G_b38	rs111683029	2.7e-08	-0.29	Pancreas
130	ASAH1	chr8_18075228_T_C_b38	rs145067130	2.7e-08	-0.29	Pancreas
131	ASAH1	chr8_18075269_A_C_b38	rs112928371	2.7e-08	-0.29	Pancreas
132	ASAH1	chr8_18087154_C_T_b38	rs2010799	2.7e-08	-0.17	Pancreas
133	ASAH1	chr8_18057290_G_A_b38	rs405308	4.5e-08	-0.34	Pancreas
134	ASAH1	chr8_18074027_A_AG_b38	rs34737630	5.6e-08	-0.28	Pancreas
135	ASAH1	chr8_18074196_A_T_b38	rs60429850	5.6e-08	-0.28	Pancreas
136	ASAH1	chr8_18074252_G_A_b38	rs34899721	5.6e-08	-0.28	Pancreas
137	ASAH1	chr8_18074296_A_AAC_b38	rs34482226	5.6e-08	-0.28	Pancreas
138	ASAH1	chr8_18074392_AC_A_b38	rs61266956	5.6e-08	-0.28	Pancreas
139	ASAH1	chr8_18074394_TTAG_T_b38	rs201635240	5.6e-08	-0.28	Pancreas
140	ASAH1	chr8_18074497_G_A_b38	rs57869138	5.6e-08	-0.28	Pancreas
141	ASAH1	chr8_18074528_T_C_b38	rs34142273	5.6e-08	-0.28	Pancreas
142	ASAH1	chr8_18054223_C_G_b38	rs6988638	1.4e-07	-0.18	Pancreas
143	ASAH1	chr8_18075637_C_T_b38	rs34482943	1.4e-07	-0.27	Pancreas
144	ASAH1	chr8_18075961_G_A_b38	rs35657706	1.4e-07	-0.27	Pancreas
145	ASAH1	chr8_18076248_C_G_b38	rs34938993	1.4e-07	-0.27	Pancreas
146	ASAH1	chr8_18076257_G_A_b38	rs34107400	1.4e-07	-0.27	Pancreas
147	ASAH1	chr8_18076411_T_G_b38	rs7462961	1.4e-07	-0.27	Pancreas
148	ASAH1	chr8_18076520_T_C_b38	rs7462991	1.4e-07	-0.27	Pancreas
149	ASAH1	chr8_18076552_C_CT_b38	rs36126600	1.4e-07	-0.27	Pancreas
150	ASAH1	chr8_18076670_T_G_b38	rs7463054	1.4e-07	-0.27	Pancreas
151	ASAH1	chr8_18057350_A_T_b38	rs574114	1.5e-07	-0.32	Pancreas
152	ASAH1	chr8_18057356_TA_T_b38	rs5889764	1.5e-07	-0.32	Pancreas
153	ASAH1	chr8_18057374_A_G_b38	rs574774	1.5e-07	-0.32	Pancreas
154	ASAH1	chr8_18075215_G_T_b38	rs112284453	1.6e-07	-0.28	Pancreas
155	ASAH1	chr8_18078442_G_A_b38	rs7460605	2.2e-07	-0.15	Pancreas
156	ASAH1	chr8_18074094_T_G_b38	rs34288580	2.9e-07	-0.27	Pancreas
157	ASAH1	chr8_18054866_T_A_b38	rs383499	4.3e-07	-0.16	Pancreas
158	ASAH1	chr8_18055486_A_G_b38	rs373258	4.5e-07	-0.31	Pancreas
159	ASAH1	chr8_18054396_G_A_b38	rs373983	6.2e-07	-0.16	Pancreas
160	ASAH1	chr8_18063566_G_A_b38	rs1234370	7.3e-07	-0.31	Pancreas
161	ASAH1	chr8_18076813_C_T_b38	rs2410448	9.9e-07	-0.26	Pancreas
162	ASAH1	chr8_18073931_T_C_b38	rs35282598	1e-06	-0.31	Pancreas
163	ASAH1	chr8_18074401_A_G_b38	rs56810657	1e-06	-0.31	Pancreas
164	ASAH1	chr8_18071605_G_T_b38	rs12546423	2.1e-06	0.15	Pancreas
165	ASAH1	chr8_18072013_T_C_b38	rs11779147	2.1e-06	0.15	Pancreas
166	ASAH1	chr8_18065376_G_T_b38	rs4288422	2.8e-06	-0.15	Pancreas
167	ASAH1	chr8_18068572_C_A_b38	rs62497632	2.9e-06	0.15	Pancreas
168	ASAH1	chr8_18083728_C_G_b38	rs17126208	3.3e-06	-0.32	Pancreas
169	ASAH1	chr8_18085527_C_T_b38	rs7387252	3.9e-06	-0.17	Pancreas
170	ASAH1	chr8_18054329_A_T_b38	rs483159	4.5e-06	0.18	Pancreas
171	ASAH1	chr8_18023408_G_A_b38	rs208020	5.5e-06	-0.31	Pancreas
172	ASAH1	chr8_18028841_A_G_b38	rs421680	5.5e-06	-0.31	Pancreas
173	ASAH1	chr8_18029696_T_C_b38	rs444181	5.5e-06	-0.31	Pancreas
174	ASAH1	chr8_18031197_CAT_C_b38	rs147668809	5.5e-06	-0.31	Pancreas
175	ASAH1	chr8_18075120_A_C_b38	rs369035737	5.9e-06	-0.27	Pancreas
176	ASAH1	chr8_18056796_G_C_b38	rs6769	6.3e-06	-0.25	Pancreas
177	ASAH1	chr8_18056822_ACTTC_A_b38	rs35838806	6.3e-06	-0.25	Pancreas
178	ASAH1	chr8_18056847_G_C_b38	rs6771	6.3e-06	-0.25	Pancreas
179	ASAH1	chr8_18068923_G_A_b38	rs2517365	6.6e-06	-0.3	Pancreas
180	ASAH1	chr8_18055243_A_T_b38	rs399485	7.2e-06	-0.15	Pancreas
181	ASAH1	chr8_18088309_A_G_b38	rs11203935	7.8e-06	0.14	Pancreas
182	ASAH1	chr8_18068848_G_A_b38	rs13278381	8.7e-06	0.15	Pancreas
183	ASAH1	chr8_18057744_C_CTG_b38	rs3837207	8.7e-06	-0.25	Pancreas
184	ASAH1	chr8_18056839_G_A_b38	rs403910	9.4e-06	-0.29	Pancreas
185	ASAH1	chr8_18072878_T_C_b38	rs2283115	9.4e-06	-0.3	Pancreas
186	ASAH1	chr8_18072990_C_T_b38	rs2283116	9.4e-06	-0.3	Pancreas
187	ASAH1	chr8_18038702_G_A_b38	rs403819	1.1e-05	-0.29	Pancreas
188	ASAH1	chr8_17952282_G_A_b38	rs208757	1.1e-05	-0.18	Pancreas
189	ASAH1	chr8_18028836_T_C_b38	rs3760	1.4e-05	-0.16	Pancreas
190	ASAH1	chr8_18053427_C_T_b38	rs378653	1.6e-05	-0.29	Pancreas
191	ASAH1	chr8_17987938_G_T_b38	rs439511	1.7e-05	-0.31	Pancreas
192	ASAH1	chr8_18064645_G_A_b38	rs1234372	2.3e-05	-0.28	Pancreas
193	ASAH1	chr8_17902354_C_A_b38	rs537523	2.3e-05	-0.16	Pancreas
194	ASAH1	chr8_17921415_C_G_b38	rs379167	2.6e-05	-0.15	Pancreas
195	ASAH1	chr8_18028398_A_C_b38	rs394923	2.8e-05	-0.15	Pancreas
196	ASAH1	chr8_17979121_C_G_b38	rs208033	2.9e-05	-0.3	Pancreas
197	ASAH1	chr8_17999740_A_T_b38	rs208027	2.9e-05	-0.3	Pancreas
198	ASAH1	chr8_17978494_C_G_b38	rs208034	3e-05	-0.3	Pancreas
199	ASAH1	chr8_17978751_TAAAG_T_b38	rs3042000	3e-05	-0.3	Pancreas
200	ASAH1	chr8_17981715_G_T_b38	rs208031	3e-05	-0.3	Pancreas
201	ASAH1	chr8_17990885_G_C_b38	rs451985	3e-05	-0.3	Pancreas
202	ASAH1	chr8_17996650_GTT_G_b38	rs34883680	3e-05	-0.3	Pancreas
203	ASAH1	chr8_18042295_C_T_b38	rs527716	3.1e-05	-0.3	Pancreas
204	ASAH1	chr8_18009140_T_A_b38	rs378443	3.1e-05	-0.16	Pancreas
205	ASAH1	chr8_18023744_T_C_b38	rs2237854	3.1e-05	-0.16	Pancreas
206	ASAH1	chr8_17885511_G_A_b38	rs484373	3.2e-05	-0.15	Pancreas
207	ASAH1	chr8_18024795_C_T_b38	rs410445	3.2e-05	-0.16	Pancreas
208	ASAH1	chr8_18054313_C_A_b38	rs543449	3.7e-05	-0.13	Pancreas
209	ASAH1	chr8_18024528_T_C_b38	rs527173	3.7e-05	-0.16	Pancreas
210	ASAH1	chr8_18054448_G_A_b38	rs374024	3.8e-05	-0.13	Pancreas
211	ASAH1	chr8_18015679_G_C_b38	rs444010	3.8e-05	-0.16	Pancreas
212	ASAH1	chr8_17876509_T_A_b38	rs2517300	4.1e-05	-0.15	Pancreas
213	ASAH1	chr8_18027256_A_G_b38	rs422191	4.1e-05	-0.16	Pancreas
214	ASAH1	chr8_18019324_G_T_b38	rs2427741	4.2e-05	-0.15	Pancreas
215	ASAH1	chr8_17919695_T_A_b38	rs208749	4.2e-05	-0.16	Pancreas
216	ASAH1	chr8_18020315_G_A_b38	rs2237852	4.2e-05	-0.16	Pancreas
217	ASAH1	chr8_18054112_C_T_b38	rs2517333	4.4e-05	-0.13	Pancreas
218	ASAH1	chr8_17879225_A_G_b38	rs2517313	4.6e-05	-0.14	Pancreas
219	ASAH1	chr8_18056805_A_G_b38	rs6770	4.6e-05	-0.23	Pancreas
220	ASAH1	chr8_18028316_TATC_T_b38	rs67808065	4.8e-05	-0.16	Pancreas
221	ASAH1	chr8_17981981_A_T_b38	rs208030	5.1e-05	-0.16	Pancreas
222	ASAH1	chr8_17965375_C_T_b38	rs208056	5.1e-05	-0.16	Pancreas
223	ASAH1	chr8_18018695_T_C_b38	rs7001850	5.2e-05	-0.15	Pancreas
224	ASAH1	chr8_17899372_G_A_b38	rs2653425	5.2e-05	-0.15	Pancreas
225	ASAH1	chr8_17916749_A_G_b38	rs208752	5.2e-05	-0.16	Pancreas
226	ASAH1	chr8_18028517_G_A_b38	rs436542	5.3e-05	-0.15	Pancreas
227	ASAH1	chr8_18031225_C_T_b38	rs564323	5.3e-05	-0.15	Pancreas
228	AUTS2	chr7_70477209_T_G_b38	rs73175977	7.6e-06	0.5	Pancreas
229	AUTS2	chr7_70484230_C_T_b38	rs11765084	7.6e-06	0.5	Pancreas
230	AUTS2	chr7_70481098_G_A_b38	rs2214714	2.4e-05	0.2	Pancreas
231	AUTS2	chr7_70470655_A_G_b38	rs4717530	3.3e-05	-0.2	Pancreas
232	AUTS2	chr7_70475765_A_G_b38	rs3113259	3.8e-05	0.2	Pancreas
233	AUTS2	chr7_70472964_C_T_b38	rs3094901	3.9e-05	0.2	Pancreas
234	AUTS2	chr7_70485750_G_A_b38	rs13246400	4.9e-05	0.27	Pancreas
235	AUTS2	chr7_70471000_G_A_b38	rs4717531	0.0001	-0.26	Pancreas
236	CHMP4B	chr20_33345258_T_C_b38	rs293727	3.8e-05	-0.16	Pancreas
237	EML6	chr2_54693389_G_T_b38	rs34456795	6.8e-28	-0.76	Pancreas
238	EML6	chr2_54709958_G_A_b38	rs11883962	1.4e-27	-0.76	Pancreas
239	EML6	chr2_54735586_C_A_b38	rs6753004	1.5e-27	-0.75	Pancreas
240	EML6	chr2_54692022_G_A_b38	rs10188185	2.2e-27	-0.73	Pancreas
241	EML6	chr2_54700583_C_T_b38	rs12713276	3.7e-27	-0.77	Pancreas
242	EML6	chr2_54716505_C_T_b38	rs9309258	6e-27	-0.77	Pancreas
243	EML6	chr2_54730636_C_T_b38	rs7582640	6.7e-27	-0.74	Pancreas
244	EML6	chr2_54735215_G_A_b38	rs6752720	8.7e-27	-0.74	Pancreas
245	EML6	chr2_54704320_T_C_b38	rs10175967	1.9e-26	-0.74	Pancreas
246	EML6	chr2_54736884_A_G_b38	rs10194108	2.9e-26	-0.73	Pancreas
247	EML6	chr2_54699054_G_A_b38	rs13413913	3.4e-26	-0.72	Pancreas
248	EML6	chr2_54709462_C_T_b38	rs67909358	1.9e-25	-0.74	Pancreas
249	EML6	chr2_54703330_C_T_b38	rs6744586	4.7e-25	-0.73	Pancreas
250	EML6	chr2_54732725_A_T_b38	rs6545440	4.8e-25	-0.71	Pancreas
251	EML6	chr2_54733543_G_A_b38	rs13428703	4.4e-24	-0.71	Pancreas
252	EML6	chr2_54731955_C_G_b38	rs6740110	5.2e-24	-0.7	Pancreas
253	EML6	chr2_54654339_A_G_b38	rs17046077	5.6e-24	-0.71	Pancreas
254	EML6	chr2_54697326_C_T_b38	rs9917248	6.5e-24	-0.71	Pancreas
255	EML6	chr2_54683735_T_C_b38	rs17046149	9.9e-24	-0.67	Pancreas
256	EML6	chr2_54683925_G_C_b38	rs33946849	9.9e-24	-0.67	Pancreas
257	EML6	chr2_54650009_A_G_b38	rs3739109	1.2e-23	-0.7	Pancreas
258	EML6	chr2_54731693_A_G_b38	rs6708082	1.6e-23	-0.67	Pancreas
259	EML6	chr2_54558356_A_G_b38	rs78496188	1.6e-23	-0.77	Pancreas
260	EML6	chr2_54635215_C_G_b38	rs58419243	1.7e-23	-0.72	Pancreas
261	EML6	chr2_54636038_T_C_b38	rs34311770	1.7e-23	-0.72	Pancreas
262	EML6	chr2_54663880_G_A_b38	rs17046108	2.1e-23	-0.71	Pancreas
263	EML6	chr2_54571701_TGTTTGC_T_b38	rs368927970	2.6e-23	-0.78	Pancreas
264	EML6	chr2_54739930_G_A_b38	rs67246257	3.9e-23	-0.78	Pancreas
265	EML6	chr2_54741380_G_A_b38	rs67617923	3.9e-23	-0.78	Pancreas
266	EML6	chr2_54742242_C_T_b38	rs72806698	3.9e-23	-0.78	Pancreas
267	EML6	chr2_54655244_G_A_b38	rs2271329	4.5e-23	-0.7	Pancreas
268	EML6	chr2_54659468_T_C_b38	rs2048370	7.3e-23	-0.69	Pancreas
269	EML6	chr2_54665526_C_A_b38	rs72806653	1.4e-22	-0.69	Pancreas
270	EML6	chr2_54628317_G_A_b38	rs17046036	1.4e-22	-0.73	Pancreas
271	EML6	chr2_54638423_A_G_b38	rs11892236	2e-22	-0.71	Pancreas
272	EML6	chr2_54568976_A_G_b38	rs57281248	2.3e-22	-0.7	Pancreas
273	EML6	chr2_54569324_T_G_b38	rs34077590	2.3e-22	-0.7	Pancreas
274	EML6	chr2_54714229_G_A_b38	rs11890229	2.6e-22	-0.68	Pancreas
275	EML6	chr2_54662012_T_C_b38	rs10528	2.6e-22	-0.75	Pancreas
276	EML6	chr2_54710432_C_T_b38	rs6751751	2.8e-22	-0.62	Pancreas
277	EML6	chr2_54549856_C_G_b38	rs45487791	2.8e-22	-0.72	Pancreas
278	EML6	chr2_54611452_A_C_b38	rs11896957	3.1e-22	-0.76	Pancreas
279	EML6	chr2_54539021_C_A_b38	rs11904679	5.4e-22	-0.74	Pancreas
280	EML6	chr2_54567276_G_A_b38	rs34094680	5.6e-22	-0.7	Pancreas
281	EML6	chr2_54732553_T_C_b38	rs10169439	5.9e-22	-0.66	Pancreas
282	EML6	chr2_54611476_A_C_b38	rs10193877	7.3e-22	-0.66	Pancreas
283	EML6	chr2_54734135_T_C_b38	rs11888644	8.1e-22	-0.63	Pancreas
284	EML6	chr2_54642144_C_G_b38	rs13004944	9e-22	-0.72	Pancreas
285	EML6	chr2_54570572_G_T_b38	rs6734536	9e-22	-0.69	Pancreas
286	EML6	chr2_54597212_C_T_b38	rs6721612	9.9e-22	-0.71	Pancreas
287	EML6	chr2_54599864_G_T_b38	rs6730876	9.9e-22	-0.71	Pancreas
288	EML6	chr2_54636893_C_T_b38	rs17046061	1e-21	-0.7	Pancreas
289	EML6	chr2_54640359_C_T_b38	rs17046067	1.1e-21	-0.7	Pancreas
290	EML6	chr2_54564550_C_A_b38	rs34978408	1.1e-21	-0.7	Pancreas
291	EML6	chr2_54671496_T_C_b38	rs3850350	1.3e-21	-0.64	Pancreas
292	EML6	chr2_54672297_CTT_C_b38	rs34662083	1.3e-21	-0.64	Pancreas
293	EML6	chr2_54700458_G_C_b38	rs12713275	2.4e-21	-0.57	Pancreas
294	EML6	chr2_54730279_G_A_b38	rs6732751	3.5e-21	-0.64	Pancreas
295	EML6	chr2_54546890_T_TC_b38	rs139907517	3.6e-21	-0.68	Pancreas
296	EML6	chr2_54546984_A_G_b38	rs34308676	3.6e-21	-0.68	Pancreas
297	EML6	chr2_54553066_G_A_b38	rs61126015	3.6e-21	-0.68	Pancreas
298	EML6	chr2_54558568_T_C_b38	rs12987967	3.8e-21	-0.69	Pancreas
299	EML6	chr2_54631527_C_T_b38	rs2229503	3.9e-21	-0.69	Pancreas
300	EML6	chr2_54631749_C_T_b38	rs35619551	3.9e-21	-0.69	Pancreas
301	EML6	chr2_54583355_A_G_b38	rs7586066	4.1e-21	-0.68	Pancreas
302	EML6	chr2_54602133_A_T_b38	rs13021606	5.5e-21	-0.71	Pancreas
303	EML6	chr2_54614927_A_T_b38	rs6741053	6.7e-21	-0.7	Pancreas
304	EML6	chr2_54530578_C_T_b38	rs66693131	6.7e-21	-0.68	Pancreas
305	EML6	chr2_54721219_C_G_b38	rs11892703	7.3e-21	-0.68	Pancreas
306	EML6	chr2_54544186_G_C_b38	rs13021615	8.3e-21	-0.67	Pancreas
307	EML6	chr2_54720248_TA_T_b38	rs34108053	9.2e-21	-0.68	Pancreas
308	EML6	chr2_54521218_A_G_b38	rs36018286	1.1e-20	-0.7	Pancreas
309	EML6	chr2_54553737_C_G_b38	rs17039558	1.1e-20	-0.67	Pancreas
310	EML6	chr2_54721735_CTTATTT_C_b38	rs72413795	1.2e-20	-0.66	Pancreas
311	EML6	chr2_54519030_TC_T_b38	rs34632228	1.3e-20	-0.67	Pancreas
312	EML6	chr2_54528741_A_G_b38	rs4319969	1.3e-20	-0.67	Pancreas
313	EML6	chr2_54525754_G_A_b38	rs34263579	1.6e-20	-0.67	Pancreas
314	EML6	chr2_54528092_A_G_b38	rs3796022	1.6e-20	-0.67	Pancreas
315	EML6	chr2_54722648_G_A_b38	rs17046257	2.5e-20	-0.65	Pancreas
316	EML6	chr2_54515886_T_C_b38	rs34429083	3.2e-20	-0.66	Pancreas
317	EML6	chr2_54701233_G_A_b38	rs56100737	3.2e-20	-0.57	Pancreas
318	EML6	chr2_54517677_G_A_b38	rs13006815	9.1e-20	-0.66	Pancreas
319	EML6	chr2_54690730_C_A_b38	rs1030602	9.8e-20	-0.57	Pancreas
320	EML6	chr2_54511096_A_C_b38	rs17045939	1.3e-19	-0.65	Pancreas
321	EML6	chr2_54568792_A_G_b38	rs7602992	3.3e-19	-0.62	Pancreas
322	EML6	chr2_54509245_A_G_b38	rs13036147	4.3e-19	-0.65	Pancreas
323	EML6	chr2_54562095_T_C_b38	rs12713262	7.3e-19	-0.62	Pancreas
324	EML6	chr2_54562406_T_C_b38	rs12713263	1.6e-18	-0.62	Pancreas
325	EML6	chr2_54561139_T_C_b38	rs6545430	4e-18	-0.61	Pancreas
326	EML6	chr2_54542506_C_G_b38	rs4261758	4.6e-18	-0.61	Pancreas
327	EML6	chr2_54726967_T_A_b38	rs13419761	5.1e-18	-0.59	Pancreas
328	EML6	chr2_54727019_G_T_b38	rs58878579	5.1e-18	-0.59	Pancreas
329	EML6	chr2_54567502_GC_G_b38	rs33937060	7.4e-18	-0.6	Pancreas
330	EML6	chr2_54731623_T_A_b38	rs35378964	1.1e-17	-0.58	Pancreas
331	EML6	chr2_54597678_G_A_b38	rs4519566	2e-17	-0.6	Pancreas
332	EML6	chr2_54671795_A_G_b38	rs3850351	2.1e-17	-0.52	Pancreas
333	EML6	chr2_54611722_T_G_b38	rs10183043	2.1e-17	-0.58	Pancreas
334	EML6	chr2_54595993_CTACCTTTTTG_C_b38	rs11277978	2.1e-17	-0.6	Pancreas
335	EML6	chr2_54597259_A_G_b38	rs4577321	2.1e-17	-0.6	Pancreas
336	EML6	chr2_54591758_T_C_b38	rs7584223	2.6e-17	-0.61	Pancreas
337	EML6	chr2_54579575_G_A_b38	rs59667887	2.7e-17	-0.59	Pancreas
338	EML6	chr2_54586409_A_G_b38	rs10210502	2.7e-17	-0.59	Pancreas
339	EML6	chr2_54570661_C_T_b38	rs6734445	4e-17	-0.59	Pancreas
340	EML6	chr2_54504079_G_A_b38	rs11883910	4.7e-17	-0.61	Pancreas
341	EML6	chr2_54610240_A_G_b38	rs6724136	6.4e-17	-0.57	Pancreas
342	EML6	chr2_54697330_G_T_b38	rs241661	6.9e-17	-0.51	Pancreas
343	EML6	chr2_54689773_C_A_b38	rs354232	1.2e-16	-0.49	Pancreas
344	EML6	chr2_54817863_AC_A_b38	rs71408795	1.6e-16	-0.69	Pancreas
345	EML6	chr2_54632266_C_T_b38	rs6545435	1.8e-16	-0.58	Pancreas
346	EML6	chr2_54706232_C_G_b38	rs2567834	2e-16	-0.49	Pancreas
347	EML6	chr2_54605614_C_A_b38	rs12713270	2.4e-16	-0.6	Pancreas
348	EML6	chr2_54723899_T_C_b38	rs7590520	3.4e-16	-0.56	Pancreas
349	EML6	chr2_54723900_C_T_b38	rs7576522	3.4e-16	-0.56	Pancreas
350	EML6	chr2_54608708_G_A_b38	rs67244067	4e-16	-0.6	Pancreas
351	EML6	chr2_54572991_T_G_b38	rs13391803	7.1e-16	-0.57	Pancreas
352	EML6	chr2_54603301_G_A_b38	rs7424459	3.3e-15	-0.56	Pancreas
353	EML6	chr2_54617980_T_G_b38	rs12713273	4.3e-15	-0.55	Pancreas
354	EML6	chr2_54605943_A_G_b38	rs12713271	4.6e-15	-0.57	Pancreas
355	EML6	chr2_54615165_C_T_b38	rs12713272	4.6e-15	-0.57	Pancreas
356	EML6	chr2_54615180_A_G_b38	rs11902659	4.6e-15	-0.57	Pancreas
357	EML6	chr2_54617789_T_G_b38	rs7569127	4.6e-15	-0.57	Pancreas
358	EML6	chr2_54603534_C_T_b38	rs4358162	4.8e-15	-0.56	Pancreas
359	EML6	chr2_54618561_G_A_b38	rs10176359	4.8e-15	-0.56	Pancreas
360	EML6	chr2_54705379_C_T_b38	rs354211	6.7e-15	-0.46	Pancreas
361	EML6	chr2_54496604_C_T_b38	rs6740698	8.9e-15	-0.55	Pancreas
362	EML6	chr2_54485799_C_T_b38	rs377619607	9e-15	-0.61	Pancreas
363	EML6	chr2_54698043_A_C_b38	rs354222	9.6e-15	-0.46	Pancreas
364	EML6	chr2_54787887_A_G_b38	rs13000120	1.3e-14	-0.5	Pancreas
365	EML6	chr2_54783852_A_G_b38	rs56113416	1.5e-14	-0.5	Pancreas
366	EML6	chr2_54775351_A_G_b38	rs67607054	1.8e-14	-0.5	Pancreas
367	EML6	chr2_54781770_A_G_b38	rs35620351	2.1e-14	-0.5	Pancreas
368	EML6	chr2_54774268_A_G_b38	rs2116439	2.1e-14	-0.48	Pancreas
369	EML6	chr2_54486982_G_A_b38	rs17343815	2.3e-14	-0.6	Pancreas
370	EML6	chr2_54481791_G_C_b38	rs13390258	2.3e-14	-0.55	Pancreas
371	EML6	chr2_54771616_A_G_b38	rs13011362	2.4e-14	-0.5	Pancreas
372	EML6	chr2_54781345_A_C_b38	rs12994099	2.4e-14	-0.5	Pancreas
373	EML6	chr2_54788467_G_A_b38	rs72808606	2.8e-14	-0.5	Pancreas
374	EML6	chr2_54788144_A_T_b38	rs13005723	3.2e-14	-0.5	Pancreas
375	EML6	chr2_54475911_C_G_b38	rs35028480	3.4e-14	-0.59	Pancreas
376	EML6	chr2_54793647_A_G_b38	rs67742514	4e-14	-0.5	Pancreas
377	EML6	chr2_54731614_C_CA_b38	rs59545974	4.8e-14	-0.51	Pancreas
378	EML6	chr2_54805421_A_G_b38	rs66921272	7.1e-14	-0.5	Pancreas
379	EML6	chr2_54779287_C_T_b38	rs66465217	8.9e-14	-0.5	Pancreas
380	EML6	chr2_54782978_T_C_b38	rs13033894	1.1e-13	-0.5	Pancreas
381	EML6	chr2_54782064_T_G_b38	rs35880160	1.1e-13	-0.48	Pancreas
382	EML6	chr2_54799495_A_C_b38	rs1816376	1.6e-13	-0.51	Pancreas
383	EML6	chr2_54763392_A_T_b38	rs72806702	2e-13	-0.48	Pancreas
384	EML6	chr2_54811968_T_G_b38	rs17417134	2.5e-13	-0.5	Pancreas
385	EML6	chr2_54817880_A_G_b38	rs17417259	3.3e-13	-0.49	Pancreas
386	EML6	chr2_54560203_T_C_b38	rs12713261	4.4e-13	-0.41	Pancreas
387	EML6	chr2_54816436_T_G_b38	rs13006104	5.2e-13	-0.49	Pancreas
388	EML6	chr2_54804846_T_C_b38	rs6705883	6e-13	-0.49	Pancreas
389	EML6	chr2_54474242_C_A_b38	rs12988767	8.3e-13	-0.56	Pancreas
390	EML6	chr2_54799632_C_G_b38	rs34389776	8.8e-13	-0.49	Pancreas
391	EML6	chr2_54796432_T_C_b38	rs17046343	9.8e-13	-0.49	Pancreas
392	EML6	chr2_54806945_C_T_b38	rs34170608	1.2e-12	-0.49	Pancreas
393	EML6	chr2_54496134_T_C_b38	rs10496032	1.3e-12	-0.49	Pancreas
394	EML6	chr2_54487915_C_T_b38	rs13007109	1.3e-12	-0.55	Pancreas
395	EML6	chr2_54776440_C_G_b38	rs7603836	2.6e-12	-0.45	Pancreas
396	EML6	chr2_54490885_T_C_b38	rs12713259	3.1e-12	-0.48	Pancreas
397	EML6	chr2_54487225_T_A_b38	rs17415725	6.4e-12	-0.53	Pancreas
398	EML6	chr2_54467674_C_T_b38	rs12990140	6.5e-12	-0.5	Pancreas
399	EML6	chr2_54467947_G_A_b38	rs13412585	6.7e-12	-0.49	Pancreas
400	EML6	chr2_54468110_G_A_b38	rs12713258	6.7e-12	-0.49	Pancreas
401	EML6	chr2_54468264_A_G_b38	rs13387187	6.7e-12	-0.49	Pancreas
402	EML6	chr2_54724978_C_T_b38	rs143216688	7e-12	-0.72	Pancreas
403	EML6	chr2_54467508_C_G_b38	rs7573805	7.1e-12	-0.5	Pancreas
404	EML6	chr2_54805938_T_C_b38	rs35457818	7.2e-12	-0.46	Pancreas
405	EML6	chr2_54466993_C_G_b38	rs7573223	7.8e-12	-0.5	Pancreas
406	EML6	chr2_54460117_C_T_b38	rs13026575	1.2e-11	-0.5	Pancreas
407	EML6	chr2_54572422_C_T_b38	rs10205182	1.8e-11	-0.43	Pancreas
408	EML6	chr2_54572423_G_T_b38	rs10205331	1.8e-11	-0.43	Pancreas
409	EML6	chr2_54467403_C_T_b38	rs7573679	2.2e-11	-0.48	Pancreas
410	EML6	chr2_54550720_C_G_b38	rs78885815	2.8e-11	-0.73	Pancreas
411	EML6	chr2_54590760_G_A_b38	rs78257208	2.8e-11	-0.73	Pancreas
412	EML6	chr2_54564967_G_A_b38	rs79479467	4e-11	-0.72	Pancreas
413	EML6	chr2_54565592_G_A_b38	rs75176729	4e-11	-0.72	Pancreas
414	EML6	chr2_54621357_A_ACC_b38	rs151162357	4e-11	-0.72	Pancreas
415	EML6	chr2_54621358_G_C_b38	rs368638007	4e-11	-0.72	Pancreas
416	EML6	chr2_54631077_A_G_b38	rs61730127	4e-11	-0.72	Pancreas
417	EML6	chr2_54809868_G_C_b38	rs4671977	4.4e-11	-0.42	Pancreas
418	EML6	chr2_54659604_G_GT_b38	rs3215192	5.2e-11	-0.37	Pancreas
419	EML6	chr2_54461543_C_T_b38	rs13034739	7.9e-11	-0.48	Pancreas
420	EML6	chr2_54463090_TG_T_b38	rs11365305	7.9e-11	-0.48	Pancreas
421	EML6	chr2_54463521_C_T_b38	rs7578711	7.9e-11	-0.48	Pancreas
422	EML6	chr2_54463539_A_C_b38	rs7605118	7.9e-11	-0.48	Pancreas
423	EML6	chr2_54463802_G_A_b38	rs7579230	7.9e-11	-0.48	Pancreas
424	EML6	chr2_54463811_C_A_b38	rs7579041	7.9e-11	-0.48	Pancreas
425	EML6	chr2_54463827_T_A_b38	rs7593062	7.9e-11	-0.48	Pancreas
426	EML6	chr2_54638390_G_T_b38	rs1510611	9.1e-11	-0.37	Pancreas
427	EML6	chr2_54461727_G_C_b38	rs13035416	9.2e-11	-0.48	Pancreas
428	EML6	chr2_54693831_C_T_b38	rs168505	1.3e-10	-0.38	Pancreas
429	EML6	chr2_54478955_C_T_b38	rs4129261	1.3e-10	-0.45	Pancreas
430	EML6	chr2_54789006_A_C_b38	rs67248043	1.7e-10	-0.42	Pancreas
431	EML6	chr2_54461097_A_G_b38	rs13033535	2e-10	-0.47	Pancreas
432	EML6	chr2_54757287_C_T_b38	rs980644	2.1e-10	-0.38	Pancreas
433	EML6	chr2_54746670_C_T_b38	rs2288683	2.1e-10	-0.4	Pancreas
434	EML6	chr2_54471884_T_C_b38	rs9677271	2.6e-10	-0.46	Pancreas
435	EML6	chr2_54471930_AACTTC_A_b38	rs34929968	2.6e-10	-0.46	Pancreas
436	EML6	chr2_54814185_T_C_b38	rs17046380	2.6e-10	-0.4	Pancreas
437	EML6	chr2_54461099_C_A_b38	rs13033704	2.7e-10	-0.46	Pancreas
438	EML6	chr2_54824018_A_G_b38	rs34049612	3.4e-10	-0.42	Pancreas
439	EML6	chr2_54470928_T_G_b38	rs12988330	4.4e-10	-0.46	Pancreas
440	EML6	chr2_54471508_A_G_b38	rs6710809	4.4e-10	-0.46	Pancreas
441	EML6	chr2_54497896_G_A_b38	rs12990732	5.9e-10	-0.47	Pancreas
442	EML6	chr2_54638683_T_C_b38	rs6760298	6.5e-10	-0.36	Pancreas
443	EML6	chr2_54660938_G_A_b38	rs17046097	7e-10	-0.41	Pancreas
444	EML6	chr2_54696629_G_A_b38	rs354225	7.4e-10	-0.38	Pancreas
445	EML6	chr2_54788924_A_G_b38	rs11898747	7.8e-10	-0.38	Pancreas
446	EML6	chr2_54838020_A_G_b38	rs72808623	8.8e-10	-1	Pancreas
447	EML6	chr2_54749633_A_G_b38	rs1848924	8.9e-10	-0.38	Pancreas
448	EML6	chr2_54571404_G_A_b38	rs4671960	9e-10	-0.4	Pancreas
449	EML6	chr2_54658503_T_A_b38	rs2971880	9e-10	-0.35	Pancreas
450	EML6	chr2_54491984_A_G_b38	rs7600596	1.2e-09	-0.41	Pancreas
451	EML6	chr2_54586801_A_C_b38	rs13432302	1.5e-09	-0.42	Pancreas
452	EML6	chr2_54737077_A_G_b38	rs168507	1.6e-09	0.38	Pancreas
453	EML6	chr2_54571459_G_A_b38	rs4671961	1.6e-09	-0.39	Pancreas
454	EML6	chr2_54752529_T_C_b38	rs4671972	1.8e-09	-0.34	Pancreas
455	EML6	chr2_54740833_G_A_b38	rs354198	2.2e-09	0.37	Pancreas
456	EML6	chr2_54594245_GGATT_G_b38	rs71408776	2.6e-09	-0.41	Pancreas
457	EML6	chr2_54594378_G_A_b38	rs11898032	2.6e-09	-0.41	Pancreas
458	EML6	chr2_54594381_G_A_b38	rs11898033	2.6e-09	-0.41	Pancreas
459	EML6	chr2_54700894_T_C_b38	rs354214	2.9e-09	-0.4	Pancreas
460	EML6	chr2_54559540_A_G_b38	rs13423873	3e-09	-0.4	Pancreas
461	EML6	chr2_54621591_A_G_b38	rs12713274	3e-09	-0.4	Pancreas
462	EML6	chr2_54732653_A_G_b38	rs354238	3.4e-09	0.39	Pancreas
463	EML6	chr2_54732759_A_C_b38	rs354237	3.4e-09	0.39	Pancreas
464	EML6	chr2_54552563_TCTC_T_b38	rs66516905	3.4e-09	-0.38	Pancreas
465	EML6	chr2_54730068_A_G_b38	rs181348	3.4e-09	0.38	Pancreas
466	EML6	chr2_54802236_G_A_b38	rs75313268	3.8e-09	-0.98	Pancreas
467	EML6	chr2_54808212_T_C_b38	rs72808612	3.8e-09	-0.98	Pancreas
468	EML6	chr2_54776623_A_C_b38	rs7577535	4.1e-09	-0.38	Pancreas
469	EML6	chr2_54516974_T_C_b38	rs6545421	4.4e-09	-0.37	Pancreas
470	EML6	chr2_54698194_A_T_b38	rs181347	4.9e-09	-0.35	Pancreas
471	EML6	chr2_54736253_A_G_b38	rs17416806	5.1e-09	0.39	Pancreas
472	EML6	chr2_54657733_C_T_b38	rs966003	5.2e-09	-0.35	Pancreas
473	EML6	chr2_54819570_G_C_b38	rs12467761	5.3e-09	-0.37	Pancreas
474	EML6	chr2_54738187_A_G_b38	rs354195	5.6e-09	0.39	Pancreas
475	EML6	chr2_54533843_G_A_b38	rs4233954	5.6e-09	-0.37	Pancreas
476	EML6	chr2_54581054_C_T_b38	rs10170066	5.9e-09	-0.4	Pancreas
477	EML6	chr2_54715965_G_A_b38	rs2631834	6.1e-09	-0.39	Pancreas
478	EML6	chr2_54718874_C_T_b38	rs1821138	6.1e-09	-0.39	Pancreas
479	EML6	chr2_54721121_C_T_b38	rs2971889	6.2e-09	-0.39	Pancreas
480	EML6	chr2_54757511_TC_T_b38	rs70944185	6.4e-09	-0.36	Pancreas
481	EML6	chr2_54712524_T_C_b38	rs354189	6.6e-09	-0.39	Pancreas
482	EML6	chr2_54540458_T_C_b38	rs13399435	6.6e-09	-0.37	Pancreas
483	EML6	chr2_54550439_T_C_b38	rs11898012	6.6e-09	-0.37	Pancreas
484	EML6	chr2_54573928_C_CAG_b38	rs10688458	7.1e-09	-0.39	Pancreas
485	EML6	chr2_54573937_A_T_b38	rs13407214	7.1e-09	-0.39	Pancreas
486	EML6	chr2_54574454_T_A_b38	rs4455200	7.1e-09	-0.39	Pancreas
487	EML6	chr2_54574719_G_A_b38	rs7599241	7.1e-09	-0.39	Pancreas
488	EML6	chr2_54575069_T_C_b38	rs4346422	7.1e-09	-0.39	Pancreas
489	EML6	chr2_54576534_A_C_b38	rs7340302	7.1e-09	-0.39	Pancreas
490	EML6	chr2_54576679_T_C_b38	rs10184128	7.1e-09	-0.39	Pancreas
491	EML6	chr2_54578639_A_G_b38	rs11892443	7.1e-09	-0.39	Pancreas
492	EML6	chr2_54571135_T_C_b38	rs10166844	7.2e-09	-0.4	Pancreas
493	EML6	chr2_54575377_G_C_b38	rs13386146	7.2e-09	-0.4	Pancreas
494	EML6	chr2_54577932_ACT_A_b38	rs66622084	7.2e-09	-0.4	Pancreas
495	EML6	chr2_54578081_C_A_b38	rs12713264	7.2e-09	-0.4	Pancreas
496	EML6	chr2_54578272_C_T_b38	rs12713265	7.2e-09	-0.4	Pancreas
497	EML6	chr2_54578306_G_T_b38	rs12713266	7.2e-09	-0.4	Pancreas
498	EML6	chr2_54578450_C_T_b38	rs11902987	7.2e-09	-0.4	Pancreas
499	EML6	chr2_54578612_A_G_b38	rs13403284	7.2e-09	-0.4	Pancreas
500	EML6	chr2_54578717_T_C_b38	rs13391522	7.2e-09	-0.4	Pancreas
501	EML6	chr2_54578910_G_A_b38	rs10208219	7.2e-09	-0.4	Pancreas
502	EML6	chr2_54578912_G_A_b38	rs10208225	7.2e-09	-0.4	Pancreas
503	EML6	chr2_54516956_A_G_b38	rs6545420	7.3e-09	-0.37	Pancreas
504	EML6	chr2_54519674_T_A_b38	rs6545424	7.4e-09	-0.34	Pancreas
505	EML6	chr2_54735787_G_C_b38	rs168508	7.4e-09	0.38	Pancreas
506	EML6	chr2_54735692_T_G_b38	rs354236	7.8e-09	0.38	Pancreas
507	EML6	chr2_54533683_T_C_b38	rs4514918	9e-09	-0.37	Pancreas
508	EML6	chr2_54534396_C_T_b38	rs10165490	9e-09	-0.37	Pancreas
509	EML6	chr2_54755044_G_A_b38	rs4671973	9.4e-09	-0.34	Pancreas
510	EML6	chr2_54529603_C_T_b38	rs1802889	1e-08	-0.36	Pancreas
511	EML6	chr2_54749606_C_G_b38	rs1848925	1.2e-08	-0.33	Pancreas
512	EML6	chr2_54706040_G_T_b38	rs168503	1.2e-08	-0.39	Pancreas
513	EML6	chr2_54591951_G_T_b38	rs4374410	1.2e-08	-0.4	Pancreas
514	EML6	chr2_54519572_T_C_b38	rs6545423	1.2e-08	-0.33	Pancreas
515	EML6	chr2_54597009_A_G_b38	rs6749802	1.2e-08	-0.4	Pancreas
516	EML6	chr2_54596365_C_G_b38	rs6739140	1.2e-08	-0.4	Pancreas
517	EML6	chr2_54747760_T_C_b38	rs1510614	1.3e-08	-0.33	Pancreas
518	EML6	chr2_54585235_T_G_b38	rs28581481	1.3e-08	-0.4	Pancreas
519	EML6	chr2_54611370_A_G_b38	rs56320904	1.3e-08	-0.71	Pancreas
520	EML6	chr2_54579447_ACT_A_b38	rs67288700	1.3e-08	-0.4	Pancreas
521	EML6	chr2_54579474_A_G_b38	rs10187338	1.3e-08	-0.4	Pancreas
522	EML6	chr2_54579574_A_T_b38	rs10187447	1.3e-08	-0.4	Pancreas
523	EML6	chr2_54580142_G_A_b38	rs3796019	1.3e-08	-0.4	Pancreas
524	EML6	chr2_54580144_C_T_b38	rs3796018	1.3e-08	-0.4	Pancreas
525	EML6	chr2_54580315_T_A_b38	rs3796017	1.3e-08	-0.4	Pancreas
526	EML6	chr2_54580520_T_C_b38	rs3287	1.3e-08	-0.4	Pancreas
527	EML6	chr2_54580845_T_C_b38	rs4616509	1.3e-08	-0.4	Pancreas
528	EML6	chr2_54580980_C_G_b38	rs10169954	1.3e-08	-0.4	Pancreas
529	EML6	chr2_54581022_C_T_b38	rs10169975	1.3e-08	-0.4	Pancreas
530	EML6	chr2_54581185_G_A_b38	rs10170355	1.3e-08	-0.4	Pancreas
531	EML6	chr2_54581203_A_T_b38	rs10193692	1.3e-08	-0.4	Pancreas
532	EML6	chr2_54581367_T_G_b38	rs10182836	1.3e-08	-0.4	Pancreas
533	EML6	chr2_54581708_C_G_b38	rs12713268	1.3e-08	-0.4	Pancreas
534	EML6	chr2_54582017_C_G_b38	rs12713269	1.3e-08	-0.4	Pancreas
535	EML6	chr2_54585428_TC_T_b38	rs61299675	1.3e-08	-0.4	Pancreas
536	EML6	chr2_54585430_TA_T_b38	rs57988484	1.3e-08	-0.4	Pancreas
537	EML6	chr2_54585585_C_G_b38	rs10183867	1.3e-08	-0.4	Pancreas
538	EML6	chr2_54588103_C_T_b38	rs6706263	1.3e-08	-0.4	Pancreas
539	EML6	chr2_54575559_T_G_b38	rs13399656	1.3e-08	-0.4	Pancreas
540	EML6	chr2_54580455_C_G_b38	rs1137645	1.3e-08	-0.4	Pancreas
541	EML6	chr2_54584780_G_A_b38	rs4641979	1.3e-08	-0.4	Pancreas
542	EML6	chr2_54582907_G_C_b38	rs7556752	1.3e-08	-0.4	Pancreas
543	EML6	chr2_54583625_A_G_b38	rs7586311	1.3e-08	-0.4	Pancreas
544	EML6	chr2_54517129_GGGAT_G_b38	rs56917850	1.3e-08	-0.36	Pancreas
545	EML6	chr2_54569007_G_A_b38	rs114137055	1.5e-08	-0.89	Pancreas
546	EML6	chr2_54498067_G_A_b38	rs77408556	1.5e-08	-1	Pancreas
547	EML6	chr2_54532593_G_A_b38	rs4671950	1.5e-08	-0.35	Pancreas
548	EML6	chr2_54706324_C_T_b38	rs191628	1.7e-08	-0.38	Pancreas
549	EML6	chr2_54572469_T_C_b38	rs10170646	2e-08	-0.32	Pancreas
550	EML6	chr2_54567790_A_C_b38	rs9677089	2.1e-08	-0.39	Pancreas
551	EML6	chr2_54792298_C_T_b38	rs2063391	2.3e-08	-0.35	Pancreas
552	EML6	chr2_54470734_G_C_b38	rs10200103	2.3e-08	-0.39	Pancreas
553	EML6	chr2_54747348_G_A_b38	rs2288682	2.5e-08	-0.33	Pancreas
554	EML6	chr2_54604738_A_G_b38	rs10188545	2.8e-08	-0.39	Pancreas
555	EML6	chr2_54783056_G_A_b38	rs6705079	2.8e-08	-0.32	Pancreas
556	EML6	chr2_54470250_AT_A_b38	rs11339446	2.9e-08	-0.38	Pancreas
557	EML6	chr2_54633031_TG_T_b38	rs66586648	3e-08	-0.72	Pancreas
558	EML6	chr2_54633034_A_AACCG_b38	rs142926110	3e-08	-0.72	Pancreas
559	EML6	chr2_54707116_A_G_b38	rs354209	3.2e-08	-0.37	Pancreas
560	EML6	chr2_54707293_T_C_b38	rs2567835	3.2e-08	-0.37	Pancreas
561	EML6	chr2_54490103_C_T_b38	rs7566833	3.3e-08	-0.36	Pancreas
562	EML6	chr2_54549490_T_C_b38	rs17344044	3.4e-08	-0.35	Pancreas
563	EML6	chr2_54757411_G_A_b38	rs1813272	3.4e-08	-0.33	Pancreas
564	EML6	chr2_54572462_G_T_b38	rs10205410	3.6e-08	-0.39	Pancreas
565	EML6	chr2_54544967_C_T_b38	rs4671954	3.7e-08	-0.34	Pancreas
566	EML6	chr2_54602594_A_C_b38	rs7564719	3.8e-08	-0.38	Pancreas
567	EML6	chr2_54768609_A_G_b38	rs2116441	4e-08	-0.32	Pancreas
568	EML6	chr2_54590316_A_T_b38	rs10206143	4.1e-08	-0.38	Pancreas
569	EML6	chr2_54652659_A_AT_b38	rs144711494	4.6e-08	-0.71	Pancreas
570	EML6	chr2_54800775_C_T_b38	rs13416919	4.8e-08	-0.33	Pancreas
571	EML6	chr2_54575131_A_G_b38	rs74399555	4.9e-08	-0.97	Pancreas
572	EML6	chr2_54827241_C_T_b38	rs7569768	6.6e-08	-0.33	Pancreas
573	EML6	chr2_54754178_C_T_b38	rs55731249	7e-08	-0.32	Pancreas
574	EML6	chr2_54714190_T_C_b38	rs35006042	7e-08	-0.7	Pancreas
575	EML6	chr2_54719187_C_T_b38	rs17344894	7e-08	-0.7	Pancreas
576	EML6	chr2_54741258_C_T_b38	rs354199	7e-08	0.33	Pancreas
577	EML6	chr2_54699238_A_G_b38	rs354216	7.7e-08	-0.34	Pancreas
578	EML6	chr2_54743217_T_C_b38	rs354201	8.3e-08	0.34	Pancreas
579	EML6	chr2_54740185_A_G_b38	rs354197	1e-07	0.35	Pancreas
580	EML6	chr2_54736759_C_T_b38	rs12999048	1.4e-07	-0.68	Pancreas
581	EML6	chr2_54523922_G_A_b38	rs67193352	1.5e-07	-0.66	Pancreas
582	EML6	chr2_54534192_T_C_b38	rs17343939	1.5e-07	-0.66	Pancreas
583	EML6	chr2_54459603_A_AT_b38	rs34862405	1.6e-07	-0.36	Pancreas
584	EML6	chr2_54784854_GA_G_b38	rs11343641	1.8e-07	-0.3	Pancreas
585	EML6	chr2_54699229_C_G_b38	rs354217	1.8e-07	-0.32	Pancreas
586	EML6	chr2_54607243_G_A_b38	rs6740893	2.3e-07	-0.37	Pancreas
587	EML6	chr2_54743106_T_C_b38	rs354200	2.8e-07	0.33	Pancreas
588	EML6	chr2_54703754_T_C_b38	rs187124	2.8e-07	-0.33	Pancreas
589	EML6	chr2_54618639_G_C_b38	rs10176445	3e-07	-0.36	Pancreas
590	EML6	chr2_54603479_G_A_b38	rs4347868	3.4e-07	-0.35	Pancreas
591	EML6	chr2_54677455_G_A_b38	rs2007020	5.1e-07	0.3	Pancreas
592	EML6	chr2_54617858_G_A_b38	rs7608414	5.1e-07	-0.35	Pancreas
593	EML6	chr2_54602321_G_C_b38	rs7591204	5.1e-07	-0.35	Pancreas
594	EML6	chr2_54469982_C_T_b38	rs6545408	6.5e-07	-0.35	Pancreas
595	EML6	chr2_54530548_G_A_b38	rs143812813	7.8e-07	-0.85	Pancreas
596	EML6	chr2_54720145_T_A_b38	rs354243	8.7e-07	-0.31	Pancreas
597	EML6	chr2_54636215_T_G_b38	rs3106204	9.4e-07	-0.3	Pancreas
598	EML6	chr2_54737157_G_T_b38	rs354235	1e-06	0.3	Pancreas
599	EML6	chr2_54790918_G_C_b38	rs165050	1.1e-06	0.33	Pancreas
600	EML6	chr2_54755756_G_A_b38	rs13008811	1.1e-06	-0.61	Pancreas
601	EML6	chr2_54602459_C_G_b38	rs7591231	1.2e-06	-0.34	Pancreas
602	EML6	chr2_54644140_T_A_b38	rs2271322	1.2e-06	-0.3	Pancreas
603	EML6	chr2_54789024_T_C_b38	rs171349	1.3e-06	0.29	Pancreas
604	EML6	chr2_54810702_G_C_b38	rs2163597	1.4e-06	-0.29	Pancreas
605	EML6	chr2_54581114_T_A_b38	rs10182538	1.6e-06	-0.36	Pancreas
606	EML6	chr2_54838125_G_C_b38	rs7591134	1.9e-06	-0.31	Pancreas
607	EML6	chr2_54788265_T_C_b38	rs6719425	2.1e-06	-0.28	Pancreas
608	EML6	chr2_54643771_G_T_b38	rs2048371	2.3e-06	-0.3	Pancreas
609	EML6	chr2_54789147_C_G_b38	rs164942	2.7e-06	0.35	Pancreas
610	EML6	chr2_54830824_C_T_b38	rs930185	3.3e-06	-0.31	Pancreas
611	EML6	chr2_54392728_A_C_b38	rs111813952	3.6e-06	-1.1	Pancreas
612	EML6	chr2_54641346_C_T_b38	rs2941583	5.3e-06	-0.3	Pancreas
613	EML6	chr2_54673997_C_T_b38	rs2971875	5.6e-06	-0.3	Pancreas
614	EML6	chr2_54681073_G_A_b38	rs12612665	6.2e-06	0.27	Pancreas
615	EML6	chr2_54651379_G_GT_b38	rs11412911	7.3e-06	-0.3	Pancreas
616	EML6	chr2_54828939_C_T_b38	rs2033824	7.7e-06	-0.29	Pancreas
617	EML6	chr2_54617774_G_A_b38	rs72618664	7.9e-06	0.28	Pancreas
618	EML6	chr2_54812687_T_G_b38	rs2631839	7.9e-06	0.28	Pancreas
619	EML6	chr2_54666906_T_C_b38	rs907135	8.6e-06	-0.29	Pancreas
620	EML6	chr2_54587078_C_T_b38	rs7607451	9.3e-06	-0.3	Pancreas
621	EML6	chr2_54745339_A_G_b38	rs354205	1e-05	0.36	Pancreas
622	EML6	chr2_54748334_T_C_b38	rs2631835	1e-05	0.36	Pancreas
623	EML6	chr2_54678559_C_A_b38	rs2971883	1e-05	-0.3	Pancreas
624	EML6	chr2_54804791_G_C_b38	rs2567972	1.1e-05	0.3	Pancreas
625	EML6	chr2_54692088_T_C_b38	rs56898160	1.2e-05	0.27	Pancreas
626	EML6	chr2_54418060_G_A_b38	rs75772558	1.2e-05	-0.72	Pancreas
627	EML6	chr2_54714359_G_C_b38	rs148504406	1.3e-05	-0.64	Pancreas
628	EML6	chr2_54496066_C_A_b38	rs10496031	1.4e-05	-0.26	Pancreas
629	EML6	chr2_54689801_G_T_b38	rs354231	1.4e-05	-0.29	Pancreas
630	EML6	chr2_54588183_C_A_b38	rs6706372	1.4e-05	-0.29	Pancreas
631	EML6	chr2_54799141_A_C_b38	rs2358063	1.5e-05	0.33	Pancreas
632	EML6	chr2_54776107_T_C_b38	rs974916	1.6e-05	-0.25	Pancreas
633	EML6	chr2_54794621_T_G_b38	rs165052	1.6e-05	0.26	Pancreas
634	EML6	chr2_54496551_G_A_b38	rs4671219	1.7e-05	-0.26	Pancreas
635	EML6	chr2_54665668_G_A_b38	rs2292357	1.7e-05	-0.28	Pancreas
636	EML6	chr2_54765620_C_T_b38	rs1614026	1.7e-05	0.34	Pancreas
637	EML6	chr2_54838134_G_C_b38	rs10205156	1.8e-05	-0.27	Pancreas
638	EML6	chr2_54598468_CT_C_b38	rs11354763	2e-05	-0.29	Pancreas
639	EML6	chr2_54601806_C_T_b38	rs1541854	2e-05	-0.29	Pancreas
640	EML6	chr2_54513883_C_A_b38	rs4671222	2.1e-05	-0.28	Pancreas
641	EML6	chr2_54692762_G_A_b38	rs168506	2.2e-05	-0.29	Pancreas
642	EML6	chr2_54836768_C_T_b38	rs12996834	2.3e-05	-0.28	Pancreas
643	EML6	chr2_54765145_C_T_b38	rs164854	2.3e-05	0.34	Pancreas
644	EML6	chr2_54697030_T_G_b38	rs354223	2.5e-05	-0.29	Pancreas
645	EML6	chr2_54594567_G_T_b38	rs6731661	2.5e-05	-0.28	Pancreas
646	EML6	chr2_54745713_T_C_b38	rs354206	2.5e-05	0.34	Pancreas
647	EML6	chr2_54525357_A_T_b38	rs4592889	2.5e-05	-0.27	Pancreas
648	EML6	chr2_54839022_C_G_b38	rs6745667	2.6e-05	-0.28	Pancreas
649	EML6	chr2_54839855_GTT_G_b38	rs3038248	2.6e-05	-0.28	Pancreas
650	EML6	chr2_54612139_A_G_b38	rs3796014	2.6e-05	-0.28	Pancreas
651	EML6	chr2_54577556_A_G_b38	rs10180713	2.6e-05	-0.28	Pancreas
652	EML6	chr2_54517973_A_G_b38	rs56381959	2.7e-05	0.34	Pancreas
653	EML6	chr2_54559478_C_G_b38	rs12468469	2.7e-05	-0.28	Pancreas
654	EML6	chr2_54535599_T_G_b38	rs12104998	2.8e-05	-0.28	Pancreas
655	EML6	chr2_54840075_G_C_b38	rs1465672	2.8e-05	-0.28	Pancreas
656	EML6	chr2_54513495_A_G_b38	rs17521078	2.8e-05	-0.27	Pancreas
657	EML6	chr2_54609203_G_T_b38	rs6748816	2.8e-05	-0.29	Pancreas
658	EML6	chr2_54613310_GT_G_b38	rs34183707	2.8e-05	-0.29	Pancreas
659	EML6	chr2_54613415_C_G_b38	rs12467581	2.8e-05	-0.29	Pancreas
660	EML6	chr2_54614072_G_A_b38	rs4519562	2.8e-05	-0.29	Pancreas
661	EML6	chr2_54617285_A_G_b38	rs2941595	2.8e-05	-0.28	Pancreas
662	EML6	chr2_54713975_G_A_b38	rs189548	2.9e-05	-0.29	Pancreas
663	EML6	chr2_54595781_G_C_b38	rs6735813	2.9e-05	-0.28	Pancreas
664	EML6	chr2_54661360_C_T_b38	rs2941587	2.9e-05	-0.28	Pancreas
665	EML6	chr2_54661396_T_C_b38	rs2971879	2.9e-05	-0.28	Pancreas
666	EML6	chr2_54665663_G_A_b38	rs2292356	3e-05	-0.28	Pancreas
667	EML6	chr2_54559354_T_C_b38	rs12713260	3e-05	-0.28	Pancreas
668	EML6	chr2_54561442_G_GTT_b38	rs10682626	3e-05	-0.28	Pancreas
669	EML6	chr2_54658177_A_T_b38	rs2941586	3e-05	-0.28	Pancreas
670	EML6	chr2_54714303_A_G_b38	rs191627	3e-05	-0.28	Pancreas
671	EML6	chr2_54690682_G_A_b38	rs354228	3e-05	-0.28	Pancreas
672	EML6	chr2_54606050_G_A_b38	rs13389329	3.1e-05	0.45	Pancreas
673	EML6	chr2_54564973_T_C_b38	rs4455199	3.1e-05	-0.28	Pancreas
674	EML6	chr2_54439091_T_A_b38	rs7419821	3.2e-05	0.31	Pancreas
675	EML6	chr2_54541531_A_G_b38	rs6729826	3.2e-05	-0.26	Pancreas
676	EML6	chr2_54662253_C_T_b38	rs1047499	3.2e-05	-0.28	Pancreas
677	EML6	chr2_54661999_G_A_b38	rs2971877	3.2e-05	-0.28	Pancreas
678	EML6	chr2_54591784_G_A_b38	rs6545434	3.2e-05	-0.28	Pancreas
679	EML6	chr2_54552141_T_G_b38	rs17344072	3.3e-05	-0.27	Pancreas
680	EML6	chr2_54506254_T_A_b38	rs4233952	3.4e-05	-0.27	Pancreas
681	EML6	chr2_54599942_A_G_b38	rs4444573	3.5e-05	-0.28	Pancreas
682	EML6	chr2_54603548_T_C_b38	rs4530405	3.5e-05	-0.28	Pancreas
683	EML6	chr2_54628000_T_C_b38	rs2971887	3.5e-05	-0.28	Pancreas
684	EML6	chr2_54538015_G_A_b38	rs1367295	3.6e-05	-0.27	Pancreas
685	EML6	chr2_54620476_A_AAT_b38	rs34138479	3.7e-05	-0.28	Pancreas
686	EML6	chr2_54582649_A_G_b38	rs6732949	3.7e-05	-0.28	Pancreas
687	EML6	chr2_54684615_T_C_b38	rs2931464	3.7e-05	-0.28	Pancreas
688	EML6	chr2_54798146_T_G_b38	rs354950	3.7e-05	0.31	Pancreas
689	EML6	chr2_54420127_G_T_b38	rs12470235	3.9e-05	0.29	Pancreas
690	EML6	chr2_54835976_C_T_b38	rs1549840	3.9e-05	-0.27	Pancreas
691	EML6	chr2_54604206_G_T_b38	rs7598568	3.9e-05	-0.29	Pancreas
[truncated: 2,963 more rows]

## Sheet: WHOLE BLOOD
	Gene Symbol	Variant ID	SNP ID	P-Value	NES	Tissue
[truncated: 7,492 more rows]
