# Supplementary material for: Common Genetic Aberrations Associated with Metabolic Interferences in Human Type-2 Diabetes and Acute Myeloid Leukemia: A Bioinformatics Approach
Source: Int J Mol Sci. 2021 Aug 28;22(17):9322. doi: 10.3390/ijms22179322 (PMC8431701; doi:10.3390/ijms22179322)
Supplement: Supplementary file 1 [file ijms-22-09322-s001.zip › ijms-1302087-supplemenatary/Kyriakou et al_Suppl. Table 3.xls]

## Sheet: enrichment.KEGG
#term ID	term description	observed gene count	background gene count	strength	false discovery rate	matching proteins in your network (IDs)	matching proteins in your network (labels)
hsa03020	RNA polymerase	16	31	2.07	6.91e-25	9606.ENSP00000219252,9606.ENSP00000221859,9606.ENSP00000222567,9606.ENSP00000228347,9606.ENSP00000263857,9606.ENSP00000272645,9606.ENSP00000292614,9606.ENSP00000299853,9606.ENSP00000301788,9606.ENSP00000302478,9606.ENSP00000324124,9606.ENSP00000334564,9606.ENSP00000342889,9606.ENSP00000347345,9606.ENSP00000361446,9606.ENSP00000361465	POLR2C,POLR2I,TWISTNB,POLR3B,POLR1A,POLR2D,POLR2J,POLR3E,POLR2G,POLR1D,POLR2L,POLR3C,POLR2K,POLR3H,POLR3A,POLR1C
hsa00240	Pyrimidine metabolism	16	100	1.57	3.17e-18	9606.ENSP00000219252,9606.ENSP00000221859,9606.ENSP00000222567,9606.ENSP00000228347,9606.ENSP00000263857,9606.ENSP00000272645,9606.ENSP00000292614,9606.ENSP00000299853,9606.ENSP00000301788,9606.ENSP00000302478,9606.ENSP00000324124,9606.ENSP00000334564,9606.ENSP00000342889,9606.ENSP00000347345,9606.ENSP00000361446,9606.ENSP00000361465	POLR2C,POLR2I,TWISTNB,POLR3B,POLR1A,POLR2D,POLR2J,POLR3E,POLR2G,POLR1D,POLR2L,POLR3C,POLR2K,POLR3H,POLR3A,POLR1C
hsa00230	Purine metabolism	16	173	1.33	6.3e-15	9606.ENSP00000219252,9606.ENSP00000221859,9606.ENSP00000222567,9606.ENSP00000228347,9606.ENSP00000263857,9606.ENSP00000272645,9606.ENSP00000292614,9606.ENSP00000299853,9606.ENSP00000301788,9606.ENSP00000302478,9606.ENSP00000324124,9606.ENSP00000334564,9606.ENSP00000342889,9606.ENSP00000347345,9606.ENSP00000361446,9606.ENSP00000361465	POLR2C,POLR2I,TWISTNB,POLR3B,POLR1A,POLR2D,POLR2J,POLR3E,POLR2G,POLR1D,POLR2L,POLR3C,POLR2K,POLR3H,POLR3A,POLR1C
hsa04150	mTOR signaling pathway	14	148	1.34	3.3e-13	9606.ENSP00000215832,9606.ENSP00000219476,9606.ENSP00000256644,9606.ENSP00000262187,9606.ENSP00000262850,9606.ENSP00000278671,9606.ENSP00000307272,9606.ENSP00000340691,9606.ENSP00000343118,9606.ENSP00000354558,9606.ENSP00000357288,9606.ENSP00000358423,9606.ENSP00000362092,9606.ENSP00000435412	MAPK1,TSC2,LAMTOR5,RHEB,RRAGB,LAMTOR1,RPTOR,EIF4EBP1,LAMTOR4,MTOR,LAMTOR2,RRAGD,RRAGC,RPS6KA1
hsa05169	Epstein-Barr virus infection	14	194	1.22	8.51e-12	9606.ENSP00000219252,9606.ENSP00000221859,9606.ENSP00000228347,9606.ENSP00000272645,9606.ENSP00000292614,9606.ENSP00000299853,9606.ENSP00000301788,9606.ENSP00000302478,9606.ENSP00000324124,9606.ENSP00000334564,9606.ENSP00000342889,9606.ENSP00000347345,9606.ENSP00000361446,9606.ENSP00000361465	POLR2C,POLR2I,POLR3B,POLR2D,POLR2J,POLR3E,POLR2G,POLR1D,POLR2L,POLR3C,POLR2K,POLR3H,POLR3A,POLR1C
hsa04623	Cytosolic DNA-sensing pathway	9	62	1.52	5.21e-10	9606.ENSP00000228347,9606.ENSP00000299853,9606.ENSP00000302478,9606.ENSP00000324124,9606.ENSP00000334564,9606.ENSP00000342889,9606.ENSP00000347345,9606.ENSP00000361446,9606.ENSP00000361465	POLR3B,POLR3E,POLR1D,POLR2L,POLR3C,POLR2K,POLR3H,POLR3A,POLR1C
hsa04140	Autophagy - animal	9	125	1.22	1.4e-07	9606.ENSP00000215832,9606.ENSP00000219476,9606.ENSP00000262187,9606.ENSP00000262850,9606.ENSP00000307272,9606.ENSP00000354558,9606.ENSP00000358423,9606.ENSP00000362092,9606.ENSP00000384651	MAPK1,TSC2,RHEB,RRAGB,RPTOR,MTOR,RRAGD,RRAGC,MTMR3
hsa04152	AMPK signaling pathway	8	120	1.19	1.56e-06	9606.ENSP00000219476,9606.ENSP00000262187,9606.ENSP00000264867,9606.ENSP00000287820,9606.ENSP00000307272,9606.ENSP00000335083,9606.ENSP00000340691,9606.ENSP00000354558	TSC2,RHEB,PPARGC1A,PPARG,RPTOR,PPP2R2C,EIF4EBP1,MTOR
hsa04211	Longevity regulating pathway	7	88	1.26	3.02e-06	9606.ENSP00000219476,9606.ENSP00000262187,9606.ENSP00000264867,9606.ENSP00000287820,9606.ENSP00000307272,9606.ENSP00000340691,9606.ENSP00000354558	TSC2,RHEB,PPARGC1A,PPARG,RPTOR,EIF4EBP1,MTOR
hsa05016	Huntington's disease	9	193	1.03	3.42e-06	9606.ENSP00000219252,9606.ENSP00000221859,9606.ENSP00000264867,9606.ENSP00000272645,9606.ENSP00000287820,9606.ENSP00000292614,9606.ENSP00000301788,9606.ENSP00000324124,9606.ENSP00000342889	POLR2C,POLR2I,PPARGC1A,POLR2D,PPARG,POLR2J,POLR2G,POLR2L,POLR2K
hsa01100	Metabolic pathways	20	1250	0.57	4.74e-06	9606.ENSP00000219252,9606.ENSP00000221859,9606.ENSP00000222567,9606.ENSP00000228347,9606.ENSP00000261381,9606.ENSP00000263857,9606.ENSP00000272645,9606.ENSP00000292614,9606.ENSP00000301788,9606.ENSP00000302478,9606.ENSP00000324124,9606.ENSP00000334564,9606.ENSP00000342889,9606.ENSP00000347345,9606.ENSP00000359583,9606.ENSP00000361446,9606.ENSP00000361465,9606.ENSP00000371152,9606.ENSP00000384651,…	POLR2C,POLR2I,TWISTNB,POLR3B,XYLT1,POLR1A,POLR2D,POLR2J,POLR2G,POLR1D,POLR2L,POLR3C,POLR2K,POLR3H,HPSE2,POLR3A,POLR1C,ASAH1,MTMR3,DGKB
hsa04910	Insulin signaling pathway	7	134	1.08	3.31e-05	9606.ENSP00000215832,9606.ENSP00000219476,9606.ENSP00000262187,9606.ENSP00000264867,9606.ENSP00000307272,9606.ENSP00000340691,9606.ENSP00000354558	MAPK1,TSC2,RHEB,PPARGC1A,RPTOR,EIF4EBP1,MTOR
hsa05231	Choline metabolism in cancer	6	98	1.15	6.93e-05	9606.ENSP00000215832,9606.ENSP00000219476,9606.ENSP00000262187,9606.ENSP00000340691,9606.ENSP00000354558,9606.ENSP00000385780	MAPK1,TSC2,RHEB,EIF4EBP1,MTOR,DGKB
hsa04151	PI3K-Akt signaling pathway	9	348	0.77	0.00026	9606.ENSP00000215832,9606.ENSP00000219476,9606.ENSP00000262187,9606.ENSP00000307272,9606.ENSP00000335083,9606.ENSP00000340691,9606.ENSP00000342235,9606.ENSP00000354558,9606.ENSP00000392423	MAPK1,TSC2,RHEB,RPTOR,PPP2R2C,EIF4EBP1,ERBB4,MTOR,RELN
hsa04218	Cellular senescence	6	156	0.95	0.00072	9606.ENSP00000215832,9606.ENSP00000219476,9606.ENSP00000262187,9606.ENSP00000340691,9606.ENSP00000354558,9606.ENSP00000379330	MAPK1,TSC2,RHEB,EIF4EBP1,MTOR,NFATC2
hsa04714	Thermogenesis	7	228	0.85	0.00072	9606.ENSP00000219476,9606.ENSP00000262187,9606.ENSP00000264867,9606.ENSP00000287820,9606.ENSP00000307272,9606.ENSP00000354558,9606.ENSP00000435412	TSC2,RHEB,PPARGC1A,PPARG,RPTOR,MTOR,RPS6KA1
hsa04012	ErbB signaling pathway	4	83	1.05	0.0044	9606.ENSP00000215832,9606.ENSP00000340691,9606.ENSP00000342235,9606.ENSP00000354558	MAPK1,EIF4EBP1,ERBB4,MTOR
hsa04072	Phospholipase D signaling pathway	5	145	0.9	0.0044	9606.ENSP00000215832,9606.ENSP00000219476,9606.ENSP00000262187,9606.ENSP00000354558,9606.ENSP00000385780	MAPK1,TSC2,RHEB,MTOR,DGKB
hsa05165	Human papillomavirus infection	7	317	0.71	0.0044	9606.ENSP00000215832,9606.ENSP00000219476,9606.ENSP00000262187,9606.ENSP00000335083,9606.ENSP00000340691,9606.ENSP00000354558,9606.ENSP00000392423	MAPK1,TSC2,RHEB,PPP2R2C,EIF4EBP1,MTOR,RELN
hsa04919	Thyroid hormone signaling pathway	4	115	0.9	0.0135	9606.ENSP00000215832,9606.ENSP00000219476,9606.ENSP00000262187,9606.ENSP00000354558	MAPK1,TSC2,RHEB,MTOR
hsa04261	Adrenergic signaling in cardiomyocytes	4	139	0.82	0.0241	9606.ENSP00000155840,9606.ENSP00000215832,9606.ENSP00000335083,9606.ENSP00000419101	KCNQ1,MAPK1,PPP2R2C,CACNA2D3
hsa05221	Acute myeloid leukemia	3	66	1.02	0.0241	9606.ENSP00000215832,9606.ENSP00000340691,9606.ENSP00000354558	MAPK1,EIF4EBP1,MTOR
hsa01521	EGFR tyrosine kinase inhibitor resistance	3	78	0.95	0.0345	9606.ENSP00000215832,9606.ENSP00000340691,9606.ENSP00000354558	MAPK1,EIF4EBP1,MTOR
hsa05410	Hypertrophic cardiomyopathy (HCM)	3	81	0.93	0.0366	9606.ENSP00000218867,9606.ENSP00000419101,9606.ENSP00000467141	SGCG,CACNA2D3,TTN
hsa05414	Dilated cardiomyopathy (DCM)	3	88	0.89	0.0439	9606.ENSP00000218867,9606.ENSP00000419101,9606.ENSP00000467141	SGCG,CACNA2D3,TTN
hsa04136	Autophagy - other	2	30	1.19	0.0493	9606.ENSP00000307272,9606.ENSP00000354558	RPTOR,MTOR
